# Supplementary material for: Molecular mechanisms of Eda‐mediated adaptation to freshwater in threespine stickleback
Source: Mol Ecol. 2023 May 16;34(15):e16989. doi: 10.1111/mec.16989 (PMC12288785; doi:10.1111/mec.16989)
Supplement: Supplementary file 2 — Table S1 [file MEC-34-e16989-s003.xlsx]

## Sheet: Genotyping assays.final
	Table S1. Markers used to genotype the parents and F3s used for this study
Name	Marker name	Description	Location on chr.IV of Broad/gasAcu1 genome assembly	Forward primer (5' - 3')	Reverse primer (5' - 3')	Genotyping method	Restriction enzyme	Reference
LP-10177	Stn382	Intronic FW deletion (66bp)	12802847	CCCTTAGAGAATTTCCTAGCAG	CTTGTCCCGGATCATACGC	PCR		Colosimo et al. 2005
SNP0	SNP7	Nonsynonymous SNP in Tnfsf13b	12811933	AGGATGTAGTCATCTTGGACATTGT	CTTCAGAGAACTCAGACTGTTTGTG	MAMA PCR - FW allele		Archambeault et al. 2020a
LP2	SNP8	Synonymous SNP in Tnfsf13b	12813328	CAAACAGCTTCAGAGACTGTGC	CCTGAAGCAGCTGCACAAGA	MAMA PCR - FW allele		Archambeault et al. 2020a
LP3463	SNP12	Nonsynonymous SNP in Garp	12816201	TCTGCTACCAAGCAGTTTGA	AGTTTGCTATTCAGTTTCTCAC	sequencing	Mfe-HF in PS	Archambeault et al. 2020a
LP5814	SNP13	Synonymous SNP in Garp	12816202	TCTGCTACCAAGCAGTTTGA	AGTTTGCTATTCAGTTTCTCAC	sequencing	Mfe-HF in PS	Archambeault et al. 2020a
SNP4	SNP14	Nonsynonymous SNP in Garp	12816360	TCTGCTACCAAGCAGTTTGA	AGTTTGCTATTCAGTTTCTCAC	sequencing		Archambeault et al. 2020a
LP6	SNP15	SNP in Garp 3' UTR	12816402	TCTGCTACCAAGCAGTTTGA	AGTTTGCTATTCAGTTTCTCAC	sequencing		Archambeault et al. 2020a
SNP7	SNP16	SNP in Garp 3' UTR	12816464	TCTGCTACCAAGCAGTTTGA	AGTTTGCTATTCAGTTTCTCAC	sequencing		Archambeault et al. 2020a
SNP8	SNP19	Nonsynonymous SNP in Gjb1	12826854	CAGCTCATCCTGGTCTCCAC	TCCGGTGATCTGGAACTTCT	Eco0109I		Archambeault et al. 2020a
	LRR	Y chromosome deletion		TGGGGAGTGTATGAGTTTAGAGAA	CTCAAAGGCTGAAGGCAGTG	PCR		Archambeault et al. 2020b
LP12824
SNP9
SNP11/12
SNP13
SNP14
SNP15
SNP16
SNP17
SNP18
IDH
