# Supplementary material for: Molecular mechanisms of Eda‐mediated adaptation to freshwater in threespine stickleback
Source: Mol Ecol. 2023 May 16;34(15):e16989. doi: 10.1111/mec.16989 (PMC12288785; doi:10.1111/mec.16989)
Supplement: Supplementary file 3 — Table S2 [file MEC-34-e16989-s002.xlsx]

## Sheet: DEGs
Table S2A. Differentially expressed genes (DEGs) identified in the three pairwise Eda genotype comparisons in skin
Ensembl ID	Gene name	Chr	Start	End	Strand	Length	logFC	unshrunk.logFC	logCPM	PValue	FDR	Eda comparison	Tissue
ENSGACG00000013090	igfbp3	chrIII	599346	603263	-	608	-3,29493008550723	-3,30292758946874	1,90691738413894	8,74361704191505e-17	1,47434870560772e-12	LLvsCC	skin
ENSGACG00000003507	ifitm5	chrXIX	20027452	20029155	-	872	-4,38420521403666	-4,3855216959926	5,60924477821543	9,27788357478739e-16	6,88519248017843e-12	LLvsCC	skin
ENSGACG00000017199	NA	chrII	21699534	21709426	-	742	-4,39864666811006	-4,42894127190394	1,05270984701291	1,22497790538105e-15	6,88519248017843e-12	LLvsCC	skin
ENSGACG00000007492	heyl	chrX	13314838	13318188	+	1294	-3,72482000887954	-3,73126121048063	2,39940504105587	2,8143625491363e-15	1,18639453258841e-11	LLvsCC	skin
ENSGACG00000009371	plxdc1	chrXI	7308369	7313565	+	1389	-3,48868806061257	-3,49114170088341	3,84934741379476	3,70278937378358e-15	1,22809369825579e-11	LLvsCC	skin
ENSGACG00000005809	cd81b	chrXIX	17171500	17179313	-	1329	-3,53976153376674	-3,54027737156698	5,99805244740648	4,36992182987471e-15	1,22809369825579e-11	LLvsCC	skin
ENSGACG00000020799	fgfr4	chrVII	27903652	27911967	+	2652	-4,81264493937079	-4,8158159798983	4,72883900068337	5,64922328338191e-15	1,36081718577694e-11	LLvsCC	skin
ENSGACG00000012385	mfsd2b	chrXVIII	13733417	13745367	-	2088	-5,24285609396383	-5,25921719559601	2,8506348013558	7,21813721287403e-15	1,37352576727557e-11	LLvsCC	skin
ENSGACG00000016839	sfrp2	chrIX	16776124	16777740	+	983	-4,39616396732543	-4,40156193617891	3,80919164996023	7,33111843522723e-15	1,37352576727557e-11	LLvsCC	skin
ENSGACG00000020449	f9b	chrVII	21276144	21280141	-	1742	-6,33990059142785	-7,12810997041798	-1,23624189146005	8,2941978360177e-15	1,3985676391093e-11	LLvsCC	skin
ENSGACG00000006266	bmp5	chrVI	9316100	9322238	+	1062	-3,49639618512623	-3,50836198689839	1,45180864196099	1,0116201441109e-14	1,50882131493584e-11	LLvsCC	skin
ENSGACG00000010693	cadm1b	chrI	11623651	11649235	-	1326	-5,62268209056209	-5,63578921342562	3,618648190768	1,07376679985945e-14	1,50882131493584e-11	LLvsCC	skin
ENSGACG00000017231	hhip	chrIX	15210469	15237176	+	2609	-3,28672708203811	-3,29003455510237	3,14236575530896	1,65421356674967e-14	2,14564224327176e-11	LLvsCC	skin
ENSGACG00000017492	sgms2a	chrIX	14190849	14199334	+	1203	-3,41796589573785	-3,420084924234	3,89264397007088	6,58718374539368e-14	7,93379230820202e-11	LLvsCC	skin
ENSGACG00000006349	ihha	chrXVI	12149217	12153371	+	1287	-6,38238134935795	-6,53705131232985	0,468499064803296	1,03247389597835e-13	1,16063832226579e-10	LLvsCC	skin
ENSGACG00000009160	phospho1	chrXI	7110607	7111444	+	744	-5,66592854049993	-5,67068358874985	5,07406432455551	2,18651869669459e-13	2,30431739147901e-10	LLvsCC	skin
ENSGACG00000001597	cacna1da	chrXVII	7322234	7367029	-	6387	-2,83547479012817	-2,84172467960439	1,75330172253613	2,35916631302557e-13	2,34001543354336e-10	LLvsCC	skin
ENSGACG00000007635	loxl4	chrVI	10452161	10470391	+	2388	-6,41644542244471	-6,42714387194738	4,89252047264921	3,07730953164964e-13	2,88275518459313e-10	LLvsCC	skin
ENSGACG00000011820	itga10	chrXX	6653947	6668773	-	3791	-3,92589521641096	-3,92706398046195	5,21959761171469	3,29487249836621e-13	2,924112635129e-10	LLvsCC	skin
ENSGACG00000005728	ndnf	chrVIII	19291795	19295133	+	1716	-3,35981513878483	-3,36487090709007	2,58909667810124	7,74200136258883e-13	6,52728134879865e-10	LLvsCC	skin
ENSGACG00000019772	prmt8b	chrIV	30259800	30267680	-	1182	-5,7011581975809	-5,73758921025365	2,19886574379537	9,36235981066765e-13	7,51752910130847e-10	LLvsCC	skin
ENSGACG00000008892	col22a1	chrX	15497392	15530182	-	4818	-3,47590189884626	-3,47639623487184	6,14618730402158	1,24957050772635e-12	9,57738995512808e-10	LLvsCC	skin
ENSGACG00000015990	spon1a	chrII	13016504	13052806	-	3098	-4,30316352776537	-4,3124096041774	2,87681351362845	1,50118698961976e-12	1,10056587038993e-09	LLvsCC	skin
ENSGACG00000002282	smpd3	chrXIX	917221	933801	-	1941	-4,31480996261925	-4,32650779064929	2,43381092195212	1,81811755237328e-12	1,27737909033826e-09	LLvsCC	skin
ENSGACG00000009037	satb2	chrXVI	16642499	16665129	+	2238	-5,21654348034429	-5,2483578177229	1,73684440056073	2,31560567359253e-12	1,56182971472469e-09	LLvsCC	skin
ENSGACG00000015859	kank1b	chrXIV	2072445	2074970	+	2484	-4,12261561865386	-4,1277667713532	3,40156164754575	2,5950244834649e-12	1,68297318616097e-09	LLvsCC	skin
ENSGACG00000014923	NA	chrI	28257337	28268538	-	4875	-6,35546451179945	-6,35629388509679	8,93311809511522	3,31508648922256e-12	2,07033290301003e-09	LLvsCC	skin
ENSGACG00000012042	galnt14	chrXVIII	12904798	12932509	-	1365	-3,39610239482714	-3,40476763487906	1,9061023847685	4,18716778615384e-12	2,51865509948319e-09	LLvsCC	skin
ENSGACG00000008366	NA	chrVIII	10737677	10741206	-	887	-2,35347657802567	-2,355392961162	2,85536417199065	4,33169243773054e-12	2,51865509948319e-09	LLvsCC	skin
ENSGACG00000008364	NA	chrVIII	10735885	10737033	-	882	-2,51633222604455	-2,5192042413377	2,49672655577677	4,8848179236756e-12	2,63601769048862e-09	LLvsCC	skin
ENSGACG00000019172	abcc6a	chrIX	6535253	6554853	+	4592	-2,75819550301613	-2,76029835165057	3,47827527237907	4,99349373991477e-12	2,63601769048862e-09	LLvsCC	skin
ENSGACG00000007769	entpd5a	chrXV	5200546	5205752	+	1519	-6,61096681133856	-6,62892274829182	3,88130610432564	5,0025243800045e-12	2,63601769048862e-09	LLvsCC	skin
ENSGACG00000016131	dld	chrII	13953676	13959471	+	2280	-3,89141834014042	-3,90829416718843	1,24700670167663	5,30943213534735e-12	2,71295892927961e-09	LLvsCC	skin
ENSGACG00000009212	paplnb	chrXVIII	8775667	8779695	+	2039	-7,45631261893542	-7,45880847803216	8,60260471217586	5,67541233027611e-12	2,81467066803281e-09	LLvsCC	skin
ENSGACG00000017763	NA	chrXX	373850	376706	-	866	-3,30640261962927	-3,3151520499094	1,6587131779724	7,07044599182674e-12	3,4063388661195e-09	LLvsCC	skin
ENSGACG00000012869	lipib	chrXXI	17011467	17017072	-	1768	-4,12270338032862	-4,16459406401526	0,4194331256199	7,94448212168594e-12	3,72110715377412e-09	LLvsCC	skin
ENSGACG00000016062	NA	chrXIV	3382640	3426330	-	5717	-2,48304567968575	-2,4833407182917	5,63935868239324	8,61025811382367e-12	3,92395060311607e-09	LLvsCC	skin
ENSGACG00000004129	cntn1	chrXIX	18533518	18579854	+	3357	-2,98338004553939	-2,98991441848096	2,07443924000262	9,34344603449332e-12	4,14603123772701e-09	LLvsCC	skin
ENSGACG00000007139	gdf10	chrVI	9904437	9907219	+	1320	-3,31936564302959	-3,33478281083859	1,34930216004282	1,11172200918642e-11	4,8066298766414e-09	LLvsCC	skin
ENSGACG00000017894	spp1	chrXIV	10697221	10702148	+	1292	-6,2603315175645	-6,26237353926313	7,6128073364007	1,14630900904409e-11	4,83226562762538e-09	LLvsCC	skin
ENSGACG00000017936	sntg1	chrIII	16701041	16721430	+	2147	-3,86721278600782	-3,93168241172551	-0,426107840091351	1,37943232154256e-11	5,67316775752453e-09	LLvsCC	skin
ENSGACG00000003305	sdk2b	chrV	7729595	7794213	-	6592	-2,80888873016125	-2,81179573545869	2,76575074473616	1,42675012624273e-11	5,72806205445354e-09	LLvsCC	skin
ENSGACG00000006792	dlx5a	chrX	11538326	11539948	-	1016	-2,87163031402873	-2,87494232015068	2,47963998079322	1,86602299201407e-11	7,31741388170729e-09	LLvsCC	skin
ENSGACG00000007780	unc5c	chrXIII	7601044	7667382	-	2760	-1,89552908183242	-1,89824173707862	1,86040004972256	2,06615963950406e-11	7,91808723666305e-09	LLvsCC	skin
ENSGACG00000014347	adamts18	chrII	3478615	3523070	-	3498	-3,56926273123682	-3,57290803420129	3,79844328527619	2,52856416051986e-11	9,4748108610413e-09	LLvsCC	skin
ENSGACG00000012305	adgrd1	chrXIII	14183918	14215371	+	2622	-2,30387998089446	-2,30574539243633	3,03583016897254	3,47952953096144e-11	1,24235687679461e-08	LLvsCC	skin
ENSGACG00000014437	satb2	chrI	25864297	25873526	-	2102	-6,2410264504047	-6,27073857472838	2,76646755585302	3,57104505830452e-11	1,24235687679461e-08	LLvsCC	skin
ENSGACG00000007493	fpr1	chrXX	10809336	10810672	+	1104	-2,46858029428857	-2,47042440826462	2,94958619409642	3,60540132013246e-11	1,24235687679461e-08	LLvsCC	skin
ENSGACG00000006641	sp7	chrXVII	6021335	6023663	+	1108	-7,14329103070244	-7,16065785857045	4,56856460025532	3,62289714658548e-11	1,24235687679461e-08	LLvsCC	skin
ENSGACG00000002330	pald1a	chrV	10062139	10089366	+	2610	-1,43952139093144	-1,43963419703581	5,89708934468784	3,68389537657044e-11	1,24235687679461e-08	LLvsCC	skin
ENSGACG00000013809	ptch2	chrIII	2051005	2074593	+	4266	-3,76063527072935	-3,77328196874578	1,58629842465788	5,64534699035422e-11	1,86650668532064e-08	LLvsCC	skin
ENSGACG00000006429	NA	chrX	11192024	11196432	-	531	-5,8192976295835	-5,84206548748428	3,13396962568034	6,21576078161134e-11	2,01557996729866e-08	LLvsCC	skin
ENSGACG00000008267	nog2	chrV	13178753	13179580	+	828	-2,65154972459025	-2,65343797761834	3,03948602463808	6,48134460657074e-11	2,06204590105652e-08	LLvsCC	skin
ENSGACG00000017673	mmp17a	chrXIV	9171502	9218032	-	2123	-2,95757789387064	-2,96399114301857	1,80885228213413	8,13903380250869e-11	2,54148866625744e-08	LLvsCC	skin
ENSGACG00000007152	NA	chrXI	4580567	4581455	-	288	-8,13073276075898	-8,13738520298464	7,4643523032676	9,00986616676219e-11	2,7622611509808e-08	LLvsCC	skin
ENSGACG00000019312	pcolceb	chrVII	4515174	4520543	+	1625	-6,93127511414667	-6,94159928307693	5,63164717010583	9,18974470304168e-11	2,76709777111944e-08	LLvsCC	skin
ENSGACG00000010078	bgnb	chrXII	8473990	8484844	-	1208	-2,12313415713212	-2,12318163562356	7,93838135317227	1,3965620985655e-10	4,13137370280902e-08	LLvsCC	skin
ENSGACG00000010368	bmp4	chrXV	9157330	9160609	-	1212	-2,28759399815054	-2,28959076828082	2,54624146422036	1,56600876750301e-10	4,55276548924755e-08	LLvsCC	skin
ENSGACG00000017889	NA	chrIX	13416096	13418173	+	669	-3,88274673175136	-3,88468558129295	5,28893727301141	1,69948229640662e-10	4,85706279356075e-08	LLvsCC	skin
ENSGACG00000004596	ca12	chrXIX	18111217	18116938	-	903	-5,08937874281224	-5,11816082091796	2,05951836875104	1,99518852540247e-10	5,60714481922275e-08	LLvsCC	skin
ENSGACG00000006781	emp3b	chrXII	12297390	12299712	+	873	-1,82124474558235	-1,82181828689594	4,09077148099973	2,42148640440235e-10	6,69362356574302e-08	LLvsCC	skin
ENSGACG00000015836	foxd1	chrXIV	1745131	1746066	+	906	-3,44717592190526	-3,51233653830212	-1,02756333601338	2,74328201007335e-10	7,46084213771885e-08	LLvsCC	skin
ENSGACG00000000099	col11a2	chrX	1374240	1403575	-	5469	-6,76201433993915	-6,76428794140506	8,03840042295548	2,99561900743188e-10	8,01779804814544e-08	LLvsCC	skin
ENSGACG00000013537	s1pr1	chrVIII	18649558	18652065	+	1143	-4,33802508652029	-4,35090787331052	2,49806724887856	3,2489914665209e-10	8,56007720444929e-08	LLvsCC	skin
ENSGACG00000019759	tmtc2a	chrIV	30199287	30219311	-	3081	-2,04537133669158	-2,04718039590185	2,68953153191226	3,81611934762186e-10	9,89960068301536e-08	LLvsCC	skin
ENSGACG00000016944	itga11a	chrII	19485107	19511062	+	3733	-2,60933567663017	-2,61267289193209	2,4707506895957	3,93262604873168e-10	1,00472637020778e-07	LLvsCC	skin
ENSGACG00000004492	enpp2	chrXX	17072133	17089846	-	2568	-3,04988822793965	-3,05035330442635	6,27056321839263	4,04370957686325e-10	1,01768702813534e-07	LLvsCC	skin
ENSGACG00000009087	NA	chrXV	7154165	7167590	-	3173	-5,27883755181785	-5,84643690311704	-1,93403598269288	4,7492832632767e-10	1,17768256449076e-07	LLvsCC	skin
ENSGACG00000014956	en1	chrI	24416651	24419360	+	795	-1,77509048742773	-1,77617783016564	2,93270349961343	5,75844317150967e-10	1,40722998199994e-07	LLvsCC	skin
ENSGACG00000013306	prss35	chrXVIII	15473336	15476352	+	1221	-4,00277710379142	-4,03383475705409	0,865437939127108	7,78095405197867e-10	1,8743206746352e-07	LLvsCC	skin
ENSGACG00000008727	hyal4	chrXIX	14608995	14611749	-	1443	-3,65232765845919	-3,66387584064893	1,62722360879854	8,54446277685308e-10	2,02924973722953e-07	LLvsCC	skin
ENSGACG00000016867	unc5c	chrXIV	6592394	6631980	+	2740	-1,60416929691537	-1,6058834068722	2,27835882602596	1,0635817953275e-09	2,49084947677949e-07	LLvsCC	skin
ENSGACG00000003693	plod2	chrXXI	12613415	12630005	+	2212	-2,56892008736841	-2,56946541498347	5,01247466029051	1,09567636959856e-09	2,53086232111931e-07	LLvsCC	skin
ENSGACG00000001991	bmp8a	chrX	3328874	3334075	-	1236	-2,00499232763388	-2,00667816406353	2,56649962273045	1,33127950502731e-09	3,03351824510411e-07	LLvsCC	skin
ENSGACG00000008814	NA	chrXIII	8872615	8875195	-	860	-2,87945322880667	-2,88031391911437	4,73458627502921	1,46239837855136e-09	3,26576055994318e-07	LLvsCC	skin
ENSGACG00000019763	NA	chrVII	8056311	8059368	-	869	-3,09090848545353	-3,12320158858569	-0,185898216152956	1,47193572859496e-09	3,26576055994318e-07	LLvsCC	skin
ENSGACG00000015349	chrm4a	chrI	20815102	20828078	+	1413	-2,69965857115222	-2,71156325071005	0,772022272547238	1,49628548331367e-09	3,27667088566691e-07	LLvsCC	skin
ENSGACG00000018397	mmp11b	chrXIV	14502555	14513886	+	1464	-1,72910157308263	-1,73176659985476	1,7083453166734	1,64143229826888e-09	3,54843992479614e-07	LLvsCC	skin
ENSGACG00000008239	gpr34b	chrXVI	16124198	16125341	+	1020	-2,43968581946287	-2,44387801459275	1,75510044251732	1,86491333675431e-09	3,98052768156345e-07	LLvsCC	skin
ENSGACG00000007012	ptch1	chrXIII	5952611	5978171	+	3096	-1,6781035980369	-1,67954945488473	2,3577024171831	2,29799897266026e-09	4,84360733462466e-07	LLvsCC	skin
ENSGACG00000005079	unc5b	chrVI	7653874	7665403	+	2562	-2,97692045813285	-2,99642895701329	0,311365195391444	2,40073542150443e-09	4,99767909597625e-07	LLvsCC	skin
ENSGACG00000014688	NA	chrII	4768583	4770767	-	711	-2,24853081639953	-2,25346688949044	1,40212703845129	2,4353368006781e-09	5,00788404061392e-07	LLvsCC	skin
ENSGACG00000010231	NA	chrXV	9018866	9020068	+	821	-4,93398956041372	-5,22121025394572	-1,44717827663633	2,75865310200835e-09	5,60438657904395e-07	LLvsCC	skin
ENSGACG00000012487	bmp2b	chrXVIII	14049696	14053838	-	1269	-1,84116065116848	-1,84362728505301	1,81665580631326	3,12156712690333e-09	6,26617439212429e-07	LLvsCC	skin
ENSGACG00000009945	bmp7a	chrXVII	15567983	15575575	+	1290	-4,43257132981415	-4,53746021494067	-0,583887421543136	3,44735000556817e-09	6,83873126986947e-07	LLvsCC	skin
ENSGACG00000017402	pth1r	chrIII	13846535	13861148	+	1599	-2,16511562402705	-2,16604445590789	3,69305729346291	3,54354030199492e-09	6,94781122933004e-07	LLvsCC	skin
ENSGACG00000020126	panx3	chrVII	14396507	14401765	-	1131	-6,27021841379061	-6,27840284647349	5,32116704235766	3,71749284242403e-09	7,20509934585677e-07	LLvsCC	skin
ENSGACG00000020447	mcf2b	chrVII	21262108	21269940	+	2517	-3,35424152757626	-3,44581470422033	-1,45202750400796	6,79152041147344e-09	1,30134792248028e-06	LLvsCC	skin
ENSGACG00000008915	alpi.1	chrVIII	11875549	11882982	-	1909	-5,48948349472569	-5,50595960941579	3,51704457003911	8,79330522926536e-09	1,66598553680756e-06	LLvsCC	skin
ENSGACG00000015960	NA	chrIX	562230	563357	-	839	-8,38109349314574	-8,3900016674566	9,07539972343115	9,04183217192742e-09	1,69403748981156e-06	LLvsCC	skin
ENSGACG00000009779	si:dkey-202e22.2	chrXVII	15483848	15487566	-	2034	-2,7159908041581	-2,71991512443108	2,30353673104183	1,07141675767207e-08	1,98529993053478e-06	LLvsCC	skin
ENSGACG00000018450	ebf1	chrIV	14077811	14126746	-	1761	-1,9691987664452	-1,9714734055502	2,07775155295554	1,97753971794104e-08	3,62448638303498e-06	LLvsCC	skin
ENSGACG00000019764	slc8a4b	chrVII	8062855	8093826	-	2748	-2,55835406604556	-2,56134745823623	2,41273582692304	2,98250688535602e-08	5,40763775278206e-06	LLvsCC	skin
ENSGACG00000006451	NA	chrVIII	7923151	7930311	-	2767	-2,09533088959438	-2,09593313257689	4,487298234251	3,22166132113035e-08	5,73182310061633e-06	LLvsCC	skin
ENSGACG00000015348	mdka	chrI	20844211	20857901	-	982	-2,21047667899084	-2,21296286942926	2,53520174814757	3,22929186667389e-08	5,73182310061633e-06	LLvsCC	skin
ENSGACG00000006168	col10a1b	chrXVIII	3318696	3320546	-	1851	-8,01708274275303	-8,02017400092637	9,47443035543469	3,63238324840747e-08	6,38012982652571e-06	LLvsCC	skin
ENSGACG00000002443	NA	chrXXI	9303103	9306421	+	495	-2,37329535617154	-2,3751475684484	3,2467112162522	3,98607252845175e-08	6,92919123451066e-06	LLvsCC	skin
ENSGACG00000012208	gpr173	chrXII	4898662	4899879	+	1167	-2,2526919912553	-2,26519947993294	0,224256206833913	5,02208604385166e-08	8,64106274198231e-06	LLvsCC	skin
ENSGACG00000008085	NA	chrXVII	12722604	12728043	+	2104	-2,1031655097227	-2,10486266592101	2,98727370299398	5,24028533498339e-08	8,92542336550403e-06	LLvsCC	skin
ENSGACG00000010232	col10a1a	chrXV	9019458	9023474	-	2037	-8,52102986874027	-8,52353389584468	10,4953026558717	5,51138521556335e-08	9,29329775048292e-06	LLvsCC	skin
ENSGACG00000000703	znf385a	chrXVII	10149539	10169435	-	1596	-2,26298348975796	-2,27057513018943	0,713392342070242	6,33758833022976e-08	1,05806350915182e-05	LLvsCC	skin
ENSGACG00000006419	mmp13b	chrI	3623927	3626641	-	1782	-4,08460147307068	-4,09113514077443	3,19419335291989	6,59985920736262e-08	1,09104731327989e-05	LLvsCC	skin
ENSGACG00000020450	fgf13b	chrVII	21287635	21297220	+	585	-2,92930630959121	-2,97652271535218	-1,00907872115894	7,52520739936262e-08	1,23194220551507e-05	LLvsCC	skin
ENSGACG00000021543	mir181b1	chrVIII	11857201	11857285	+	85	-2,02807937763834	-2,0430657366289	-0,527810480077187	9,33652136912114e-08	1,50086403811217e-05	LLvsCC	skin
ENSGACG00000002484	lmna	chrX	4216197	4220497	+	1935	-2,31637602483568	-2,31715592535271	4,47018056156139	9,34590938214792e-08	1,50086403811217e-05	LLvsCC	skin
ENSGACG00000010586	NA	chrXV	9903994	9905942	-	960	-2,17034333372492	-2,1749285879679	1,75448495815299	1,26672705729392e-07	2,00597089370527e-05	LLvsCC	skin
ENSGACG00000003595	smoc2	chrVI	3074152	3091358	-	1559	-1,41611467635352	-1,41657036922817	3,83893699131076	1,27291475285532e-07	2,00597089370527e-05	LLvsCC	skin
ENSGACG00000018846	lrrc17	chrIV	28050425	28068169	-	1664	-1,55512483230116	-1,5553109672422	5,30505602706984	1,6126461829772e-07	2,51781851271867e-05	LLvsCC	skin
ENSGACG00000010487	adgrv1	chrXIII	11377505	11457161	-	19251	-2,19915314710244	-2,20169843577057	2,49024266562263	1,73527353852486e-07	2,6844204042758e-05	LLvsCC	skin
ENSGACG00000003034	NA	chrXX	728863	729783	-	851	-3,85254805015004	-3,9037265653943	-0,340730458657649	1,91162407747056e-07	2,93034592675532e-05	LLvsCC	skin
ENSGACG00000006780	dlx6a	chrX	11532256	11534466	+	1268	-2,28981597818488	-2,30439866760497	-0,167966475064253	1,97378412952269e-07	2,99837369297402e-05	LLvsCC	skin
ENSGACG00000005702	arhgap22	chrV	3221110	3238157	-	2145	-2,49224737687731	-2,5234748286382	-0,882820947157763	2,22153651179078e-07	3,34460255909072e-05	LLvsCC	skin
ENSGACG00000015150	NA	chrIII	7017308	7018907	+	939	-1,88132450020659	-1,88314751589002	2,62910134892038	2,28916120449499e-07	3,41591471063668e-05	LLvsCC	skin
ENSGACG00000012583	evlb	chrXVIII	14309493	14336042	+	2927	-2,19246423483625	-2,19535110621835	2,17185882880094	2,37007832777355e-07	3,50563690902785e-05	LLvsCC	skin
ENSGACG00000002111	fzd5	chrXVI	3699957	3701672	+	1716	-3,30880635134976	-3,47618447694867	-2,04736228890293	2,96956325836346e-07	4,35415440543693e-05	LLvsCC	skin
ENSGACG00000017669	NA	chrIV	8310887	8322175	-	838	1,71348024085359	1,72186424923466	-0,0373219591646853	3,12331343316466e-07	4,54011302672608e-05	LLvsCC	skin
ENSGACG00000002022	NA	chrX	16741522	16748388	-	1563	-3,06649591528846	-3,11760175054039	-0,649757524076678	3,24189317298449e-07	4,67220535750978e-05	LLvsCC	skin
ENSGACG00000013064	ptprq	chrXIX	7628726	7651317	+	6905	-1,99561963457011	-2,00160219766786	0,902228122604629	3,49473997381476e-07	4,99392418970038e-05	LLvsCC	skin
ENSGACG00000013271	soga3b	chrXVIII	15424268	15428430	-	2417	-2,41863313292591	-2,44651041076235	-0,521473799816401	3,75015414297821e-07	5,31387387889904e-05	LLvsCC	skin
ENSGACG00000009143	dkk1a	chrVI	12367520	12368845	-	906	-3,31088662042912	-3,32655196685778	1,01336495034156	3,87621727155744e-07	5,44673130275014e-05	LLvsCC	skin
ENSGACG00000004691	islr2	chrXIX	18078325	18080442	-	2061	-2,06378645451866	-2,069815275413	1,10991305070738	4,23342417236944e-07	5,89950399954492e-05	LLvsCC	skin
ENSGACG00000010876	slc13a5b	chrI	12370805	12376405	+	1897	-3,90777905973857	-4,05896619409477	-1,63584828295666	4,39599230566319e-07	6,0758378900076e-05	LLvsCC	skin
ENSGACG00000013942	gpc5c	chrIII	2295664	2327927	+	1332	-1,47541769073892	-1,47638352450796	2,93479839886431	4,48502706832545e-07	6,14849808342307e-05	LLvsCC	skin
ENSGACG00000006181	cyp1c2	chrXV	2927670	2930186	+	1578	-2,34376188027987	-2,34538883167877	4,26997248028111	4,76849424568509e-07	6,48438306215661e-05	LLvsCC	skin
ENSGACG00000010101	NA	chrXII	8473403	8474182	+	592	-2,24610917777853	-2,254529866099	0,569880371132658	5,05712055269093e-07	6,82185334075796e-05	LLvsCC	skin
ENSGACG00000015291	plcd3	chrV	2062937	2072029	-	2205	-1,48067446905692	-1,48120026041702	3,65551320004324	8,45366973774614e-07	0,000113131570728473	LLvsCC	skin
ENSGACG00000015213	mxra5a	chrI	21466480	21477388	-	7515	-1,96600270705084	-1,96709824293567	3,68259481486471	9,91160916460786e-07	0,000131598073805998	LLvsCC	skin
ENSGACG00000018073	NA	chrXIV	11404213	11434357	+	3957	-2,33566367727054	-2,33627365705294	5,84291010916385	1,04567059787901e-06	0,000137750762667467	LLvsCC	skin
ENSGACG00000006787	cd109	chrXV	3724073	3733946	+	4173	-1,6743897325197	-1,67466783436769	4,99194178548317	1,147258241225e-06	0,000149961771035162	LLvsCC	skin
ENSGACG00000013575	tbx2b	chrI	19025570	19032468	-	2055	-1,52448032587827	-1,52510010504859	3,30379531954524	1,19902825806755e-06	0,000155523188365654	LLvsCC	skin
ENSGACG00000016707	abca4b	chrIII	11495793	11523087	+	7659	-1,24116522933443	-1,24188153874471	2,7692412890472	1,21452303112829e-06	0,000156330437793017	LLvsCC	skin
ENSGACG00000014935	xylt1	chrXI	17322970	17331059	+	2439	-2,57340039705034	-2,58827975065028	0,0685965072333231	1,29917735323051e-06	0,000165960064622521	LLvsCC	skin
ENSGACG00000012362	mxra8b	chrXII	4777059	4781333	-	1305	-1,17977290495144	-1,17990812363869	5,28588053636547	1,31252562945003e-06	0,000166404565141251	LLvsCC	skin
ENSGACG00000015962	NA	chrIX	567735	572175	-	792	-3,18339660560436	-3,28739850112152	-1,66415779705485	1,53993250172721e-06	0,000193778670478539	LLvsCC	skin
ENSGACG00000000873	si:dkey-225n22.4	chrXXI	2284185	2319345	-	2916	-4,19652147782219	-4,2036718557613	3,89338775786217	1,62164642675803e-06	0,000202183018603826	LLvsCC	skin
ENSGACG00000016010	NA	chrIII	9167366	9170104	-	1126	-2,52426266402571	-2,54231096913995	-0,192808328473027	1,63070160895032e-06	0,000202183018603826	LLvsCC	skin
ENSGACG00000007704	fmn1	chrXVIII	6541445	6552915	-	2409	-2,0435591469296	-2,0491661552891	1,23820034204711	1,69618219151262e-06	0,000208766599367049	LLvsCC	skin
ENSGACG00000017659	mmp17a	chrXIV	9095993	9117524	+	1647	-1,53023626874308	-1,53202309589302	1,89288357473293	1,78001599731341e-06	0,000217497317005063	LLvsCC	skin
ENSGACG00000004540	trim46b	chrX	9046751	9057986	-	2358	-2,94015528112805	-3,02824960688825	-1,58052914911739	1,82208140631331e-06	0,000221035515634928	LLvsCC	skin
ENSGACG00000012971	b4galnt3b	chrXIX	7698605	7709299	+	2367	-1,37960934374526	-1,38244914643552	1,26186597114529	1,95402265469721e-06	0,000235348071453602	LLvsCC	skin
ENSGACG00000019340	chst11	chrIV	21882711	21897922	+	966	-2,42274162511428	-2,44295573867316	-0,396250758593366	2,01439440609703e-06	0,000240898712592965	LLvsCC	skin
ENSGACG00000005850	NA	chrXX	14397511	14400170	+	887	-1,82235307437812	-1,82626831095226	1,28310491250142	2,03006662354831e-06	0,000241063263424447	LLvsCC	skin
ENSGACG00000012074	rai1	chrXI	11742521	11751721	-	5457	-2,3078251001891	-2,33795424585469	-0,987273380344583	2,0721038711976e-06	0,000244334373958979	LLvsCC	skin
ENSGACG00000018901	tekt4	chrIX	7354275	7356822	-	1470	-3,20173764861714	-3,27374191275389	-1,21255764998133	2,56059530903225e-06	0,00029983859792293	LLvsCC	skin
ENSGACG00000010940	pitpnm3	chrI	12408207	12448293	-	2823	-2,37385808409173	-2,39931230636234	-0,526035333416071	2,62628157353577e-06	0,000305409378572139	LLvsCC	skin
ENSGACG00000015153	NA	chrIII	7020085	7021289	+	857	-1,68988342115259	-1,69160081591254	2,48711573712522	3,02515745802204e-06	0,000349384966144984	LLvsCC	skin
ENSGACG00000003249	scube3	chrXII	3747126	3785914	-	3012	-1,42509827425019	-1,42556291897173	3,86615832246667	3,60950251547753e-06	0,000414036948408041	LLvsCC	skin
ENSGACG00000019134	rerg	chrIV	24659614	24687469	+	942	-1,32496084327548	-1,32539409034783	3,91852716403855	4,194962448032e-06	0,000477942275666997	LLvsCC	skin
ENSGACG00000001527	dnajc5b	chrIII	17518722	17520497	-	567	-2,18232597327522	-2,20263974192477	-0,615357275709494	4,62512455731153e-06	0,00052341510258649	LLvsCC	skin
ENSGACG00000016517	s1pr3	chrXIV	4598482	4599805	+	1188	-1,41176900273332	-1,41296216626522	2,48361986963388	5,10267791949638e-06	0,000573609033856987	LLvsCC	skin
ENSGACG00000001776	fzd8b	chrXXI	5476032	5476748	-	717	-1,68574714859785	-1,69115713415769	0,461672787459352	6,4247123199712e-06	0,000717440391651353	LLvsCC	skin
ENSGACG00000010338	htra1a	chrVI	14382461	14399344	-	1990	-1,46911990760342	-1,46961319536652	4,32709097935218	6,4749009193746e-06	0,000718288021726938	LLvsCC	skin
ENSGACG00000005573	nrxn1b	chrVI	8172994	8366349	-	4796	-1,75803547942114	-1,77026744805482	-0,32229862941844	6,81316172086388e-06	0,000748872417033408	LLvsCC	skin
ENSGACG00000016264	angptl1b	chrIII	9893886	9897806	+	1452	-1,64457787577209	-1,64781335750496	1,29683257160247	6,83942309471859e-06	0,000748872417033408	LLvsCC	skin
ENSGACG00000012652	lingo3a	chrVIII	17242647	17244491	+	1845	-2,00901650112326	-2,03080589240282	-0,852026559214618	6,90658616527847e-06	0,000751347457541455	LLvsCC	skin
ENSGACG00000010557	kcnk10b	chrXV	9856177	9869376	+	1923	-3,27870663572157	-3,40438309079609	-1,93466062691419	7,26295857511175e-06	0,000785051330086758	LLvsCC	skin
ENSGACG00000001688	bmper	chrXX	1010518	1018066	+	1830	-1,73600216848863	-1,73844733581305	1,65232760621043	7,90417901226132e-06	0,000848918894934716	LLvsCC	skin
ENSGACG00000011275	plekhh1	chrXV	11137863	11158753	+	4089	-1,46121630624966	-1,46183086895589	3,74493274268689	8,20077101520218e-06	0,000875198739609742	LLvsCC	skin
ENSGACG00000003475	cdh23	chrVI	3101697	3232307	-	10116	-1,50437503033926	-1,50693808059688	1,5026511240802	8,69650414078798e-06	0,000922266998880295	LLvsCC	skin
ENSGACG00000016971	tgfb5	chrIV	5256425	5260920	+	1254	-2,04201510792152	-2,04683286873073	2,1829722385391	9,0878869696792e-06	0,000957749688017067	LLvsCC	skin
ENSGACG00000011530	sdr42e2	chrXI	11156795	11162531	-	1050	-1,83182425945175	-1,84607568775185	-0,479354150865048	1,47910782243256e-05	0,00154911280135763	LLvsCC	skin
ENSGACG00000009442	nfe2	chrXII	9210738	9212587	+	1296	-2,06005916606156	-2,06828422424538	0,931506043111222	1,56599699457793e-05	0,00162999020509711	LLvsCC	skin
ENSGACG00000018915	golga7bb	chrIX	7323795	7326463	+	870	-2,14124011078308	-2,16601212247527	-0,808021493682704	1,58658362464854e-05	0,00164128669195237	LLvsCC	skin
ENSGACG00000010585	bdkrb2	chrXV	9899930	9902519	-	963	-1,82757993357331	-1,83506438834512	0,609448092147456	1,67739836397333e-05	0,00172465190325111	LLvsCC	skin
ENSGACG00000005976	gpx2	chrXV	2570333	2571333	-	780	-1,56173352675634	-1,57095468775801	-0,181401700230047	1,68984599053559e-05	0,00172692018741885	LLvsCC	skin
ENSGACG00000015783	crispld2	chrII	11482774	11492215	-	1518	-1,52276491529629	-1,52291198847166	5,66377264795436	1,72591228423678e-05	0,00175315258655425	LLvsCC	skin
ENSGACG00000007751	si:dkey-33m11.8	chrXVII	12365533	12369670	-	915	-2,04788642828526	-2,04868112938245	4,21448772537109	1,7708595376024e-05	0,00178803793551208	LLvsCC	skin
ENSGACG00000006770	epha6	chrXVI	13498141	13572015	+	2919	-2,09490009621418	-2,13028245635892	-1,39163137942344	1,82169535430609e-05	0,00182841827763746	LLvsCC	skin
ENSGACG00000005647	sntg2	chrXV	2127545	2165484	+	1595	-3,33532887847224	-3,41907686269672	-0,886280836246917	1,93253492417327e-05	0,00192818957937335	LLvsCC	skin
ENSGACG00000004064	aspn	chrXVII	2094060	2097796	+	1394	-1,77791147919875	-1,77819858770355	5,07557787578435	2,06654300568537e-05	0,00204976753893333	LLvsCC	skin
ENSGACG00000013137	gabrb1	chrXV	15641313	15686033	-	1779	-2,29799893463358	-2,36787479558257	-1,74265327610164	2,53256531159745e-05	0,00249731674176352	LLvsCC	skin
ENSGACG00000020573	NA	chrVII	23026215	23082369	-	9849	-1,25458809136878	-1,25502911525113	3,6884450544552	2,8249620506029e-05	0,00276944826146896	LLvsCC	skin
ENSGACG00000002894	NA	chrXXI	11349791	11351523	-	795	-2,00489005014641	-2,05167437456161	-1,82062394200644	2,84695146802485e-05	0,00277487258114653	LLvsCC	skin
ENSGACG00000008270	ntn2	chrV	13201437	13220797	+	1725	-1,83859629521936	-1,86173935949032	-1,09401330491328	2,92359968264249e-05	0,00283320332463894	LLvsCC	skin
ENSGACG00000020349	ppm1nb	chrVII	19910448	19914874	-	1686	-1,76184596476618	-1,78245703446722	-1,16573346666504	3,16895328140425e-05	0,00305342229891648	LLvsCC	skin
ENSGACG00000015860	si:dkey-226m8.10	chrXIV	2083090	2086227	+	528	-1,82614510037387	-1,83061188304132	1,63365037901816	3,2251714042589e-05	0,00308993410333032	LLvsCC	skin
ENSGACG00000007730	cdab	chrXVII	12363149	12364873	-	448	-2,12239659814196	-2,13513734184898	0,33414410754437	3,28084264299068e-05	0,00312120259260304	LLvsCC	skin
ENSGACG00000006458	gli1	chrXVII	5815327	5823939	+	4445	-1,26441909601033	-1,26525823961309	3,13047438016578	3,29482897333259e-05	0,00312120259260304	LLvsCC	skin
ENSGACG00000010160	moxd1l	chrXVIII	10057140	10061540	-	1518	-1,69836787837747	-1,69874565878753	4,6521773687772	3,71156105526873e-05	0,00349633198401907	LLvsCC	skin
ENSGACG00000019848	baiap2l2b	chrIX	20836413	20842491	+	1518	-1,64813601631692	-1,65904463603227	-0,338331774729883	3,95541913616109e-05	0,0036926160061865	LLvsCC	skin
ENSGACG00000019441	kcnc2	chrIV	21347966	21396961	+	2088	-2,12536383671726	-2,13988265544133	-0,0441054774237714	3,96372611267796e-05	0,0036926160061865	LLvsCC	skin
ENSGACG00000000327	ccdc3b	chrXVII	11892936	11898790	+	699	-1,50845218998899	-1,50997963069267	2,26157387673137	4,01247526722606e-05	0,00371749219538274	LLvsCC	skin
ENSGACG00000007443	cdc42ep1b	chrXI	5048154	5052117	+	1080	-1,65979347590293	-1,6636403669377	1,0127779348899	4,43986964136802e-05	0,0040909880815709	LLvsCC	skin
ENSGACG00000007827	ngb	chrXV	5221322	5222892	+	714	-1,46590358589364	-1,47487742838136	-0,423161808303792	5,13306027780646e-05	0,00470400339154198	LLvsCC	skin
ENSGACG00000009217	msh5	chrXX	8693735	8701976	+	2403	1,3218300839872	1,32308491759881	2,07748833293576	5,44442857536283e-05	0,00496237592636584	LLvsCC	skin
ENSGACG00000006178	cyp1c1	chrXV	2925014	2926591	+	1578	-1,82337918672772	-1,8240236261536	5,49357252419109	5,54303286343273e-05	0,00502508710447326	LLvsCC	skin
ENSGACG00000008458	ahr1b	chrXVI	17615341	17630253	+	1257	-1,56391919544814	-1,56881017873436	0,529738197077031	5,62569748292987e-05	0,00507275459663976	LLvsCC	skin
ENSGACG00000004768	NA	chrXVII	3210483	3214368	-	880	2,36458397897424	2,36481472055909	5,7732076508254	6,12206888879806e-05	0,00549097476611239	LLvsCC	skin
ENSGACG00000019193	ptprz1b	chrIV	24104995	24158449	+	6639	-1,56220092536293	-1,56557402581339	1,16120221316941	6,35348688174859e-05	0,00566838602116639	LLvsCC	skin
ENSGACG00000020311	robo1	chrVII	19016437	19063604	+	5334	-1,12335903957648	-1,12369614188258	3,75157614443054	6,57899402803926e-05	0,00583868406846305	LLvsCC	skin
ENSGACG00000007541	rfx2	chrVIII	9730027	9752734	-	2318	1,87666305666022	1,87677753925813	6,61285749683367	7,59570710834656e-05	0,00670569702936857	LLvsCC	skin
ENSGACG00000011599	NA	chrVIII	16060388	16061494	+	1107	-1,90663232536576	-1,91354437038592	0,380915182537245	7,72548620431594e-05	0,00675002433962245	LLvsCC	skin
ENSGACG00000000355	si:dkey-222f2.1	ChrUN	165684	11125645	-	2326	-1,42460499785351	-1,42596120835638	2,33193585720656	7,72597970316175e-05	0,00675002433962245	LLvsCC	skin
ENSGACG00000003978	egfl6	chrXVI	8888122	8895389	-	2391	-1,88377049379254	-1,8848353861263	3,68688169727567	8,30501705336128e-05	0,0072185153378236	LLvsCC	skin
ENSGACG00000004082	gpc6b	chrXVI	9170326	9212186	+	1566	-1,67216322649653	-1,67506603005183	1,50684666760264	8,42793234372802e-05	0,00728198933455446	LLvsCC	skin
ENSGACG00000001457	tmprss3b	chrXVI	265710	279701	-	1236	-2,09678783607237	-2,12486318263875	-0,996673040230953	8,46441649610174e-05	0,00728198933455446	LLvsCC	skin
ENSGACG00000013943	NA	chrIII	2346905	2371156	+	623	-1,32850289234225	-1,32993898567289	2,15709852693987	9,75124810346984e-05	0,00834647439191414	LLvsCC	skin
ENSGACG00000004757	sp9	chrXVI	9989403	9991230	-	1406	3,47269916778597	3,47678484363195	4,12658880401161	0,000105692984276076	0,00900098535789489	LLvsCC	skin
ENSGACG00000016878	smad6a	chrII	18976042	18991634	+	2542	-1,44772422227041	-1,44939736336105	1,77458007686181	0,000112584590334843	0,00949596284820882	LLvsCC	skin
ENSGACG00000005855	hpn	chrXX	14385319	14388399	-	1257	-1,51284653770771	-1,52451896772374	-0,650239983097022	0,000112631512847928	0,00949596284820882	LLvsCC	skin
ENSGACG00000010495	tcea2	chrXII	7573892	7579236	+	1058	-1,6791049157702	-1,69403217838904	-0,648550598866293	0,000113775539688087	0,00954469228965433	LLvsCC	skin
ENSGACG00000019109	acp5a	chrIX	6742394	6745248	-	1148	-1,53545057488343	-1,53575333083121	4,48264929053798	0,000159327693467576	0,0132999186497538	LLvsCC	skin
ENSGACG00000004501	s100s	chrX	8871294	8871804	-	306	-1,75780458952631	-1,75913824605628	2,73108980525592	0,000160943449391999	0,013368613022896	LLvsCC	skin
ENSGACG00000001662	bambia	chrXXI	4674236	4677654	-	1274	-1,24870150935642	-1,24956921218827	2,51471538836713	0,000161777841827578	0,0133720488671403	LLvsCC	skin
ENSGACG00000010583	bdkrb1	chrXV	9896223	9899658	-	1053	-1,6835391723785	-1,69671882660578	-0,343372200376315	0,000163330964243067	0,0134345693613005	LLvsCC	skin
ENSGACG00000012534	neto2b	chrXIX	8469696	8473638	+	1653	-1,86086829211452	-1,86956107564617	0,407804872797521	0,000189566238537942	0,0155168248263436	LLvsCC	skin
ENSGACG00000004048	ednrbb	chrXVI	9026018	9028622	+	1170	1,44028999738572	1,44685831861781	-0,242679808256749	0,000196205300861311	0,0159826752807895	LLvsCC	skin
ENSGACG00000012322	runx2b	chrXVIII	13611252	13641033	-	1389	-1,16312223367005	-1,16353912520039	3,43665604727916	0,000199098193489274	0,0161403545125776	LLvsCC	skin
ENSGACG00000017458	lef1	chrIX	14217504	14246502	-	1095	-1,13916911227253	-1,14012639451541	2,23187536610323	0,000218531682505789	0,0176310106718307	LLvsCC	skin
ENSGACG00000011883	NA	chrXI	11639874	11649933	-	1089	-1,19372577875659	-1,1962843208241	0,859047272443387	0,000222991431345823	0,0179051500731108	LLvsCC	skin
ENSGACG00000005549	fap	chrXVI	10856547	10863663	+	3227	-1,32697890498865	-1,3271494483283	5,26688777206604	0,000228260583335213	0,0182413741999922	LLvsCC	skin
ENSGACG00000017692	pcdh11	chrIV	8803263	8811762	+	3063	-1,73958229426733	-1,7573570638206	-1,07205394338803	0,000231016981842597	0,0183745676784428	LLvsCC	skin
ENSGACG00000009688	NA	chrX	17146531	17168526	-	2948	-1,20090422828699	-1,20168290157078	2,74424304385167	0,0002344406822647	0,0185593370157154	LLvsCC	skin
ENSGACG00000017185	mab21l2	chrIX	15785992	15787071	+	1080	-1,74852766813974	-1,77458846745158	-1,49117665302829	0,00024603671655585	0,0193863136194614	LLvsCC	skin
ENSGACG00000012130	ttc9	chrXV	12445015	12448545	-	1576	-1,71633350260931	-1,73780251484415	-1,00774393150139	0,000258065514175605	0,02023953813967	LLvsCC	skin
ENSGACG00000014362	NA	chrVIII	20115272	20117294	+	1490	1,92178218263615	1,92206010788191	5,34477601689414	0,000260160852701115	0,0203094087881769	LLvsCC	skin
ENSGACG00000020772	NA	chrVII	26966167	26966906	-	675	-1,11133648831178	-1,11214674591392	2,52881350966299	0,000267507214626117	0,0207866666038046	LLvsCC	skin
ENSGACG00000003661	fbln1	chrXIX	19735033	19757587	-	2924	-1,0125644559233	-1,01272656139523	5,41941088800696	0,000281171095601937	0,0217481973121095	LLvsCC	skin
ENSGACG00000005121	prss35	chrXX	16074521	16075795	-	1125	-1,29918031092018	-1,29975955600804	3,4842207161005	0,000300406795689232	0,0231299515475426	LLvsCC	skin
ENSGACG00000017863	cabp2b	chrIV	9387182	9390924	-	489	-1,92916654229855	-1,93887070658086	0,238775009573195	0,000309288497723419	0,0237055574936922	LLvsCC	skin
ENSGACG00000005940	fibina	chrXIX	17047814	17048640	-	615	-1,46395259632836	-1,4650520291628	2,75852733169581	0,000325544868792915	0,0247745554709912	LLvsCC	skin
ENSGACG00000012178	pvalb8	chrXI	12019086	12020487	+	330	-1,86282619142463	-1,86309178751539	5,24490447368907	0,000326174315891356	0,0247745554709912	LLvsCC	skin
ENSGACG00000011383	robo2	chrI	13285466	13414062	-	4599	-1,43043153846664	-1,43240089829774	2,05196541099444	0,000328428148007384	0,0248164854417733	LLvsCC	skin
ENSGACG00000018311	eda	chrIV	12783708	12793934	+	1113	-1,30510740221772	-1,30725345087975	1,3521085569835	0,000329669833884309	0,0248164854417733	LLvsCC	skin
ENSGACG00000010102	b4galt3	chrXII	8467916	8471035	-	1071	-1,40007198274247	-1,4065115268192	0,240065070640959	0,000345224653411944	0,0258719026925876	LLvsCC	skin
ENSGACG00000007913	slc6a17	chrXII	10761663	10771635	+	2193	2,34089563070084	2,34993136386117	1,016688983289	0,000346787405649412	0,0258740231595592	LLvsCC	skin
ENSGACG00000005085	smad6b	chrXIX	17774708	17790477	-	1476	-1,23209229147557	-1,233475794478	1,73754846651097	0,000380191106775374	0,0282413323455786	LLvsCC	skin
ENSGACG00000006460	itgb3b	chrV	11260470	11272502	-	3076	-1,51100050080447	-1,51578168992313	0,688774659920951	0,000385802620571134	0,028532472754695	LLvsCC	skin
ENSGACG00000016733	chst12b	chrIX	17089489	17092591	+	1617	-1,01618192008508	-1,01672216929502	2,85529850492722	0,000405450264339874	0,0297436158175961	LLvsCC	skin
ENSGACG00000015269	NA	chrV	1979604	2018764	-	7115	-1,43231568437186	-1,4403981013936	-0,138954063470304	0,000405707012101003	0,0297436158175961	LLvsCC	skin
ENSGACG00000012918	si:dkey-112e17.1	chrXIII	15316800	15324010	-	840	-1,39143598917416	-1,39600543943155	0,405996343857956	0,000433281524531402	0,0316276756131969	LLvsCC	skin
ENSGACG00000006591	ets1	chrI	3955580	3959482	+	948	1,17621654019835	1,17634005025135	5,04799890875596	0,000451398708912121	0,0328081251279146	LLvsCC	skin
ENSGACG00000011463	otofb	chrXV	11463439	11478137	-	5448	-1,62294468277145	-1,6240466760358	2,9780789969115	0,000485282440391646	0,0351194528321199	LLvsCC	skin
ENSGACG00000001741	s100a1	chrXX	1186009	1186669	-	458	-1,53515375984147	-1,53765146953531	1,45117225705638	0,000503269174567581	0,0362654906904212	LLvsCC	skin
ENSGACG00000014732	penka	chrIII	5544779	5548640	+	1241	-2,27648882684396	-2,30797203582796	-0,0881420965021728	0,000514198374773496	0,0368953744486412	LLvsCC	skin
ENSGACG00000017812	NA	chrIII	16295477	16298713	-	1553	1,25375354129304	1,25379501971218	7,31162947391384	0,000547302145182739	0,0391042744579294	LLvsCC	skin
ENSGACG00000006962	vstm4a	chrVI	9757263	9764597	+	1443	-1,09418189587659	-1,09450377277726	3,85475662741631	0,00058157544225142	0,0413777430685378	LLvsCC	skin
ENSGACG00000014950	NA	chrI	24510236	24512456	+	1373	-1,48948254528948	-1,50558808705192	-1,15947768570106	0,000591351806158233	0,0418965300648745	LLvsCC	skin
ENSGACG00000020773	ncam1a	chrVII	26973774	27142049	-	2597	-1,10159811181737	-1,10185094285045	4,20607597322191	0,000643141353828261	0,045375102544988	LLvsCC	skin
ENSGACG00000011697	dchs1a	chrI	14194657	14255248	-	9792	-1,23378581511937	-1,23411568925337	4,4531672288885	0,000655359273586631	0,0460444502967407	LLvsCC	skin
ENSGACG00000020074	meig1	chrIV	32743225	32744511	+	330	-1,2634438238602	-1,2716126376596	-0,582442737316299	0,000695991022441492	0,0486962681344748	LLvsCC	skin
ENSGACG00000013090	igfbp3	chrIII	599346	603263	-	608	-2,89283926761174	-2,90042016329352	1,90691738413894	6,3310125405202e-15	1,06753533458252e-10	LLvsCL	skin
ENSGACG00000003507	ifitm5	chrXIX	20027452	20029155	-	872	-3,92695719828268	-3,92820055835529	5,60924477821543	1,3477038485242e-14	1,13624911469075e-10	LLvsCL	skin
ENSGACG00000017199	NA	chrII	21699534	21709426	-	742	-3,86692797645478	-3,89590525799185	1,05270984701291	6,81334834219907e-14	2,11201290709053e-10	LLvsCL	skin
ENSGACG00000010693	cadm1b	chrI	11623651	11649235	-	1326	-5,180728269281	-5,19322389500642	3,618648190768	7,1538180184718e-14	2,11201290709053e-10	LLvsCL	skin
ENSGACG00000012385	mfsd2b	chrXVIII	13733417	13745367	-	2088	-4,81630009270558	-4,83252928210654	2,8506348013558	7,15422249248322e-14	2,11201290709053e-10	LLvsCL	skin
ENSGACG00000020799	fgfr4	chrVII	27903652	27911967	+	2652	-4,34480805154949	-4,34785813475291	4,72883900068337	7,51516868849672e-14	2,11201290709053e-10	LLvsCL	skin
ENSGACG00000009371	plxdc1	chrXI	7308369	7313565	+	1389	-3,0743065077912	-3,07655997982911	3,84934741379476	1,47998388309623e-13	3,56506974810981e-10	LLvsCL	skin
ENSGACG00000007139	gdf10	chrVI	9904437	9907219	+	1320	-3,82192187703727	-3,83772928673366	1,34930216004282	2,00928039683162e-13	4,23506075642184e-10	LLvsCL	skin
ENSGACG00000017231	hhip	chrIX	15210469	15237176	+	2609	-3,0214292908046	-3,02456133408729	3,14236575530896	2,34945287303042e-13	4,40183048278211e-10	LLvsCL	skin
ENSGACG00000020449	f9b	chrVII	21276144	21280141	-	1742	-5,80929229172972	-6,595268593893	-1,23624189146005	2,65664364143059e-13	4,47963250818026e-10	LLvsCL	skin
ENSGACG00000016839	sfrp2	chrIX	16776124	16777740	+	983	-3,86071017344325	-3,86566848926104	3,80919164996023	3,54847411045483e-13	5,12799493556923e-10	LLvsCL	skin
ENSGACG00000005809	cd81b	chrXIX	17171500	17179313	-	1329	-3,03836378951977	-3,03885135267068	5,99805244740648	3,64938555490634e-13	5,12799493556923e-10	LLvsCL	skin
ENSGACG00000007635	loxl4	chrVI	10452161	10470391	+	2388	-6,10240551992196	-6,11277733905504	4,89252047264921	8,77522631740223e-13	1,13821435510797e-09	LLvsCL	skin
ENSGACG00000006266	bmp5	chrVI	9316100	9322238	+	1062	-3,00587740809656	-3,01753846790113	1,45180864196099	1,1946977934267e-12	1,43892815662579e-09	LLvsCL	skin
ENSGACG00000019172	abcc6a	chrIX	6535253	6554853	+	4592	-2,74538691701701	-2,74750869485782	3,47827527237907	6,97492780730659e-12	7,84074884578691e-09	LLvsCL	skin
ENSGACG00000009212	paplnb	chrXVIII	8775667	8779695	+	2039	-7,25233028262317	-7,25471830132978	8,60260471217586	7,94292764635870e-12	8,37085287330628e-09	LLvsCL	skin
ENSGACG00000009160	phospho1	chrXI	7110607	7111444	+	744	-4,73299094136995	-4,73741945182573	5,07406432455551	8,99874438747806e-12	8,92569575656794e-09	LLvsCL	skin
ENSGACG00000019772	prmt8b	chrIV	30259800	30267680	-	1182	-5,08796872395309	-5,12178416018476	2,19886574379537	1,17784780472575e-11	1,10338164907142e-08	LLvsCL	skin
ENSGACG00000017492	sgms2a	chrIX	14190849	14199334	+	1203	-2,8281869142972	-2,83007459638718	3,89264397007088	1,285696665585e-11	1,14102195658391e-08	LLvsCL	skin
ENSGACG00000017894	spp1	chrXIV	10697221	10702148	+	1292	-5,94883638745184	-5,95076799137805	7,6128073364007	2,10639828399628e-11	1,77590439323726e-08	LLvsCL	skin
ENSGACG00000015990	spon1a	chrII	13016504	13052806	-	3098	-3,85711607238789	-3,86583121106966	2,87681351362845	2,39501101379014e-11	1,92307979592997e-08	LLvsCL	skin
ENSGACG00000014923	NA	chrI	28257337	28268538	-	4875	-5,64264319540654	-5,64342330385291	8,93311809511522	3,0300578731853e-11	2,3224016298932e-08	LLvsCL	skin
ENSGACG00000002282	smpd3	chrXIX	917221	933801	-	1941	-3,79253467478096	-3,80306379093835	2,43381092195212	3,31425462720259e-11	2,4297809358213e-08	LLvsCL	skin
ENSGACG00000006349	ihha	chrXVI	12149217	12153371	+	1287	-5,15174353473817	-5,30267683162154	0,468499064803296	4,44600217734580e-11	3,12368702976687e-08	LLvsCL	skin
ENSGACG00000005728	ndnf	chrVIII	19291795	19295133	+	1716	-2,89697900470327	-2,90165476568654	2,58909667810124	5,18199678795176e-11	3,49515319353771e-08	LLvsCL	skin
ENSGACG00000011820	itga10	chrXX	6653947	6668773	-	3791	-3,16038024133853	-3,1614112892387	5,21959761171469	5,86978313120786e-11	3,67378244956733e-08	LLvsCL	skin
ENSGACG00000012042	galnt14	chrXVIII	12904798	12932509	-	1365	-3,09989920572444	-3,1081762417375	1,9061023847685	5,88258368748178e-11	3,67378244956733e-08	LLvsCL	skin
ENSGACG00000006429	NA	chrX	11192024	11196432	-	531	-5,76446252353158	-5,78714439047289	3,13396962568034	8,06207578645235e-11	4,85509721111284e-08	LLvsCL	skin
ENSGACG00000008892	col22a1	chrX	15497392	15530182	-	4818	-2,92743409554346	-2,92788501888166	6,14618730402158	1,01239962531984e-10	5,88658016625626e-08	LLvsCL	skin
ENSGACG00000007769	entpd5a	chrXV	5200546	5205752	+	1519	-5,65755102549462	-5,67464118930461	3,88130610432564	1,06712014947573e-10	5,99792665348661e-08	LLvsCL	skin
ENSGACG00000015859	kank1b	chrXIV	2072445	2074970	+	2484	-3,49464738360566	-3,49931828575724	3,40156164754575	1,19959676274812e-10	6,52503245595445e-08	LLvsCL	skin
ENSGACG00000001597	cacna1da	chrXVII	7322234	7367029	-	6387	-2,27851622358479	-2,28404571202661	1,75330172253613	1,29804130666963e-10	6,8398664103323e-08	LLvsCL	skin
ENSGACG00000017889	NA	chrIX	13416096	13418173	+	669	-3,9236503296602	-3,92560099477248	5,28893727301141	1,63862469173172e-10	8,37287562181221e-08	LLvsCL	skin
ENSGACG00000007492	heyl	chrX	13314838	13318188	+	1294	-2,53572859997219	-2,54150967889756	2,39940504105587	1,8759353695759e-10	9,30353594170258e-08	LLvsCL	skin
ENSGACG00000009037	satb2	chrXVI	16642499	16665129	+	2238	-4,31652847508091	-4,34665939215389	1,73684440056073	2,63412767403478e-10	1,26904745255927e-07	LLvsCL	skin
ENSGACG00000008364	NA	chrVIII	10735885	10737033	-	882	-2,15764724265483	-2,16021556590738	2,49672655577677	3,82929674514377e-10	1,77203363903346e-07	LLvsCL	skin
ENSGACG00000019312	pcolceb	chrVII	4515174	4520543	+	1625	-6,37894986619512	-6,38886489715167	5,63164717010583	3,88834329523414e-10	1,77203363903346e-07	LLvsCL	skin
ENSGACG00000012869	lipib	chrXXI	17011467	17017072	-	1768	-3,52268555058358	-3,56030566413322	0,4194331256199	4,0772467284766e-10	1,80922458777822e-07	LLvsCL	skin
ENSGACG00000006781	emp3b	chrXII	12297390	12299712	+	873	-1,79968204843875	-1,80023397307295	4,09077148099973	4,72210136877129e-10	2,04164290462107e-07	LLvsCL	skin
ENSGACG00000007152	NA	chrXI	4580567	4581455	-	288	-7,26219323071414	-7,2683364221924	7,4643523032676	4,95249529316137e-10	2,08772439083217e-07	LLvsCL	skin
ENSGACG00000013537	s1pr1	chrVIII	18649558	18652065	+	1143	-4,25130036952004	-4,2640313770174	2,49806724887856	5,60016340673617e-10	2,30316964303379e-07	LLvsCL	skin
ENSGACG00000003305	sdk2b	chrV	7729595	7794213	-	6592	-2,43950053307859	-2,44221493861787	2,76575074473616	5,825766114365e-10	2,33890638620054e-07	LLvsCL	skin
ENSGACG00000008366	NA	chrVIII	10737677	10741206	-	887	-2,00107941897458	-2,00280218894919	2,85536417199065	6,19856176886232e-10	2,40662111248943e-07	LLvsCL	skin
ENSGACG00000017763	NA	chrXX	373850	376706	-	866	-2,8426716310431	-2,85111783624406	1,6587131779724	6,27987954866179e-10	2,40662111248943e-07	LLvsCL	skin
ENSGACG00000004129	cntn1	chrXIX	18533518	18579854	+	3357	-2,56337375737263	-2,56936424395521	2,07443924000262	6,74538453875976e-10	2,52757053539038e-07	LLvsCL	skin
ENSGACG00000006641	sp7	chrXVII	6021335	6023663	+	1108	-5,96752934835491	-5,98337681824616	4,56856460025532	8,0432437222899e-10	2,94837338359244e-07	LLvsCL	skin
ENSGACG00000004596	ca12	chrXIX	18111217	18116938	-	903	-4,67742342204184	-4,70560951549074	2,05951836875104	1,52582558928458e-09	5,47414278436525e-07	LLvsCL	skin
ENSGACG00000000099	col11a2	chrX	1374240	1403575	-	5469	-6,108697322161	-6,11084069353603	8,03840042295548	1,57399480457852e-09	5,52931258225062e-07	LLvsCL	skin
ENSGACG00000019759	tmtc2a	chrIV	30199287	30219311	-	3081	-1,94496205513085	-1,94670269787693	2,68953153191226	2,10976514090351e-09	7,22383005587032e-07	LLvsCL	skin
ENSGACG00000016062	NA	chrXIV	3382640	3426330	-	5717	-2,05639654840521	-2,05666545692648	5,63935868239324	2,14204425805667e-09	7,22383005587032e-07	LLvsCL	skin
ENSGACG00000016131	dld	chrII	13953676	13959471	+	2280	-3,12343978835413	-3,13990712217602	1,24700670167663	2,24070617072291e-09	7,4083896962215e-07	LLvsCL	skin
ENSGACG00000002484	lmna	chrX	4216197	4220497	+	1935	-2,74794129536508	-2,74882008196637	4,47018056156139	2,68061579934843e-09	8,5305183567054e-07	LLvsCL	skin
ENSGACG00000014437	satb2	chrI	25864297	25873526	-	2102	-5,12173448705111	-5,15080557101229	2,76646755585302	2,7118285428993e-09	8,5305183567054e-07	LLvsCL	skin
ENSGACG00000016867	unc5c	chrXIV	6592394	6631980	+	2740	-1,57976016574857	-1,58149593916506	2,27835882602596	2,73187042617775e-09	8,5305183567054e-07	LLvsCL	skin
ENSGACG00000015349	chrm4a	chrI	20815102	20828078	+	1413	-2,65877162646809	-2,6706174721956	0,772022272547238	3,02058591638659e-09	9,26056722220193e-07	LLvsCL	skin
ENSGACG00000010586	NA	chrXV	9903994	9905942	-	960	-2,5467479166291	-2,55151691850315	1,75448495815299	3,24092437567862e-09	9,75865478976658e-07	LLvsCL	skin
ENSGACG00000014347	adamts18	chrII	3478615	3523070	-	3498	-2,8842534874442	-2,88723326299699	3,79844328527619	3,4412203425138e-09	1,01799749851698e-06	LLvsCL	skin
ENSGACG00000004492	enpp2	chrXX	17072133	17089846	-	2568	-2,77060496536185	-2,77103382054265	6,27056321839263	3,87011822179049e-09	1,12513678372123e-06	LLvsCL	skin
ENSGACG00000017673	mmp17a	chrXIV	9171502	9218032	-	2123	-2,51856705937282	-2,52438058591884	1,80885228213413	4,47636623626093e-09	1,27933029620054e-06	LLvsCL	skin
ENSGACG00000017936	sntg1	chrIII	16701041	16721430	+	2147	-3,12247861821761	-3,18013286324711	-0,426107840091351	5,18195488993211e-09	1,45630205590059e-06	LLvsCL	skin
ENSGACG00000008915	alpi.1	chrVIII	11875549	11882982	-	1909	-5,33719961759428	-5,35200609381819	3,51704457003911	6,68577329826696e-09	1,84812310418652e-06	LLvsCL	skin
ENSGACG00000012305	adgrd1	chrXIII	14183918	14215371	+	2622	-1,90320651163515	-1,90485699176259	3,03583016897254	1,0196201181053e-08	2,77303781153088e-06	LLvsCL	skin
ENSGACG00000008814	NA	chrXIII	8872615	8875195	-	860	-2,64083805742557	-2,64164337861606	4,73458627502921	1,18309936622343e-08	3,16657484337452e-06	LLvsCL	skin
ENSGACG00000013809	ptch2	chrIII	2051005	2074593	+	4266	-3,02521289322549	-3,03714515895217	1,58629842465788	1,27296137158677e-08	3,35385541370251e-06	LLvsCL	skin
ENSGACG00000003693	plod2	chrXXI	12613415	12630005	+	2212	-2,3326552238316	-2,33318413051783	5,01247466029051	1,35473704225793e-08	3,5143963087005e-06	LLvsCL	skin
ENSGACG00000010078	bgnb	chrXII	8473990	8484844	-	1208	-1,83324574469938	-1,83328973246087	7,93838135317227	1,49171360368705e-08	3,81110224020773e-06	LLvsCL	skin
ENSGACG00000009945	bmp7a	chrXVII	15567983	15575575	+	1290	-4,12343057946249	-4,22652243756588	-0,583887421543136	2,08504426210981e-08	5,24746512652174e-06	LLvsCL	skin
ENSGACG00000005079	unc5b	chrVI	7653874	7665403	+	2562	-2,73772105145572	-2,75624880949201	0,311365195391444	2,12386551903052e-08	5,26656182086657e-06	LLvsCL	skin
ENSGACG00000015960	NA	chrIX	562230	563357	-	839	-7,74199553162882	-7,75027812154086	9,07539972343115	2,45353980370801e-08	5,99588234349629e-06	LLvsCL	skin
ENSGACG00000008727	hyal4	chrXIX	14608995	14611749	-	1443	-3,09499468933828	-3,1059214210403	1,62722360879854	3,63676685117321e-08	8,76045180635467e-06	LLvsCL	skin
ENSGACG00000020126	panx3	chrVII	14396507	14401765	-	1131	-5,43532115022102	-5,44291173503935	5,32116704235766	3,77995683888424e-08	8,97713129820649e-06	LLvsCL	skin
ENSGACG00000016944	itga11a	chrII	19485107	19511062	+	3733	-2,14610853329269	-2,1490270612633	2,4707506895957	4,6727462587914e-08	1,09433121410751e-05	LLvsCL	skin
ENSGACG00000007780	unc5c	chrXIII	7601044	7667382	-	2760	-1,49790077233999	-1,50025087376263	1,86040004972256	5,24904921788711e-08	1,21245846454812e-05	LLvsCL	skin
ENSGACG00000013306	prss35	chrXVIII	15473336	15476352	+	1221	-3,3544279956833	-3,38349505360478	0,865437939127108	6,08679881443571e-08	1,38696758931101e-05	LLvsCL	skin
ENSGACG00000010231	NA	chrXV	9018866	9020068	+	821	-4,38116023865266	-4,65922228036108	-1,44717827663633	6,25578821424868e-08	1,40646801158215e-05	LLvsCL	skin
ENSGACG00000007493	fpr1	chrXX	10809336	10810672	+	1104	-1,84868059484473	-1,8502570489356	2,94958619409642	9,49890830995044e-08	2,10750778845243e-05	LLvsCL	skin
ENSGACG00000006451	NA	chrVIII	7923151	7930311	-	2767	-2,01612056563606	-2,01670717104103	4,487298234251	9,92614534779351e-08	2,17369692018824e-05	LLvsCL	skin
ENSGACG00000015836	foxd1	chrXIV	1745131	1746066	+	906	-2,7571395536662	-2,81801581870036	-1,02756333601338	1,01029280404382e-07	2,1840458027932e-05	LLvsCL	skin
ENSGACG00000006168	col10a1b	chrXVIII	3318696	3320546	-	1851	-7,43258826065309	-7,43557615616697	9,47443035543469	1,07141869279792e-07	2,28686860733652e-05	LLvsCL	skin
ENSGACG00000003595	smoc2	chrVI	3074152	3091358	-	1559	-1,4402948339209	-1,44075740822299	3,83893699131076	1,16166509582289e-07	2,4484996057207e-05	LLvsCL	skin
ENSGACG00000009087	NA	chrXV	7154165	7167590	-	3173	-4,30125939097875	-4,85342580984921	-1,93403598269288	1,73672766288658e-07	3,61539529032018e-05	LLvsCL	skin
ENSGACG00000020447	mcf2b	chrVII	21262108	21269940	+	2517	-2,93250368308375	-3,01810876612311	-1,45202750400796	1,83803852199804e-07	3,77963482413791e-05	LLvsCL	skin
ENSGACG00000010232	col10a1a	chrXV	9019458	9023474	-	2037	-7,86536625465865	-7,8678383677857	10,4953026558717	1,86237906510423e-07	3,78354648142018e-05	LLvsCL	skin
ENSGACG00000010487	adgrv1	chrXIII	11377505	11457161	-	19251	-2,16648682203368	-2,16895055408617	2,49024266562263	2,14077179240076e-07	4,29734451945971e-05	LLvsCL	skin
ENSGACG00000013271	soga3b	chrXVIII	15424268	15428430	-	2417	-2,49125511380694	-2,51859361796495	-0,521473799816401	2,38180041016496e-07	4,70059874660045e-05	LLvsCL	skin
ENSGACG00000014688	NA	chrII	4768583	4770767	-	711	-1,90347030323225	-1,90808217228292	1,40212703845129	2,39741129289313e-07	4,70059874660045e-05	LLvsCL	skin
ENSGACG00000012208	gpr173	chrXII	4898662	4899879	+	1167	-2,13220104234355	-2,14460132941205	0,224256206833913	2,6774743643202e-07	5,18937617599623e-05	LLvsCL	skin
ENSGACG00000019763	NA	chrVII	8056311	8059368	-	869	-2,4318574137095	-2,45835522925544	-0,185898216152956	3,37267731355666e-07	6,46250964331732e-05	LLvsCL	skin
ENSGACG00000008085	NA	chrXVII	12722604	12728043	+	2104	-1,95436282938789	-1,95600061591539	2,98727370299398	3,75910772446021e-07	7,12203083706157e-05	LLvsCL	skin
ENSGACG00000017402	pth1r	chrIII	13846535	13861148	+	1599	-1,82190975752369	-1,82276639208862	3,69305729346291	4,10285494135528e-07	7,61333945647913e-05	LLvsCL	skin
ENSGACG00000015150	NA	chrIII	7017308	7018907	+	939	-1,84621558205106	-1,84802689904811	2,62910134892038	4,10872903890168e-07	7,61333945647913e-05	LLvsCL	skin
ENSGACG00000015348	mdka	chrI	20844211	20857901	-	982	-1,9753783279554	-1,97760596113468	2,53520174814757	5,51800813780125e-07	0,000101135492630005	LLvsCL	skin
ENSGACG00000009779	si:dkey-202e22.2	chrXVII	15483848	15487566	-	2034	-2,26656728721426	-2,270261721867	2,30353673104183	6,29340631328686e-07	0,00011410690027381	LLvsCL	skin
ENSGACG00000010585	bdkrb2	chrXV	9899930	9902519	-	963	-2,14110833821383	-2,14914635683417	0,609448092147456	6,76542135840975e-07	0,000121360143559048	LLvsCL	skin
ENSGACG00000002443	NA	chrXXI	9303103	9306421	+	495	-2,05236249080769	-2,053963988316	3,2467112162522	7,91745390778994e-07	0,000140530639782267	LLvsCL	skin
ENSGACG00000008267	nog2	chrV	13178753	13179580	+	828	-1,81468245371149	-1,81627484009111	3,03948602463808	8,46333395529582e-07	0,000148654934535623	LLvsCL	skin
ENSGACG00000002111	fzd5	chrXVI	3699957	3701672	+	1716	-3,2073083508265	-3,37739465289669	-2,04736228890293	9,73362854699654e-07	0,000169204582020057	LLvsCL	skin
ENSGACG00000001991	bmp8a	chrX	3328874	3334075	-	1236	-1,5723663921243	-1,57381974165794	2,56649962273045	1,07160048423093e-06	0,000184380891480633	LLvsCL	skin
ENSGACG00000009442	nfe2	chrXII	9210738	9212587	+	1296	-2,44376988783362	-2,45525013306659	0,931506043111222	1,19519328585871e-06	0,00020356918369848	LLvsCL	skin
ENSGACG00000000873	si:dkey-225n22.4	chrXXI	2284185	2319345	-	2916	-4,11989246414079	-4,12637744660588	3,89338775786217	1,37114377201888e-06	0,000231202262837824	LLvsCL	skin
ENSGACG00000020450	fgf13b	chrVII	21287635	21297220	+	585	-2,55561383774101	-2,60055746060459	-1,00907872115894	1,52951599306084e-06	0,000255353452227642	LLvsCL	skin
ENSGACG00000006787	cd109	chrXV	3724073	3733946	+	4173	-1,60901691924579	-1,60928255272619	4,99194178548317	3,44591516130872e-06	0,000569657073039094	LLvsCL	skin
ENSGACG00000006792	dlx5a	chrX	11538326	11539948	-	1016	-1,74052914201599	-1,74317623091586	2,47963998079322	3,85374821821372e-06	0,000630892256849707	LLvsCL	skin
ENSGACG00000002330	pald1a	chrV	10062139	10089366	+	2610	-1,05380424971153	-1,05389248416582	5,89708934468784	4,18968480766983e-06	0,00067312300463005	LLvsCL	skin
ENSGACG00000010583	bdkrb1	chrXV	9896223	9899658	-	1053	-2,11740166608117	-2,1331174163628	-0,343372200376315	4,19154996359597e-06	0,00067312300463005	LLvsCL	skin
ENSGACG00000005850	NA	chrXX	14397511	14400170	+	887	-1,765688143809	-1,76955394670746	1,28310491250142	4,33966072934927e-06	0,000690333577531013	LLvsCL	skin
ENSGACG00000002022	NA	chrX	16741522	16748388	-	1563	-2,69385729771906	-2,743120412705	-0,649757524076678	4,40317006145331e-06	0,000693890220338557	LLvsCL	skin
ENSGACG00000006181	cyp1c2	chrXV	2927670	2930186	+	1578	-2,1121739721212	-2,11376484369076	4,26997248028111	4,65524288014961e-06	0,00072682134671373	LLvsCL	skin
ENSGACG00000004691	islr2	chrXIX	18078325	18080442	-	2061	-1,8552194179664	-1,86088903394744	1,10991305070738	4,70976005735469e-06	0,000728586918230411	LLvsCL	skin
ENSGACG00000004540	trim46b	chrX	9046751	9057986	-	2358	-2,8586957379369	-2,94840987157319	-1,58052914911739	4,78618206177347e-06	0,000733678199323856	LLvsCL	skin
ENSGACG00000015153	NA	chrIII	7020085	7021289	+	857	-1,65859297629808	-1,66023557197704	2,48711573712522	5,31729100740591e-06	0,000807749197899806	LLvsCL	skin
ENSGACG00000005702	arhgap22	chrV	3221110	3238157	-	2145	-2,14779106601752	-2,17794992120528	-0,882820947157763	6,45558496599384e-06	0,000971911372290965	LLvsCL	skin
ENSGACG00000017512	tppp3	chrII	23655227	23657991	+	871	-1,83322468758681	-1,83415309301015	3,2473603697604	6,53915601149447e-06	0,000975780961644423	LLvsCL	skin
ENSGACG00000012583	evlb	chrXVIII	14309493	14336042	+	2927	-1,86274021442725	-1,86529206398248	2,17185882880094	6,89088663841482e-06	0,00101924675874518	LLvsCL	skin
ENSGACG00000014956	en1	chrI	24416651	24419360	+	795	-1,274083393559	-1,27496170173109	2,93270349961343	9,65768891579335e-06	0,00141606913476615	LLvsCL	skin
ENSGACG00000013064	ptprq	chrXIX	7628726	7651317	+	6905	-1,69580203884233	-1,70125190061806	0,902228122604629	1,24165999350396e-05	0,00180490265607446	LLvsCL	skin
ENSGACG00000003249	scube3	chrXII	3747126	3785914	-	3012	-1,35836732356405	-1,35881715290279	3,86615832246667	1,36255536688522e-05	0,00196371013644603	LLvsCL	skin
ENSGACG00000015962	NA	chrIX	567735	572175	-	792	-2,87590770985759	-2,97545336455088	-1,66415779705485	1,39923754659552e-05	0,00199319153186934	LLvsCL	skin
ENSGACG00000007704	fmn1	chrXVIII	6541445	6552915	-	2409	-1,84968850049535	-1,85537232871846	1,23820034204711	1,40665278313635e-05	0,00199319153186934	LLvsCL	skin
ENSGACG00000014732	penka	chrIII	5544779	5548640	+	1241	-2,99385535218145	-3,03802716047703	-0,0881420965021728	1,52350407050347e-05	0,00214077713640246	LLvsCL	skin
ENSGACG00000013137	gabrb1	chrXV	15641313	15686033	-	1779	-2,40041013161	-2,46889404955413	-1,74265327610164	1,55844802996784e-05	0,00217178104804278	LLvsCL	skin
ENSGACG00000018397	mmp11b	chrXIV	14502555	14513886	+	1464	-1,25557614954508	-1,25769554108363	1,7083453166734	1,65345188893264e-05	0,00228528735665428	LLvsCL	skin
ENSGACG00000013679	pou3f1	chrXX	2355399	2356526	-	1128	1,95745715928946	1,96072051803797	1,97867075118981	1,82649665248123e-05	0,00250393386619012	LLvsCL	skin
ENSGACG00000019441	kcnc2	chrIV	21347966	21396961	+	2088	-2,23446133177426	-2,24882622030783	-0,0441054774237714	1,89478873983591e-05	0,00257660707508977	LLvsCL	skin
ENSGACG00000009143	dkk1a	chrVI	12367520	12368845	-	906	-2,67364127618618	-2,68834198129202	1,01336495034156	2,03718935230664e-05	0,00274808694868757	LLvsCL	skin
ENSGACG00000010368	bmp4	chrXV	9157330	9160609	-	1212	-1,43721859750606	-1,43877167792852	2,54624146422036	2,29026150313273e-05	0,00306169724385208	LLvsCL	skin
ENSGACG00000019129	timp3	chrIV	24730709	24741665	+	885	-1,6948779248869	-1,69499880940468	6,46110788372706	2,30598713064413e-05	0,00306169724385208	LLvsCL	skin
ENSGACG00000008239	gpr34b	chrXVI	16124198	16125341	+	1020	-1,63057573223331	-1,63416024981814	1,75510044251732	2,47421882459184e-05	0,00325939670470841	LLvsCL	skin
ENSGACG00000012074	rai1	chrXI	11742521	11751721	-	5457	-2,01710588758619	-2,04539593008838	-0,987273380344583	2,860108411148e-05	0,00373853860688199	LLvsCL	skin
ENSGACG00000018915	golga7bb	chrIX	7323795	7326463	+	870	-2,04682695355729	-2,06951455503696	-0,808021493682704	3,59011293480272e-05	0,00465665263897258	LLvsCL	skin
ENSGACG00000005976	gpx2	chrXV	2570333	2571333	-	780	-1,51697330179078	-1,52581994015071	-0,181401700230047	3,77697966581821e-05	0,0048616359637425	LLvsCL	skin
ENSGACG00000019764	slc8a4b	chrVII	8062855	8093826	-	2748	-1,79514527861186	-1,7975242391436	2,41273582692304	3,94630385113222e-05	0,00504110420740845	LLvsCL	skin
ENSGACG00000012652	lingo3a	chrVIII	17242647	17244491	+	1845	-1,82843280751991	-1,84856797242779	-0,852026559214618	4,06895562234637e-05	0,00512944383809079	LLvsCL	skin
ENSGACG00000015213	mxra5a	chrI	21466480	21477388	-	7515	-1,62055196998492	-1,62144675397535	3,68259481486471	4,07629862592911e-05	0,00512944383809079	LLvsCL	skin
ENSGACG00000003034	NA	chrXX	728863	729783	-	851	-2,90717248172498	-2,95365640899627	-0,340730458657649	4,15703442813292e-05	0,0051922899649761	LLvsCL	skin
ENSGACG00000003475	cdh23	chrVI	3101697	3232307	-	10116	-1,40900576119623	-1,41156580936406	1,5026511240802	4,23744320726157e-05	0,00525380642359151	LLvsCL	skin
ENSGACG00000006419	mmp13b	chrI	3623927	3626641	-	1782	-2,84432849980551	-2,85005509475323	3,19419335291989	4,53010531987958e-05	0,00557566685429266	LLvsCL	skin
ENSGACG00000001527	dnajc5b	chrIII	17518722	17520497	-	567	-1,92732691346118	-1,94634596088184	-0,615357275709494	5,09683751035363e-05	0,00622774449996978	LLvsCL	skin
ENSGACG00000010940	pitpnm3	chrI	12408207	12448293	-	2823	-2,02628480170898	-2,04948606925436	-0,526035333416071	5,65673694670812e-05	0,00686215096369728	LLvsCL	skin
ENSGACG00000007012	ptch1	chrXIII	5952611	5978171	+	3096	-1,16690675495395	-1,16804679277254	2,3577024171831	6,10250151429702e-05	0,00735002718100545	LLvsCL	skin
ENSGACG00000013942	gpc5c	chrIII	2295664	2327927	+	1332	-1,21397495280899	-1,21479088147577	2,93479839886431	6,51554637330563e-05	0,00779185410969359	LLvsCL	skin
ENSGACG00000011530	sdr42e2	chrXI	11156795	11162531	-	1050	-1,69971948916557	-1,71353558141729	-0,479354150865048	7,14541921235757e-05	0,00848493371540658	LLvsCL	skin
ENSGACG00000019128	NA	chrIV	24741979	24743224	+	1174	-1,59529774677375	-1,59540014735757	6,60049397535851	7,572814278043e-05	0,00892956603890637	LLvsCL	skin
ENSGACG00000018901	tekt4	chrIX	7354275	7356822	-	1470	-2,60545967533248	-2,67014627480508	-1,21255764998133	9,61198111963369e-05	0,0112553628916155	LLvsCL	skin
ENSGACG00000010187	NA	chrXIII	9978048	10013391	+	10586	-1,81118296171199	-1,81571631612261	1,1868404194829	0,000102017864153183	0,0117992524286427	LLvsCL	skin
ENSGACG00000005647	sntg2	chrXV	2127545	2165484	+	1595	-3,03068682178067	-3,1071966005646	-0,886280836246917	0,000102164088161656	0,0117992524286427	LLvsCL	skin
ENSGACG00000002894	NA	chrXXI	11349791	11351523	-	795	-1,8731156441337	-1,91783768585711	-1,82062394200644	0,000107014198103721	0,0122753293090132	LLvsCL	skin
ENSGACG00000015269	NA	chrV	1979604	2018764	-	7115	-1,57189806507934	-1,58042142772882	-0,138954063470304	0,000108878528501622	0,0124047955918537	LLvsCL	skin
ENSGACG00000016807	fgf7	chrII	18871188	18875353	+	1284	1,38948883925509	1,38991773058863	4,05502296226552	0,000110522824239577	0,0125076232370989	LLvsCL	skin
ENSGACG00000006607	irx4a	chrXX	12526835	12531760	-	939	2,09865105491336	2,10108424827428	2,48784579962876	0,000123683931925705	0,0139037230675416	LLvsCL	skin
ENSGACG00000018450	ebf1	chrIV	14077811	14126746	-	1761	-1,34598373337012	-1,3478094590224	2,07775155295554	0,000128113135054304	0,0143062495581833	LLvsCL	skin
ENSGACG00000010160	moxd1l	chrXVIII	10057140	10061540	-	1518	-1,58924723958621	-1,58960140022132	4,6521773687772	0,000131809962881009	0,0146222341717077	LLvsCL	skin
ENSGACG00000008270	ntn2	chrV	13201437	13220797	+	1725	-1,69830633700929	-1,72069568302007	-1,09401330491328	0,000133707004318671	0,0147357353387022	LLvsCL	skin
ENSGACG00000015291	plcd3	chrV	2062937	2072029	-	2205	-1,19502359697299	-1,19547501861092	3,65551320004324	0,000146616038320393	0,0160535041438862	LLvsCL	skin
ENSGACG00000018073	NA	chrXIV	11404213	11434357	+	3957	-1,74571210196579	-1,74627841155445	5,84291010916385	0,000151516610199176	0,0164830521366355	LLvsCL	skin
ENSGACG00000019426	msantd1	chrVII	5063835	5065556	-	925	-1,33425911098779	-1,33740696204421	0,909207452950385	0,000156645672516497	0,0169317905767511	LLvsCL	skin
ENSGACG00000001457	tmprss3b	chrXVI	265710	279701	-	1236	-2,05256814620081	-2,08101589252848	-0,996673040230953	0,000164152796569743	0,0176302194634331	LLvsCL	skin
ENSGACG00000005573	nrxn1b	chrVI	8172994	8366349	-	4796	-1,48541468377413	-1,49639675877489	-0,32229862941844	0,000191519422313184	0,0204392436648412	LLvsCL	skin
ENSGACG00000019340	chst11	chrIV	21882711	21897922	+	966	-1,85501702070482	-1,87255993667272	-0,396250758593366	0,000193083112777108	0,0204765248279723	LLvsCL	skin
ENSGACG00000003344	sytl5	chrXVI	7649877	7660577	-	2318	-1,24473213484231	-1,24580851977724	2,05543497017166	0,000210870043881759	0,0222230667495889	LLvsCL	skin
ENSGACG00000021543	mir181b1	chrVIII	11857201	11857285	+	85	-1,41896027336059	-1,4315992786272	-0,527810480077187	0,000213066731202982	0,0223151007549359	LLvsCL	skin
ENSGACG00000007751	si:dkey-33m11.8	chrXVII	12365533	12369670	-	915	-1,7428070790765	-1,74352588740493	4,21448772537109	0,000216311828096806	0,0225151237368416	LLvsCL	skin
ENSGACG00000020573	NA	chrVII	23026215	23082369	-	9849	-1,14453790493109	-1,14493188056614	3,6884450544552	0,000241051189259622	0,0249362279343297	LLvsCL	skin
ENSGACG00000010557	kcnk10b	chrXV	9856177	9869376	+	1923	-2,66833659339511	-2,78520778898856	-1,93466062691419	0,000242945496624333	0,0249789449029238	LLvsCL	skin
ENSGACG00000012487	bmp2b	chrXVIII	14049696	14053838	-	1269	-1,17221997335533	-1,17412620307637	1,81665580631326	0,000256343646403867	0,0261967670646182	LLvsCL	skin
ENSGACG00000015319	NA	chrII	8125908	8137112	-	989	-1,68180852093405	-1,69408770463164	-0,332595100376011	0,000274404542809746	0,0278735506075779	LLvsCL	skin
ENSGACG00000012534	neto2b	chrXIX	8469696	8473638	+	1653	-1,82104350632079	-1,83021067439416	0,407804872797521	0,000283572130042343	0,0286322949507425	LLvsCL	skin
ENSGACG00000007819	foxo6b	chrX	14116539	14146317	-	1908	-1,38645687091707	-1,38961219726464	1,03887578579158	0,000297872821101837	0,0298972113655903	LLvsCL	skin
ENSGACG00000015783	crispld2	chrII	11482774	11492215	-	1518	-1,29876853049926	-1,29889331014945	5,66377264795436	0,000300972775257531	0,03002960317392	LLvsCL	skin
ENSGACG00000011673	elf3	chrXVII	18753847	18757291	-	1599	2,27932027075496	2,27989265256211	5,05670857675542	0,000311795237256478	0,0309264193565807	LLvsCL	skin
ENSGACG00000003494	NA	chrXX	18659898	18665537	-	632	-1,47365745061202	-1,48603422360764	-0,816372595645334	0,000324582247804905	0,0318651587465502	LLvsCL	skin
ENSGACG00000002253	NA	chrX	3685322	3692771	-	2544	-1,17979955206335	-1,18250787029079	0,854300311337303	0,000325038981402362	0,0318651587465502	LLvsCL	skin
ENSGACG00000002616	NA	chrVI	5516915	5521449	+	3141	-1,53311370220352	-1,53664090840575	1,14938836172635	0,000344144818929464	0,0335431788253677	LLvsCL	skin
ENSGACG00000010876	slc13a5b	chrI	12370805	12376405	+	1897	-2,6916021568885	-2,8255961316985	-1,63584828295666	0,000346980425619814	0,0336251950390879	LLvsCL	skin
ENSGACG00000010101	NA	chrXII	8473403	8474182	+	592	-1,56887863677619	-1,5754799856145	0,569880371132658	0,00037308192486214	0,0359480423830023	LLvsCL	skin
ENSGACG00000016010	NA	chrIII	9167366	9170104	-	1126	-1,78998971505509	-1,80510972101305	-0,192808328473027	0,000415288031330068	0,039787424910725	LLvsCL	skin
ENSGACG00000018846	lrrc17	chrIV	28050425	28068169	-	1664	-1,11237710903252	-1,11252176428413	5,30505602706984	0,000428962440859203	0,0408653371625304	LLvsCL	skin
ENSGACG00000019193	ptprz1b	chrIV	24104995	24158449	+	6639	-1,39905406990594	-1,402168020745	1,16120221316941	0,000457071190460124	0,0432985079412281	LLvsCL	skin
ENSGACG00000012971	b4galnt3b	chrXIX	7698605	7709299	+	2367	-1,08555183630807	-1,08801085869994	1,26186597114529	0,000519128776077591	0,0486677355747539	LLvsCL	skin
ENSGACG00000014935	xylt1	chrXI	17322970	17331059	+	2439	-1,75447753899176	-1,76673482003801	0,0685965072333231	0,000519522737721249	0,0486677355747539	LLvsCL	skin
ENSGACG00000019848	baiap2l2b	chrIX	20836413	20842491	+	1518	-1,41929830057883	-1,42925668691617	-0,338331774729883	0,000526635676390373	0,0489604563667803	LLvsCL	skin
ENSGACG00000005855	hpn	chrXX	14385319	14388399	-	1257	-1,38851348098176	-1,39997076506559	-0,650239983097022	0,000528454694505635	0,0489604563667803	LLvsCL	skin

## Sheet: DSGs
Table S2B. Differentially spliced genes (DSGs) identified in the three pairwise Eda genotype comparisons in skin and head kidney
Ensembl ID	Gene name	Chr	Strand	NExons	gene.F	P.Value	FDR	Method	Comparison	Tissue
ENSGACG00000015982	ppfibp2a	chrII	-	24	NA	7,25145727002069e-57	1,02405079567232e-52	simes	LLvsCC	skin
ENSGACG00000018357	rmnd5b	chrIV	+	10	NA	4,25929339258408e-15	3,00748706450362e-11	simes	LLvsCC	skin
ENSGACG00000003661	fbln1	chrXIX	-	18	NA	2,83266670587295e-11	1,33343064067793e-07	simes	LLvsCC	skin
ENSGACG00000012322	runx2b	chrXVIII	-	7	NA	4,4362429959363e-11	1,56621558971531e-07	simes	LLvsCC	skin
ENSGACG00000019109	acp5a	chrIX	-	6	NA	1,993260160942e-09	5,62976399856458e-06	simes	LLvsCC	skin
ENSGACG00000008892	col22a1	chrX	-	63	NA	1,16212968665892e-07	0,000273526590583288	simes	LLvsCC	skin
ENSGACG00000000607	tbk1	chrIV	-	23	NA	1,49082109966423e-06	0,00300762508135118	simes	LLvsCC	skin
ENSGACG00000004812	tns3	chrVIII	+	25	NA	3,80534991646725e-06	0,00671739394004381	simes	LLvsCC	skin
ENSGACG00000005999	bcar3	chrVIII	-	17	NA	1,6753285780922e-05	0,0262877668664646	simes	LLvsCC	skin
ENSGACG00000005905	actr8	chrXII	+	14	NA	2,22683346463931e-05	0,0297737916435791	simes	LLvsCC	skin
ENSGACG00000006774	zmynd12	chrXII	+	8	NA	2,31915952470876e-05	0,0297737916435791	simes	LLvsCC	skin
ENSGACG00000015982	ppfibp2a	chrII	-	24	NA	8,80275949788229e-39	1,24312569629094e-34	simes	LLvsCL	skin
ENSGACG00000012322	runx2b	chrXVIII	-	7	NA	4,15542654745702e-09	2,9341466851594e-05	simes	LLvsCL	skin
ENSGACG00000004812	tns3	chrVIII	+	25	NA	1,14336703421996e-06	0,00443076894117721	simes	LLvsCL	skin
ENSGACG00000003661	fbln1	chrXIX	-	18	NA	1,25499757574769e-06	0,00443076894117721	simes	LLvsCL	skin
ENSGACG00000019109	acp5a	chrIX	-	6	NA	3,23860164789333e-06	0,00914710649430992	simes	LLvsCL	skin
ENSGACG00000008892	col22a1	chrX	-	63	NA	1,56080296542459e-05	0,0367360991295434	simes	LLvsCL	skin
ENSGACG00000005905	actr8	chrXII	+	14	NA	7,21125986955269e-15	1,01837411877823e-10	simes	CLvsCC	skin
ENSGACG00000008585	pxna	chrXVII	-	13	NA	1,67301017082296e-10	1,18131248161809e-06	simes	CLvsCC	skin
ENSGACG00000017267	arfgap2	chrII	+	17	NA	8,20099431857178e-08	0,000386048139222902	simes	CLvsCC	skin
ENSGACG00000004060	dynll1	chrXIII	-	4	NA	3,83778856616682e-06	0,013549312532852	simes	CLvsCC	skin
ENSGACG00000020076	cd9b	chrIV	-	9	NA	5,23820767732434e-06	0,0147947937638349	simes	CLvsCC	skin
ENSGACG00000018357	rmnd5b	chrIV	+	11	NA	1,04669862367648e-27	1,40006407902966e-23	simes	LLvsCC	head kidney
ENSGACG00000018316	neurl1b	chrIV	-	8	NA	9,83229097100437e-15	6,57583620140772e-11	simes	LLvsCC	head kidney
ENSGACG00000001519	itgb2	chrXVI	-	24	NA	1,59563890885602e-12	7,11442201495269e-09	simes	LLvsCC	head kidney
ENSGACG00000012026	prcp	chrI	+	13	NA	1,9908009352417e-09	6,65723832744826e-06	simes	LLvsCC	head kidney
ENSGACG00000018357	rmnd5b	chrIV	+	11	NA	5,26266039998011e-11	7,03933455101339e-07	simes	LLvsCL	head kidney
ENSGACG00000018316	neurl1b	chrIV	-	8	NA	1,8454406505052e-08	0,000123423070705788	simes	LLvsCL	head kidney
ENSGACG00000014523	grap2a	chrXI	-	10	NA	8,89068631186445e-06	0,0396406067024996	simes	LLvsCL	head kidney
ENSGACG00000001519	itgb2	chrXVI	-	24	NA	2,37930553534228e-11	3,18255908407384e-07	simes	CLvsCC	head kidney
ENSGACG00000009351	mfsd5	chrXII	+	3	NA	7,22170247158774e-06	0,0369064006835088	simes	CLvsCC	head kidney
ENSGACG00000001693	kcnab2a	chrXVII	+	14	NA	8,27745230640896e-06	0,0369064006835088	simes	CLvsCC	head kidney
ENSGACG00000015982	ppfibp2a	chrII	-	24	25,9904227263346	2,22376722475571e-78	3,14040407480001e-74	gene	LLvsCC	skin
ENSGACG00000018357	rmnd5b	chrIV	+	10	21,071948772562	2,24622724815474e-27	1,58606105992206e-23	gene	LLvsCC	skin
ENSGACG00000004812	tns3	chrVIII	+	25	8,06219961210966	9,54234490012563e-25	4,49189982265247e-21	gene	LLvsCC	skin
ENSGACG00000003661	fbln1	chrXIX	-	18	9,31121766668626	1,89688749346049e-21	6,69696129566227e-18	gene	LLvsCC	skin
ENSGACG00000019843	anks1b	chrIV	-	26	5,44216587308798	1,26621375034469e-15	3,57629411647353e-12	gene	LLvsCC	skin
ENSGACG00000002060	vav3	chrXXI	-	25	4,44010664353367	2,07629133986163e-11	4,886897716921e-08	gene	LLvsCC	skin
ENSGACG00000006837	nmt1b	chrV	+	12	7,30253310009885	2,91225978184566e-11	5,87527609131778e-08	gene	LLvsCC	skin
ENSGACG00000017128	dlg3	chrIV	-	22	4,32121563977713	7,47526946439346e-10	1,27026362855652e-06	gene	LLvsCC	skin
ENSGACG00000012182	pip5k1ab	chrXX	+	22	4,31034224476909	8,09543453973141e-10	1,27026362855652e-06	gene	LLvsCC	skin
ENSGACG00000002448	si:dkey-94e7.2	chrXXI	+	7	9,64846032386582	2,31294614743628e-09	3,26634254940951e-06	gene	LLvsCC	skin
ENSGACG00000012322	runx2b	chrXVIII	-	7	9,28405931981338	5,14920979351414e-09	6,6106491549097e-06	gene	LLvsCC	skin
ENSGACG00000001884	NA	chrXXI	+	16	4,72115564852489	1,61601801967429e-08	1,90178387282003e-05	gene	LLvsCC	skin
ENSGACG00000014395	NA	chrV	+	6	9,36554216568383	6,11120528161992e-08	6,63864930669511e-05	gene	LLvsCC	skin
ENSGACG00000019109	acp5a	chrIX	-	6	9,14171847557618	9,36129540502634e-08	9,44287240784157e-05	gene	LLvsCC	skin
ENSGACG00000004332	pip5k1aa	chrX	+	22	3,54633998951316	2,02171562877926e-07	0,000183584984922335	gene	LLvsCC	skin
ENSGACG00000000873	si:dkey-225n22.4	chrXXI	-	30	3,03074371706091	2,0799884993325e-07	0,000183584984922335	gene	LLvsCC	skin
ENSGACG00000017917	NA	chrIV	-	6	7,13614028845171	4,16058185519731e-06	0,00345621982112332	gene	LLvsCC	skin
ENSGACG00000017308	fam13a	chrIX	-	19	3,29334032491045	5,9091422428036e-06	0,00463605037515958	gene	LLvsCC	skin
ENSGACG00000012517	NA	chrI	-	8	5,36063699519277	1,03026860413201e-05	0,00765760696186963	gene	LLvsCC	skin
ENSGACG00000006774	zmynd12	chrXII	+	8	5,28799012012796	1,24835277022317e-05	0,00881461891054583	gene	LLvsCC	skin
ENSGACG00000005447	cln3	chrXI	-	17	3,31616532282129	1,51998003295728e-05	0,0101343382089155	gene	LLvsCC	skin
ENSGACG00000004766	oxr1b	chrXX	+	14	3,67004729576328	1,57878091344103e-05	0,0101343382089155	gene	LLvsCC	skin
ENSGACG00000014204	NA	chrXX	-	10	4,39639402748769	2,09034734401002e-05	0,0128347326922215	gene	LLvsCC	skin
ENSGACG00000014601	NA	chrI	+	9	4,65684494212863	2,40831536744188e-05	0,0141709290079226	gene	LLvsCC	skin
ENSGACG00000011892	frmd4ba	chrXVII	+	23	2,7494524596706	3,39140909524042e-05	0,0191573916971941	gene	LLvsCC	skin
ENSGACG00000018529	zc4h2	chrIV	+	6	5,81346441522116	5,33220625117262e-05	0,0285009554654878	gene	LLvsCC	skin
ENSGACG00000019432	NA	chrVII	-	13	3,53358099504567	5,44912758510247e-05	0,0285009554654878	gene	LLvsCC	skin
ENSGACG00000000099	col11a2	chrX	-	66	1,83470382825971	7,12015876119552e-05	0,0359110292948583	gene	LLvsCC	skin
ENSGACG00000013037	NA	chrXX	+	15	3,15689462622193	9,63423436169918e-05	0,0469153991916951	gene	LLvsCC	skin
ENSGACG00000013239	pcmtd2	chrXII	-	8	4,49460303446085	0,000101382772353259	0,0477242503724242	gene	LLvsCC	skin
ENSGACG00000015982	ppfibp2a	chrII	-	24	16,6723158270461	3,92693876070831e-52	5,54562291787227e-48	gene	LLvsCL	skin
ENSGACG00000004812	tns3	chrVIII	+	25	7,49640369645575	1,13411189387767e-22	8,0079640826702e-19	gene	LLvsCL	skin
ENSGACG00000003661	fbln1	chrXIX	-	18	6,33726437094858	1,15710881300139e-13	5,44689688573519e-10	gene	LLvsCL	skin
ENSGACG00000004480	taf2	chrXX	-	28	4,36800128737396	2,73041406094548e-12	9,63972684216802e-09	gene	LLvsCL	skin
ENSGACG00000004143	NA	chrX	+	54	2,9058101497376	4,23432358367798e-11	1,19594235297401e-07	gene	LLvsCL	skin
ENSGACG00000012182	pip5k1ab	chrXX	+	22	4,13427423623635	2,9317683800468e-09	6,90040551050348e-06	gene	LLvsCL	skin
ENSGACG00000018357	rmnd5b	chrIV	+	10	6,12282944926426	6,68065961357879e-08	0,000134777535804228	gene	LLvsCL	skin
ENSGACG00000016874	tlr3	chrIX	-	15	4,42383389643925	1,9651614365439e-07	0,000346900122585913	gene	LLvsCL	skin
ENSGACG00000012322	runx2b	chrXVIII	-	7	7,5206755705154	2,62987490014229e-07	0,000412656592664548	gene	LLvsCL	skin
ENSGACG00000006837	nmt1b	chrV	+	12	4,75610641283669	8,04604163035225e-07	0,00113626199903835	gene	LLvsCL	skin
ENSGACG00000018200	gnpda1	chrIV	+	15	3,69239370571718	7,31607965765941e-06	0,00939251608413329	gene	LLvsCL	skin
ENSGACG00000007836	NA	chrXI	-	7	5,49299306477987	2,67613478783339e-05	0,0314936462281526	gene	LLvsCL	skin
ENSGACG00000005447	cln3	chrXI	-	17	3,18556684046045	3,07380064355077e-05	0,0333909328370953	gene	LLvsCL	skin
ENSGACG00000002448	si:dkey-94e7.2	chrXXI	+	7	5,22711511883263	4,92853047528476e-05	0,0497147909799796	gene	LLvsCL	skin
ENSGACG00000013300	lama3	chrIII	-	77	4,53687179712922	1,1189793946411e-32	1,58022270111216e-28	gene	CLvsCC	skin
ENSGACG00000019843	anks1b	chrIV	-	26	8,74409476486248	2,8954381831039e-28	2,04446890108966e-24	gene	CLvsCC	skin
ENSGACG00000016874	tlr3	chrIX	-	15	12,3504123251353	2,0464572772702e-24	9,63335655653657e-21	gene	CLvsCC	skin
ENSGACG00000004323	traf3	chrXV	+	26	7,40173206663351	3,70689147972027e-23	1,30871803691524e-19	gene	CLvsCC	skin
ENSGACG00000004332	pip5k1aa	chrX	+	22	6,92393801020369	2,83841131820079e-18	8,01680892712632e-15	gene	CLvsCC	skin
ENSGACG00000004143	NA	chrX	+	54	3,29100642101686	6,89110382476116e-14	1,62193613688795e-10	gene	CLvsCC	skin
ENSGACG00000017128	dlg3	chrIV	-	22	5,36538533292572	3,26272827504263e-13	6,58232124287886e-10	gene	CLvsCC	skin
ENSGACG00000004766	oxr1b	chrXX	+	14	6,30374536365025	7,0591577192696e-11	1,24611781639407e-07	gene	CLvsCC	skin
ENSGACG00000005905	actr8	chrXII	+	14	5,92409893933876	4,22953329045917e-10	6,63660768087382e-07	gene	CLvsCC	skin
ENSGACG00000002034	sfpq	chrX	-	13	5,96956090904563	1,44360250641389e-09	2,03865545955769e-06	gene	CLvsCC	skin
ENSGACG00000009260	crot	chrXX	-	17	4,41459414431119	3,37456868535772e-08	4,33233263405652e-05	gene	CLvsCC	skin
ENSGACG00000017308	fam13a	chrIX	-	19	3,87233646706451	1,68694947206535e-07	0,000198525837037557	gene	CLvsCC	skin
ENSGACG00000010999	osbpl9	chrVIII	+	24	3,09712116294754	1,83115038212039e-06	0,00198919274586955	gene	CLvsCC	skin
ENSGACG00000008585	pxna	chrXVII	-	13	4,20346558096851	3,14352616986861e-06	0,00317091975506318	gene	CLvsCC	skin
ENSGACG00000016271	sqstm1	chrIV	+	14	3,84547167857281	7,08386289632917e-06	0,0066692207881307	gene	CLvsCC	skin
ENSGACG00000018357	rmnd5b	chrIV	+	10	4,68059645525777	8,15030684686439e-06	0,00719366458071368	gene	CLvsCC	skin
ENSGACG00000017448	tubgcp4	chrII	+	18	3,31897232870266	8,69904865925495e-06	0,00722635089211756	gene	CLvsCC	skin
ENSGACG00000000336	NA	chrVII	+	7	5,91401768128756	1,02302118342931e-05	0,00802616952910487	gene	CLvsCC	skin
ENSGACG00000005657	eef1db	chrVIII	+	9	4,85322135466389	1,34120306011833e-05	0,00996866821841632	gene	CLvsCC	skin
ENSGACG00000002678	NA	chrX	-	2	22,1061332832152	1,47397854135953e-05	0,0104077624805396	gene	CLvsCC	skin
ENSGACG00000004060	dynll1	chrXIII	-	4	8,89831637879041	2,26124867595908e-05	0,014646159194143	gene	CLvsCC	skin
ENSGACG00000000786	rft1	chrXVII	-	10	4,36991188547798	2,28165629706236e-05	0,014646159194143	gene	CLvsCC	skin
ENSGACG00000001884	NA	chrXXI	+	16	3,25353407233785	3,59999208267172e-05	0,0221039513876043	gene	CLvsCC	skin
ENSGACG00000015991	kyat1	chrXIV	+	24	2,68419335437807	3,76568773926865e-05	0,0221579342724799	gene	CLvsCC	skin
ENSGACG00000008262	fance	chrXII	+	16	3,19503321656187	4,84293153945132e-05	0,0273567516800526	gene	CLvsCC	skin
ENSGACG00000012080	smpdl3a	chrXVIII	+	12	3,61051978855436	7,50446556364827e-05	0,0407607933422465	gene	CLvsCC	skin
ENSGACG00000018357	rmnd5b	chrIV	+	11	24,2999611019038	2,30740409690823e-34	3,08638372002444e-30	gene	LLvsCC	head kidney
ENSGACG00000018316	neurl1b	chrIV	-	8	18,9206962935231	3,94018752042066e-20	2,63519741365734e-16	gene	LLvsCC	head kidney
ENSGACG00000018200	gnpda1	chrIV	+	15	6,7248406354645	1,59847550873737e-12	7,12706946829037e-09	gene	LLvsCC	head kidney
ENSGACG00000009271	slc35a5	chrXVI	-	10	6,54057586559263	1,56000001700852e-08	5,21664005687649e-05	gene	LLvsCC	head kidney
ENSGACG00000004323	traf3	chrXV	+	27	3,37299620795106	4,16361664454708e-08	0,000111385072474924	gene	LLvsCC	head kidney
ENSGACG00000019119	faah2b	chrVII	+	13	4,91397919348212	1,38415389492802e-07	0,000282352229487654	gene	LLvsCC	head kidney
ENSGACG00000017917	NA	chrIV	-	4	13,2471929323922	1,47762081819197e-07	0,000282352229487654	gene	LLvsCC	head kidney
ENSGACG00000005645	pik3cb	chrI	+	25	3,29006090420931	2,43874218434548e-07	0,000407757693222565	gene	LLvsCC	head kidney
ENSGACG00000012026	prcp	chrI	+	13	4,69857503694471	3,54633588775965e-07	0,000527064320385256	gene	LLvsCC	head kidney
ENSGACG00000001519	itgb2	chrXVI	-	24	3,04526357101643	2,62705319544955e-06	0,00351394635423332	gene	LLvsCC	head kidney
ENSGACG00000018449	clint1a	chrIV	-	13	3,94534080501234	9,24194549046195e-06	0,0112382057164017	gene	LLvsCC	head kidney
ENSGACG00000004417	parl	chrI	+	9	4,59010656707257	2,85811528792651e-05	0,0318584584094209	gene	LLvsCC	head kidney
ENSGACG00000017298	cables1	chrIII	-	8	4,84586409420672	3,90580866452118e-05	0,0401877666897194	gene	LLvsCC	head kidney
ENSGACG00000001942	nup98	chrVII	-	41	2,15948596161651	4,67735825748839e-05	0,0446888171801177	gene	LLvsCC	head kidney
ENSGACG00000018357	rmnd5b	chrIV	+	11	9,50979669706659	5,99095462087418e-14	8,0135009008813e-10	gene	LLvsCL	head kidney
ENSGACG00000018316	neurl1b	chrIV	-	8	9,25802160095737	3,6428422671318e-10	2,43633290825775e-06	gene	LLvsCL	head kidney
ENSGACG00000000877	focad	chrVII	-	43	2,95849195236599	1,66735972112918e-09	7,43420120994129e-06	gene	LLvsCL	head kidney
ENSGACG00000005501	kcnh7	chrXVI	+	16	4,21930025529568	2,26050258875185e-07	0,000755912065678618	gene	LLvsCL	head kidney
ENSGACG00000015829	myzap	chrII	-	15	4,05559749331459	1,18544483754565e-06	0,00317130202940213	gene	LLvsCL	head kidney
ENSGACG00000013930	nprl3	chrXI	+	14	4,06675383911491	2,47790455873859e-06	0,00552407522961456	gene	LLvsCL	head kidney
ENSGACG00000015068	kdm6al	chrI	-	32	2,52790048215592	1,03073960915366e-05	0,0196959614457705	gene	LLvsCL	head kidney
ENSGACG00000011527	stk35l	chrXVII	+	5	7,47888220546594	1,55152871287747e-05	0,0259415600793114	gene	LLvsCL	head kidney
ENSGACG00000009915	cux1a	chrI	+	25	4,25386630200485	9,21624350529471e-11	1,23276473126822e-06	gene	CLvsCC	head kidney
ENSGACG00000000877	focad	chrVII	-	43	2,82966721729181	8,94238959444225e-09	5,98067016076298e-05	gene	CLvsCC	head kidney
ENSGACG00000001878	tbc1d4	chrXVI	+	23	3,40843913033995	2,94135816733807e-07	0,0013114535615438	gene	CLvsCC	head kidney
ENSGACG00000009351	mfsd5	chrXII	+	3	16,721751662552	5,95140747609248e-07	0,00199015066000533	gene	CLvsCC	head kidney
ENSGACG00000014395	NA	chrV	+	6	7,97518620568208	7,88429328184738e-07	0,00210920613875981	gene	CLvsCC	head kidney
ENSGACG00000001884	NA	chrXXI	+	15	4,01941298859749	1,4187465844275e-06	0,00281283092854891	gene	CLvsCC	head kidney
ENSGACG00000004323	traf3	chrXV	+	27	2,9523712543999	1,47202575507195e-06	0,00281283092854891	gene	CLvsCC	head kidney
ENSGACG00000020582	tiam1a	chrVII	+	19	3,4625218087202	2,05466078158701e-06	0,00343539282681348	gene	CLvsCC	head kidney
ENSGACG00000007905	ccar1	chrVI	+	26	2,79368663607967	7,9076700582493e-06	0,0117525549665714	gene	CLvsCC	head kidney
ENSGACG00000001519	itgb2	chrXVI	-	24	2,85673544788617	1,05949529120512e-05	0,013871235202543	gene	CLvsCC	head kidney
ENSGACG00000005423	prpf38a	chrVIII	-	10	4,57016022441799	1,1407265791565e-05	0,013871235202543	gene	CLvsCC	head kidney
ENSGACG00000000336	NA	chrVII	+	7	5,78954657602136	1,33100568384428e-05	0,0143740299016627	gene	CLvsCC	head kidney
ENSGACG00000017267	arfgap2	chrII	+	17	3,32734695767203	1,39699752333744e-05	0,0143740299016627	gene	CLvsCC	head kidney
ENSGACG00000018357	rmnd5b	chrIV	+	11	4,06401082831107	2,73861166211902e-05	0,02616547828036	gene	CLvsCC	head kidney
ENSGACG00000006921	cxcl12a	chrVI	+	6	6,01560095738684	3,48677397939931e-05	0,0310927258322968	gene	CLvsCC	head kidney
