# Supplementary material for: Molecular mechanisms of Eda‐mediated adaptation to freshwater in threespine stickleback
Source: Mol Ecol. 2023 May 16;34(15):e16989. doi: 10.1111/mec.16989 (PMC12288785; doi:10.1111/mec.16989)
Supplement: Supplementary file 4 — Table S3 [file MEC-34-e16989-s001.xlsx]

## Sheet: DEGs
Table S3A. Skin DEGs GO enrichment results with G:Profiler
tissue	comparison	source	term_name	term_id	adjusted_p_value	negative_log10_of_adjusted_p_value	term_size	query_size	intersection_size	effective_domain_size	gene intersections
skin	LLvsCC	GO:MF	transmembrane signaling receptor activity	GO:0004888	9.55148e-07	6.01993	470	241	26	16862	ENSGACG00000020799,ENSGACG00000007780,ENSGACG00000012305,ENSGACG00000007493,ENSGACG00000013809,ENSGACG00000013537,ENSGACG00000016867,ENSGACG00000015349,ENSGACG00000008239,ENSGACG00000007012,ENSGACG00000005079,ENSGACG00000017402,ENSGACG00000012208,ENSGACG00000010586,ENSGACG00000010487,ENSGACG00000002111,ENSGACG00000016517,ENSGACG00000001776,ENSGACG00000010585,ENSGACG00000006770,ENSGACG00000013137,…
skin	LLvsCC	GO:MF	molecular transducer activity	GO:0060089	2.47628e-05	4.6062	552	241	26	16862	ENSGACG00000020799,ENSGACG00000007780,ENSGACG00000012305,ENSGACG00000007493,ENSGACG00000013809,ENSGACG00000013537,ENSGACG00000016867,ENSGACG00000015349,ENSGACG00000008239,ENSGACG00000007012,ENSGACG00000005079,ENSGACG00000017402,ENSGACG00000012208,ENSGACG00000010586,ENSGACG00000010487,ENSGACG00000002111,ENSGACG00000016517,ENSGACG00000001776,ENSGACG00000010585,ENSGACG00000006770,ENSGACG00000013137,…
skin	LLvsCC	GO:MF	signaling receptor activity	GO:0038023	2.47628e-05	4.6062	552	241	26	16862	ENSGACG00000020799,ENSGACG00000007780,ENSGACG00000012305,ENSGACG00000007493,ENSGACG00000013809,ENSGACG00000013537,ENSGACG00000016867,ENSGACG00000015349,ENSGACG00000008239,ENSGACG00000007012,ENSGACG00000005079,ENSGACG00000017402,ENSGACG00000012208,ENSGACG00000010586,ENSGACG00000010487,ENSGACG00000002111,ENSGACG00000016517,ENSGACG00000001776,ENSGACG00000010585,ENSGACG00000006770,ENSGACG00000013137,…
skin	LLvsCC	GO:MF	growth factor activity	GO:0008083	0.000124321	3.90546	68	241	9	16862	ENSGACG00000006266,ENSGACG00000007139,ENSGACG00000010368,ENSGACG00000001991,ENSGACG00000012487,ENSGACG00000009945,ENSGACG00000015348,ENSGACG00000020450,ENSGACG00000016971
skin	LLvsCC	GO:MF	signaling receptor activator activity	GO:0030546	0.00443761	2.35285	104	241	9	16862	ENSGACG00000006266,ENSGACG00000007139,ENSGACG00000010368,ENSGACG00000001991,ENSGACG00000012487,ENSGACG00000009945,ENSGACG00000015348,ENSGACG00000020450,ENSGACG00000016971
skin	LLvsCC	GO:MF	receptor ligand activity	GO:0048018	0.00443761	2.35285	104	241	9	16862	ENSGACG00000006266,ENSGACG00000007139,ENSGACG00000010368,ENSGACG00000001991,ENSGACG00000012487,ENSGACG00000009945,ENSGACG00000015348,ENSGACG00000020450,ENSGACG00000016971
skin	LLvsCC	GO:MF	signaling receptor regulator activity	GO:0030545	0.00479399	2.3193	105	241	9	16862	ENSGACG00000006266,ENSGACG00000007139,ENSGACG00000010368,ENSGACG00000001991,ENSGACG00000012487,ENSGACG00000009945,ENSGACG00000015348,ENSGACG00000020450,ENSGACG00000016971
skin	LLvsCC	GO:MF	bradykinin receptor activity	GO:0004947	0.00691948	2.15993	5	241	3	16862	ENSGACG00000010586,ENSGACG00000010585,ENSGACG00000010583
skin	LLvsCC	GO:MF	G protein-coupled receptor activity	GO:0004930	0.00740624	2.1304	266	241	14	16862	ENSGACG00000012305,ENSGACG00000007493,ENSGACG00000013537,ENSGACG00000015349,ENSGACG00000008239,ENSGACG00000017402,ENSGACG00000012208,ENSGACG00000010586,ENSGACG00000010487,ENSGACG00000016517,ENSGACG00000010585,ENSGACG00000010583,ENSGACG00000004048,ENSGACG00000017812
skin	LLvsCC	GO:MF	netrin receptor activity	GO:0005042	0.0136926	1.86351	6	241	3	16862	ENSGACG00000007780,ENSGACG00000016867,ENSGACG00000005079
skin	LLvsCC	GO:MF	scavenger receptor activity	GO:0005044	0.0175874	1.7548	31	241	5	16862	ENSGACG00000007635,ENSGACG00000004492,ENSGACG00000001457,ENSGACG00000005855,ENSGACG00000009688
skin	LLvsCC	GO:MF	metal ion binding	GO:0046872	0.031609	1.50019	2356	241	55	16862	ENSGACG00000020449,ENSGACG00000006349,ENSGACG00000009160,ENSGACG00000001597,ENSGACG00000007635,ENSGACG00000011820,ENSGACG00000015990,ENSGACG00000014923,ENSGACG00000016131,ENSGACG00000012869,ENSGACG00000014347,ENSGACG00000017673,ENSGACG00000007152,ENSGACG00000004596,ENSGACG00000016944,ENSGACG00000004492,ENSGACG00000003693,ENSGACG00000018397,ENSGACG00000014688,ENSGACG00000015960,ENSGACG00000018450,…
skin	LLvsCC	GO:MF	cargo receptor activity	GO:0038024	0.0320741	1.49385	35	241	5	16862	ENSGACG00000007635,ENSGACG00000004492,ENSGACG00000001457,ENSGACG00000005855,ENSGACG00000009688
skin	LLvsCC	GO:MF	serine-type endopeptidase activity	GO:0004252	0.0321544	1.49276	105	241	8	16862	ENSGACG00000020449,ENSGACG00000013306,ENSGACG00000010338,ENSGACG00000007751,ENSGACG00000001457,ENSGACG00000005855,ENSGACG00000005549,ENSGACG00000005121
skin	LLvsCC	GO:MF	calcium ion binding	GO:0005509	0.0349332	1.45676	468	241	18	16862	ENSGACG00000020449,ENSGACG00000016131,ENSGACG00000007152,ENSGACG00000014688,ENSGACG00000015960,ENSGACG00000003595,ENSGACG00000015291,ENSGACG00000003249,ENSGACG00000003475,ENSGACG00000020573,ENSGACG00000003978,ENSGACG00000004501,ENSGACG00000017692,ENSGACG00000003661,ENSGACG00000017863,ENSGACG00000012178,ENSGACG00000001741,ENSGACG00000011697
skin	LLvsCC	GO:MF	cation binding	GO:0043169	0.0357446	1.44679	2367	241	55	16862	ENSGACG00000020449,ENSGACG00000006349,ENSGACG00000009160,ENSGACG00000001597,ENSGACG00000007635,ENSGACG00000011820,ENSGACG00000015990,ENSGACG00000014923,ENSGACG00000016131,ENSGACG00000012869,ENSGACG00000014347,ENSGACG00000017673,ENSGACG00000007152,ENSGACG00000004596,ENSGACG00000016944,ENSGACG00000004492,ENSGACG00000003693,ENSGACG00000018397,ENSGACG00000014688,ENSGACG00000015960,ENSGACG00000018450,…
skin	LLvsCC	GO:MF	hedgehog receptor activity	GO:0008158	0.0498627	1.30222	2	241	2	16862	ENSGACG00000013809,ENSGACG00000007012
skin	LLvsCC	GO:BP	cell surface receptor signaling pathway	GO:0007166	3.88735e-09	8.41035	666	241	36	16862	ENSGACG00000016839,ENSGACG00000006266,ENSGACG00000017231,ENSGACG00000006349,ENSGACG00000011820,ENSGACG00000016131,ENSGACG00000007780,ENSGACG00000012305,ENSGACG00000008267,ENSGACG00000010368,ENSGACG00000016944,ENSGACG00000016867,ENSGACG00000005079,ENSGACG00000012487,ENSGACG00000009945,ENSGACG00000017402,ENSGACG00000003595,ENSGACG00000010487,ENSGACG00000002111,ENSGACG00000009143,ENSGACG00000013575,…
skin	LLvsCC	GO:BP	multicellular organismal process	GO:0032501	4.59437e-07	6.33777	2145	241	66	16862	ENSGACG00000009371,ENSGACG00000020449,ENSGACG00000017231,ENSGACG00000006349,ENSGACG00000001597,ENSGACG00000002282,ENSGACG00000009037,ENSGACG00000019172,ENSGACG00000007769,ENSGACG00000016131,ENSGACG00000017894,ENSGACG00000006792,ENSGACG00000014347,ENSGACG00000006641,ENSGACG00000008267,ENSGACG00000007152,ENSGACG00000010368,ENSGACG00000000099,ENSGACG00000004492,ENSGACG00000009087,ENSGACG00000014956,…
skin	LLvsCC	GO:BP	response to stimulus	GO:0050896	5.84451e-07	6.23325	2623	241	75	16862	ENSGACG00000016839,ENSGACG00000020449,ENSGACG00000006266,ENSGACG00000017231,ENSGACG00000006349,ENSGACG00000001597,ENSGACG00000011820,ENSGACG00000016131,ENSGACG00000007139,ENSGACG00000007780,ENSGACG00000012305,ENSGACG00000007493,ENSGACG00000008267,ENSGACG00000007152,ENSGACG00000010368,ENSGACG00000013537,ENSGACG00000016944,ENSGACG00000004492,ENSGACG00000016867,ENSGACG00000001991,ENSGACG00000015349,…
skin	LLvsCC	GO:BP	cell communication	GO:0007154	8.8114e-07	6.05496	1978	241	62	16862	ENSGACG00000016839,ENSGACG00000006266,ENSGACG00000017231,ENSGACG00000006349,ENSGACG00000011820,ENSGACG00000016131,ENSGACG00000007139,ENSGACG00000007780,ENSGACG00000012305,ENSGACG00000007493,ENSGACG00000008267,ENSGACG00000010368,ENSGACG00000013537,ENSGACG00000016944,ENSGACG00000004492,ENSGACG00000016867,ENSGACG00000001991,ENSGACG00000015349,ENSGACG00000008239,ENSGACG00000005079,ENSGACG00000012487,…
skin	LLvsCC	GO:BP	signal transduction	GO:0007165	9.09528e-07	6.04118	1881	241	60	16862	ENSGACG00000016839,ENSGACG00000006266,ENSGACG00000017231,ENSGACG00000006349,ENSGACG00000011820,ENSGACG00000016131,ENSGACG00000007139,ENSGACG00000007780,ENSGACG00000012305,ENSGACG00000007493,ENSGACG00000008267,ENSGACG00000010368,ENSGACG00000013537,ENSGACG00000016944,ENSGACG00000004492,ENSGACG00000016867,ENSGACG00000001991,ENSGACG00000015349,ENSGACG00000008239,ENSGACG00000005079,ENSGACG00000012487,…
skin	LLvsCC	GO:BP	signaling	GO:0023052	1.46963e-06	5.83279	1954	241	61	16862	ENSGACG00000016839,ENSGACG00000006266,ENSGACG00000017231,ENSGACG00000006349,ENSGACG00000011820,ENSGACG00000016131,ENSGACG00000007139,ENSGACG00000007780,ENSGACG00000012305,ENSGACG00000007493,ENSGACG00000008267,ENSGACG00000010368,ENSGACG00000013537,ENSGACG00000016944,ENSGACG00000004492,ENSGACG00000016867,ENSGACG00000001991,ENSGACG00000015349,ENSGACG00000008239,ENSGACG00000005079,ENSGACG00000012487,…
skin	LLvsCC	GO:BP	cellular response to stimulus	GO:0051716	1.00633e-05	4.99726	2209	241	64	16862	ENSGACG00000016839,ENSGACG00000006266,ENSGACG00000017231,ENSGACG00000006349,ENSGACG00000011820,ENSGACG00000016131,ENSGACG00000007139,ENSGACG00000007780,ENSGACG00000012305,ENSGACG00000007493,ENSGACG00000008267,ENSGACG00000007152,ENSGACG00000010368,ENSGACG00000013537,ENSGACG00000016944,ENSGACG00000004492,ENSGACG00000016867,ENSGACG00000001991,ENSGACG00000015349,ENSGACG00000008239,ENSGACG00000005079,…
skin	LLvsCC	GO:BP	multicellular organism development	GO:0007275	2.92437e-05	4.53397	1860	241	56	16862	ENSGACG00000009371,ENSGACG00000020449,ENSGACG00000017231,ENSGACG00000006349,ENSGACG00000002282,ENSGACG00000009037,ENSGACG00000019172,ENSGACG00000016131,ENSGACG00000017894,ENSGACG00000006792,ENSGACG00000014347,ENSGACG00000006641,ENSGACG00000008267,ENSGACG00000007152,ENSGACG00000010368,ENSGACG00000000099,ENSGACG00000004492,ENSGACG00000014956,ENSGACG00000003693,ENSGACG00000018397,ENSGACG00000005079,…
skin	LLvsCC	GO:BP	anatomical structure development	GO:0048856	4.19398e-05	4.37737	2399	241	66	16862	ENSGACG00000009371,ENSGACG00000020449,ENSGACG00000006266,ENSGACG00000017231,ENSGACG00000006349,ENSGACG00000002282,ENSGACG00000009037,ENSGACG00000019172,ENSGACG00000007769,ENSGACG00000016131,ENSGACG00000017894,ENSGACG00000006792,ENSGACG00000014347,ENSGACG00000006641,ENSGACG00000008267,ENSGACG00000007152,ENSGACG00000010368,ENSGACG00000015836,ENSGACG00000000099,ENSGACG00000004492,ENSGACG00000009087,…
skin	LLvsCC	GO:BP	developmental process	GO:0032502	4.80423e-05	4.31838	2461	241	67	16862	ENSGACG00000009371,ENSGACG00000016839,ENSGACG00000020449,ENSGACG00000006266,ENSGACG00000017231,ENSGACG00000006349,ENSGACG00000002282,ENSGACG00000009037,ENSGACG00000019172,ENSGACG00000007769,ENSGACG00000016131,ENSGACG00000017894,ENSGACG00000006792,ENSGACG00000014347,ENSGACG00000006641,ENSGACG00000008267,ENSGACG00000007152,ENSGACG00000010368,ENSGACG00000015836,ENSGACG00000000099,ENSGACG00000004492,…
skin	LLvsCC	GO:BP	transmembrane receptor protein serine/threonine kinase signaling pathway	GO:0007178	5.45546e-05	4.26317	92	241	11	16862	ENSGACG00000006266,ENSGACG00000008267,ENSGACG00000010368,ENSGACG00000012487,ENSGACG00000009945,ENSGACG00000003595,ENSGACG00000013575,ENSGACG00000001688,ENSGACG00000016878,ENSGACG00000001662,ENSGACG00000005085
skin	LLvsCC	GO:BP	cellular response to endogenous stimulus	GO:0071495	6.46551e-05	4.1894	163	241	14	16862	ENSGACG00000008267,ENSGACG00000007152,ENSGACG00000010368,ENSGACG00000012487,ENSGACG00000009945,ENSGACG00000015960,ENSGACG00000003595,ENSGACG00000013575,ENSGACG00000010338,ENSGACG00000001688,ENSGACG00000004757,ENSGACG00000016878,ENSGACG00000001662,ENSGACG00000005085
skin	LLvsCC	GO:BP	regulation of cellular process	GO:0050794	8.46251e-05	4.0725	3392	241	83	16862	ENSGACG00000007492,ENSGACG00000016839,ENSGACG00000006266,ENSGACG00000017231,ENSGACG00000006349,ENSGACG00000001597,ENSGACG00000011820,ENSGACG00000016131,ENSGACG00000009212,ENSGACG00000007139,ENSGACG00000006792,ENSGACG00000007780,ENSGACG00000012305,ENSGACG00000007493,ENSGACG00000006641,ENSGACG00000008267,ENSGACG00000007152,ENSGACG00000010368,ENSGACG00000015836,ENSGACG00000013537,ENSGACG00000016944,…
skin	LLvsCC	GO:BP	response to growth factor	GO:0070848	9.44299e-05	4.02489	119	241	12	16862	ENSGACG00000008267,ENSGACG00000010368,ENSGACG00000012487,ENSGACG00000009945,ENSGACG00000003595,ENSGACG00000013575,ENSGACG00000010338,ENSGACG00000001688,ENSGACG00000004757,ENSGACG00000016878,ENSGACG00000001662,ENSGACG00000005085
skin	LLvsCC	GO:BP	cellular response to growth factor stimulus	GO:0071363	9.44299e-05	4.02489	119	241	12	16862	ENSGACG00000008267,ENSGACG00000010368,ENSGACG00000012487,ENSGACG00000009945,ENSGACG00000003595,ENSGACG00000013575,ENSGACG00000010338,ENSGACG00000001688,ENSGACG00000004757,ENSGACG00000016878,ENSGACG00000001662,ENSGACG00000005085
skin	LLvsCC	GO:BP	response to endogenous stimulus	GO:0009719	0.000126297	3.89861	172	241	14	16862	ENSGACG00000008267,ENSGACG00000007152,ENSGACG00000010368,ENSGACG00000012487,ENSGACG00000009945,ENSGACG00000015960,ENSGACG00000003595,ENSGACG00000013575,ENSGACG00000010338,ENSGACG00000001688,ENSGACG00000004757,ENSGACG00000016878,ENSGACG00000001662,ENSGACG00000005085
skin	LLvsCC	GO:BP	regulation of biological process	GO:0050789	0.000129931	3.88629	3658	241	87	16862	ENSGACG00000007492,ENSGACG00000016839,ENSGACG00000006266,ENSGACG00000017231,ENSGACG00000006349,ENSGACG00000001597,ENSGACG00000011820,ENSGACG00000019172,ENSGACG00000016131,ENSGACG00000009212,ENSGACG00000007139,ENSGACG00000006792,ENSGACG00000007780,ENSGACG00000012305,ENSGACG00000007493,ENSGACG00000006641,ENSGACG00000008267,ENSGACG00000007152,ENSGACG00000010368,ENSGACG00000015836,ENSGACG00000013537,…
skin	LLvsCC	GO:BP	cellular response to BMP stimulus	GO:0071773	0.000147056	3.83252	45	241	8	16862	ENSGACG00000008267,ENSGACG00000010368,ENSGACG00000012487,ENSGACG00000009945,ENSGACG00000003595,ENSGACG00000013575,ENSGACG00000001688,ENSGACG00000016878
skin	LLvsCC	GO:BP	response to BMP	GO:0071772	0.000147056	3.83252	45	241	8	16862	ENSGACG00000008267,ENSGACG00000010368,ENSGACG00000012487,ENSGACG00000009945,ENSGACG00000003595,ENSGACG00000013575,ENSGACG00000001688,ENSGACG00000016878
skin	LLvsCC	GO:BP	BMP signaling pathway	GO:0030509	0.000147056	3.83252	45	241	8	16862	ENSGACG00000008267,ENSGACG00000010368,ENSGACG00000012487,ENSGACG00000009945,ENSGACG00000003595,ENSGACG00000013575,ENSGACG00000001688,ENSGACG00000016878
skin	LLvsCC	GO:BP	regulation of transmembrane receptor protein serine/threonine kinase signaling pathway	GO:0090092	0.000175837	3.75489	46	241	8	16862	ENSGACG00000006266,ENSGACG00000008267,ENSGACG00000010368,ENSGACG00000012487,ENSGACG00000003595,ENSGACG00000001688,ENSGACG00000016878,ENSGACG00000001662
skin	LLvsCC	GO:BP	regulation of cellular response to growth factor stimulus	GO:0090287	0.000271217	3.56668	66	241	9	16862	ENSGACG00000008267,ENSGACG00000010368,ENSGACG00000012487,ENSGACG00000003595,ENSGACG00000010338,ENSGACG00000001688,ENSGACG00000004757,ENSGACG00000016878,ENSGACG00000001662
skin	LLvsCC	GO:BP	regulation of response to stimulus	GO:0048583	0.000645537	3.19008	502	241	23	16862	ENSGACG00000006266,ENSGACG00000017231,ENSGACG00000008267,ENSGACG00000007152,ENSGACG00000010368,ENSGACG00000004492,ENSGACG00000012487,ENSGACG00000015960,ENSGACG00000003595,ENSGACG00000002111,ENSGACG00000009143,ENSGACG00000013942,ENSGACG00000010338,ENSGACG00000001688,ENSGACG00000009442,ENSGACG00000006458,ENSGACG00000003978,ENSGACG00000004082,ENSGACG00000004757,ENSGACG00000016878,ENSGACG00000001662,…
skin	LLvsCC	GO:BP	skeletal system development	GO:0001501	0.000745738	3.12741	199	241	14	16862	ENSGACG00000017894,ENSGACG00000006641,ENSGACG00000008267,ENSGACG00000007152,ENSGACG00000000099,ENSGACG00000004492,ENSGACG00000003693,ENSGACG00000012487,ENSGACG00000015960,ENSGACG00000003595,ENSGACG00000015783,ENSGACG00000012322,ENSGACG00000017185,ENSGACG00000018311
skin	LLvsCC	GO:BP	regulation of developmental process	GO:0050793	0.00123969	2.90669	270	241	16	16862	ENSGACG00000017231,ENSGACG00000019172,ENSGACG00000008267,ENSGACG00000010368,ENSGACG00000004492,ENSGACG00000005079,ENSGACG00000012487,ENSGACG00000009945,ENSGACG00000001688,ENSGACG00000009442,ENSGACG00000006458,ENSGACG00000003978,ENSGACG00000012322,ENSGACG00000017458,ENSGACG00000009688,ENSGACG00000011383
skin	LLvsCC	GO:BP	system development	GO:0048731	0.00130191	2.88542	1619	241	47	16862	ENSGACG00000009371,ENSGACG00000020449,ENSGACG00000006349,ENSGACG00000002282,ENSGACG00000017894,ENSGACG00000006792,ENSGACG00000014347,ENSGACG00000006641,ENSGACG00000008267,ENSGACG00000007152,ENSGACG00000010368,ENSGACG00000000099,ENSGACG00000004492,ENSGACG00000003693,ENSGACG00000005079,ENSGACG00000014688,ENSGACG00000012487,ENSGACG00000009945,ENSGACG00000017402,ENSGACG00000015960,ENSGACG00000020450,…
skin	LLvsCC	GO:BP	regulation of signal transduction	GO:0009966	0.00155906	2.80714	378	241	19	16862	ENSGACG00000006266,ENSGACG00000017231,ENSGACG00000008267,ENSGACG00000010368,ENSGACG00000004492,ENSGACG00000012487,ENSGACG00000003595,ENSGACG00000002111,ENSGACG00000009143,ENSGACG00000013942,ENSGACG00000010338,ENSGACG00000001688,ENSGACG00000006458,ENSGACG00000003978,ENSGACG00000004082,ENSGACG00000004757,ENSGACG00000016878,ENSGACG00000001662,ENSGACG00000012534
skin	LLvsCC	GO:BP	regulation of BMP signaling pathway	GO:0030510	0.00161012	2.79314	28	241	6	16862	ENSGACG00000008267,ENSGACG00000010368,ENSGACG00000012487,ENSGACG00000003595,ENSGACG00000001688,ENSGACG00000016878
skin	LLvsCC	GO:BP	ossification	GO:0001503	0.00221544	2.65454	45	241	7	16862	ENSGACG00000006349,ENSGACG00000019172,ENSGACG00000007769,ENSGACG00000017894,ENSGACG00000006641,ENSGACG00000008814,ENSGACG00000020126
skin	LLvsCC	GO:BP	enzyme-linked receptor protein signaling pathway	GO:0007167	0.00243904	2.61278	220	241	14	16862	ENSGACG00000006266,ENSGACG00000008267,ENSGACG00000010368,ENSGACG00000012487,ENSGACG00000009945,ENSGACG00000003595,ENSGACG00000013575,ENSGACG00000010338,ENSGACG00000001688,ENSGACG00000006770,ENSGACG00000004757,ENSGACG00000016878,ENSGACG00000001662,ENSGACG00000005085
skin	LLvsCC	GO:BP	biological regulation	GO:0065007	0.00258497	2.58754	4095	241	90	16862	ENSGACG00000007492,ENSGACG00000016839,ENSGACG00000020449,ENSGACG00000006266,ENSGACG00000017231,ENSGACG00000006349,ENSGACG00000001597,ENSGACG00000011820,ENSGACG00000019172,ENSGACG00000007769,ENSGACG00000016131,ENSGACG00000009212,ENSGACG00000007139,ENSGACG00000006792,ENSGACG00000007780,ENSGACG00000012305,ENSGACG00000007493,ENSGACG00000006641,ENSGACG00000008267,ENSGACG00000007152,ENSGACG00000010368,…
skin	LLvsCC	GO:BP	tissue development	GO:0009888	0.00289548	2.53828	715	241	27	16862	ENSGACG00000006266,ENSGACG00000009037,ENSGACG00000019172,ENSGACG00000007769,ENSGACG00000008267,ENSGACG00000007152,ENSGACG00000010368,ENSGACG00000000099,ENSGACG00000004492,ENSGACG00000003693,ENSGACG00000005079,ENSGACG00000012487,ENSGACG00000009945,ENSGACG00000015960,ENSGACG00000006780,ENSGACG00000009143,ENSGACG00000013575,ENSGACG00000003249,ENSGACG00000001688,ENSGACG00000003475,ENSGACG00000016971,…
skin	LLvsCC	GO:BP	regulation of cell communication	GO:0010646	0.00354595	2.45027	400	241	19	16862	ENSGACG00000006266,ENSGACG00000017231,ENSGACG00000008267,ENSGACG00000010368,ENSGACG00000004492,ENSGACG00000012487,ENSGACG00000003595,ENSGACG00000002111,ENSGACG00000009143,ENSGACG00000013942,ENSGACG00000010338,ENSGACG00000001688,ENSGACG00000006458,ENSGACG00000003978,ENSGACG00000004082,ENSGACG00000004757,ENSGACG00000016878,ENSGACG00000001662,ENSGACG00000012534
skin	LLvsCC	GO:BP	response to mechanical stimulus	GO:0009612	0.00392274	2.40641	19	241	5	16862	ENSGACG00000001597,ENSGACG00000003475,ENSGACG00000010585,ENSGACG00000010583,ENSGACG00000011463
skin	LLvsCC	GO:BP	regulation of signaling	GO:0023051	0.00454623	2.34235	407	241	19	16862	ENSGACG00000006266,ENSGACG00000017231,ENSGACG00000008267,ENSGACG00000010368,ENSGACG00000004492,ENSGACG00000012487,ENSGACG00000003595,ENSGACG00000002111,ENSGACG00000009143,ENSGACG00000013942,ENSGACG00000010338,ENSGACG00000001688,ENSGACG00000006458,ENSGACG00000003978,ENSGACG00000004082,ENSGACG00000004757,ENSGACG00000016878,ENSGACG00000001662,ENSGACG00000012534
skin	LLvsCC	GO:BP	regulation of multicellular organismal development	GO:2000026	0.00601577	2.22071	120	241	10	16862	ENSGACG00000019172,ENSGACG00000004492,ENSGACG00000005079,ENSGACG00000001688,ENSGACG00000009442,ENSGACG00000006458,ENSGACG00000003978,ENSGACG00000017458,ENSGACG00000009688,ENSGACG00000011383
skin	LLvsCC	GO:BP	negative regulation of endodermal cell fate specification	GO:0042664	0.00792594	2.10095	4	241	3	16862	ENSGACG00000010368,ENSGACG00000012487,ENSGACG00000009945
skin	LLvsCC	GO:BP	odontogenesis	GO:0042476	0.0127857	1.89327	12	241	4	16862	ENSGACG00000006641,ENSGACG00000003595,ENSGACG00000006458,ENSGACG00000018311
skin	LLvsCC	GO:BP	regulation of multicellular organismal process	GO:0051239	0.0160693	1.794	226	241	13	16862	ENSGACG00000017231,ENSGACG00000019172,ENSGACG00000004492,ENSGACG00000005079,ENSGACG00000020126,ENSGACG00000013575,ENSGACG00000001688,ENSGACG00000009442,ENSGACG00000006458,ENSGACG00000003978,ENSGACG00000017458,ENSGACG00000009688,ENSGACG00000011383
skin	LLvsCC	GO:BP	cell fate commitment	GO:0045165	0.0164516	1.78379	41	241	6	16862	ENSGACG00000010368,ENSGACG00000012487,ENSGACG00000009945,ENSGACG00000013575,ENSGACG00000001776,ENSGACG00000006458
skin	LLvsCC	GO:BP	response to chemical	GO:0042221	0.018866	1.72432	574	241	22	16862	ENSGACG00000008267,ENSGACG00000007152,ENSGACG00000010368,ENSGACG00000004492,ENSGACG00000015349,ENSGACG00000012487,ENSGACG00000009945,ENSGACG00000015960,ENSGACG00000003595,ENSGACG00000004691,ENSGACG00000013575,ENSGACG00000010338,ENSGACG00000001688,ENSGACG00000006458,ENSGACG00000008458,ENSGACG00000020311,ENSGACG00000004757,ENSGACG00000016878,ENSGACG00000001662,ENSGACG00000009688,ENSGACG00000011383,…
skin	LLvsCC	GO:BP	regulation of endodermal cell fate specification	GO:0042663	0.0196052	1.70763	5	241	3	16862	ENSGACG00000010368,ENSGACG00000012487,ENSGACG00000009945
skin	LLvsCC	GO:BP	negative regulation of endodermal cell differentiation	GO:1903225	0.0196052	1.70763	5	241	3	16862	ENSGACG00000010368,ENSGACG00000012487,ENSGACG00000009945
skin	LLvsCC	GO:BP	negative regulation of cell fate commitment	GO:0010454	0.0196052	1.70763	5	241	3	16862	ENSGACG00000010368,ENSGACG00000012487,ENSGACG00000009945
skin	LLvsCC	GO:BP	negative regulation of cell fate specification	GO:0009996	0.0196052	1.70763	5	241	3	16862	ENSGACG00000010368,ENSGACG00000012487,ENSGACG00000009945
skin	LLvsCC	GO:BP	cellular response to organic substance	GO:0071310	0.0201321	1.69611	265	241	14	16862	ENSGACG00000008267,ENSGACG00000007152,ENSGACG00000010368,ENSGACG00000012487,ENSGACG00000009945,ENSGACG00000015960,ENSGACG00000003595,ENSGACG00000013575,ENSGACG00000010338,ENSGACG00000001688,ENSGACG00000004757,ENSGACG00000016878,ENSGACG00000001662,ENSGACG00000005085
skin	LLvsCC	GO:BP	negative regulation of developmental process	GO:0051093	0.0217109	1.66332	63	241	7	16862	ENSGACG00000017231,ENSGACG00000008267,ENSGACG00000010368,ENSGACG00000005079,ENSGACG00000012487,ENSGACG00000009945,ENSGACG00000011383
skin	LLvsCC	GO:BP	anatomical structure morphogenesis	GO:0009653	0.0225673	1.64652	1037	241	32	16862	ENSGACG00000009371,ENSGACG00000006349,ENSGACG00000009037,ENSGACG00000014347,ENSGACG00000006641,ENSGACG00000010368,ENSGACG00000015836,ENSGACG00000000099,ENSGACG00000004492,ENSGACG00000005079,ENSGACG00000012487,ENSGACG00000009945,ENSGACG00000003595,ENSGACG00000006780,ENSGACG00000004691,ENSGACG00000013575,ENSGACG00000001776,ENSGACG00000001688,ENSGACG00000003475,ENSGACG00000009442,ENSGACG00000015783,…
skin	LLvsCC	GO:BP	cell fate specification	GO:0001708	0.0298486	1.52508	28	241	5	16862	ENSGACG00000010368,ENSGACG00000012487,ENSGACG00000009945,ENSGACG00000013575,ENSGACG00000006458
skin	LLvsCC	GO:BP	netrin-activated signaling pathway	GO:0038007	0.0387958	1.41122	6	241	3	16862	ENSGACG00000007780,ENSGACG00000016867,ENSGACG00000005079
skin	LLvsCC	GO:BP	endodermal cell fate specification	GO:0001714	0.0387958	1.41122	6	241	3	16862	ENSGACG00000010368,ENSGACG00000012487,ENSGACG00000009945
skin	LLvsCC	GO:BP	endodermal cell fate commitment	GO:0001711	0.0387958	1.41122	6	241	3	16862	ENSGACG00000010368,ENSGACG00000012487,ENSGACG00000009945
skin	LLvsCC	GO:BP	neuromuscular process controlling balance	GO:0050885	0.0387958	1.41122	6	241	3	16862	ENSGACG00000001597,ENSGACG00000003475,ENSGACG00000011463
skin	LLvsCC	GO:BP	pons development	GO:0021548	0.0387958	1.41122	6	241	3	16862	ENSGACG00000012487,ENSGACG00000009945,ENSGACG00000006458
skin	LLvsCC	GO:BP	negative regulation of cell differentiation	GO:0045596	0.0422835	1.37383	30	241	5	16862	ENSGACG00000008267,ENSGACG00000010368,ENSGACG00000012487,ENSGACG00000009945,ENSGACG00000011383
skin	LLvsCC	GO:BP	cell adhesion	GO:0007155	0.0497016	1.30363	288	241	14	16862	ENSGACG00000011820,ENSGACG00000015990,ENSGACG00000017894,ENSGACG00000016944,ENSGACG00000013575,ENSGACG00000012362,ENSGACG00000003475,ENSGACG00000020573,ENSGACG00000003978,ENSGACG00000005549,ENSGACG00000017692,ENSGACG00000006460,ENSGACG00000020773,ENSGACG00000011697
skin	LLvsCC	GO:BP	notochord development	GO:0030903	0.0498311	1.3025	31	241	5	16862	ENSGACG00000010368,ENSGACG00000003693,ENSGACG00000012487,ENSGACG00000013575,ENSGACG00000003978
skin	LLvsCC	GO:CC	extracellular region	GO:0005576	3.28249e-19	18.4838	561	241	45	16862	ENSGACG00000013090,ENSGACG00000016839,ENSGACG00000020449,ENSGACG00000006266,ENSGACG00000006349,ENSGACG00000007635,ENSGACG00000015990,ENSGACG00000002282,ENSGACG00000012869,ENSGACG00000007139,ENSGACG00000014347,ENSGACG00000008267,ENSGACG00000007152,ENSGACG00000019312,ENSGACG00000010078,ENSGACG00000010368,ENSGACG00000004492,ENSGACG00000009087,ENSGACG00000013306,ENSGACG00000001991,ENSGACG00000012487,…
skin	LLvsCC	GO:CC	cell periphery	GO:0071944	3.51343e-08	7.45427	1473	241	53	16862	ENSGACG00000020799,ENSGACG00000010693,ENSGACG00000017231,ENSGACG00000006349,ENSGACG00000001597,ENSGACG00000011820,ENSGACG00000004129,ENSGACG00000003305,ENSGACG00000007780,ENSGACG00000017673,ENSGACG00000013537,ENSGACG00000016944,ENSGACG00000009087,ENSGACG00000016867,ENSGACG00000015349,ENSGACG00000018397,ENSGACG00000005079,ENSGACG00000017402,ENSGACG00000020126,ENSGACG00000008915,ENSGACG00000019764,…
skin	LLvsCC	GO:CC	cellular anatomical entity	GO:0110165	6.76022e-07	6.17004	9264	241	176	16862	ENSGACG00000013090,ENSGACG00000003507,ENSGACG00000009371,ENSGACG00000005809,ENSGACG00000020799,ENSGACG00000012385,ENSGACG00000016839,ENSGACG00000020449,ENSGACG00000006266,ENSGACG00000010693,ENSGACG00000017231,ENSGACG00000017492,ENSGACG00000006349,ENSGACG00000001597,ENSGACG00000007635,ENSGACG00000011820,ENSGACG00000008892,ENSGACG00000015990,ENSGACG00000002282,ENSGACG00000009037,ENSGACG00000012042,…
skin	LLvsCC	GO:CC	cellular_component	GO:0005575	8.44778e-07	6.07326	9361	241	177	16862	ENSGACG00000013090,ENSGACG00000003507,ENSGACG00000009371,ENSGACG00000005809,ENSGACG00000020799,ENSGACG00000012385,ENSGACG00000016839,ENSGACG00000020449,ENSGACG00000006266,ENSGACG00000010693,ENSGACG00000017231,ENSGACG00000017492,ENSGACG00000006349,ENSGACG00000001597,ENSGACG00000007635,ENSGACG00000011820,ENSGACG00000008892,ENSGACG00000015990,ENSGACG00000002282,ENSGACG00000009037,ENSGACG00000012042,…
skin	LLvsCC	GO:CC	plasma membrane	GO:0005886	7.1525e-06	5.14554	1379	241	46	16862	ENSGACG00000020799,ENSGACG00000010693,ENSGACG00000017231,ENSGACG00000006349,ENSGACG00000001597,ENSGACG00000011820,ENSGACG00000004129,ENSGACG00000003305,ENSGACG00000007780,ENSGACG00000013537,ENSGACG00000016944,ENSGACG00000016867,ENSGACG00000015349,ENSGACG00000005079,ENSGACG00000017402,ENSGACG00000020126,ENSGACG00000008915,ENSGACG00000019764,ENSGACG00000010586,ENSGACG00000003034,ENSGACG00000004691,…
skin	LLvsCC	GO:CC	intrinsic component of membrane	GO:0031224	7.75262e-05	4.11055	3858	241	89	16862	ENSGACG00000003507,ENSGACG00000009371,ENSGACG00000005809,ENSGACG00000020799,ENSGACG00000012385,ENSGACG00000020449,ENSGACG00000010693,ENSGACG00000017231,ENSGACG00000017492,ENSGACG00000001597,ENSGACG00000011820,ENSGACG00000002282,ENSGACG00000012042,ENSGACG00000008366,ENSGACG00000008364,ENSGACG00000019172,ENSGACG00000016131,ENSGACG00000004129,ENSGACG00000003305,ENSGACG00000007780,ENSGACG00000012305,…
skin	LLvsCC	GO:CC	extracellular matrix	GO:0031012	0.000112582	3.94853	71	241	9	16862	ENSGACG00000017673,ENSGACG00000009087,ENSGACG00000018397,ENSGACG00000006419,ENSGACG00000003595,ENSGACG00000013942,ENSGACG00000017659,ENSGACG00000001688,ENSGACG00000004082
skin	LLvsCC	GO:CC	external encapsulating structure	GO:0030312	0.000112582	3.94853	71	241	9	16862	ENSGACG00000017673,ENSGACG00000009087,ENSGACG00000018397,ENSGACG00000006419,ENSGACG00000003595,ENSGACG00000013942,ENSGACG00000017659,ENSGACG00000001688,ENSGACG00000004082
skin	LLvsCC	GO:CC	integral component of membrane	GO:0016021	0.000884541	3.05328	3833	241	85	16862	ENSGACG00000003507,ENSGACG00000009371,ENSGACG00000005809,ENSGACG00000020799,ENSGACG00000012385,ENSGACG00000020449,ENSGACG00000010693,ENSGACG00000017492,ENSGACG00000001597,ENSGACG00000011820,ENSGACG00000002282,ENSGACG00000012042,ENSGACG00000008366,ENSGACG00000008364,ENSGACG00000019172,ENSGACG00000016131,ENSGACG00000004129,ENSGACG00000003305,ENSGACG00000007780,ENSGACG00000012305,ENSGACG00000007493,…
skin	LLvsCC	GO:CC	membrane	GO:0016020	0.00214125	2.66933	4787	241	99	16862	ENSGACG00000003507,ENSGACG00000009371,ENSGACG00000005809,ENSGACG00000020799,ENSGACG00000012385,ENSGACG00000020449,ENSGACG00000010693,ENSGACG00000017231,ENSGACG00000017492,ENSGACG00000006349,ENSGACG00000001597,ENSGACG00000007635,ENSGACG00000011820,ENSGACG00000002282,ENSGACG00000012042,ENSGACG00000008366,ENSGACG00000008364,ENSGACG00000019172,ENSGACG00000016131,ENSGACG00000004129,ENSGACG00000003305,…
skin	LLvsCC	GO:CC	extracellular space	GO:0005615	0.00490197	2.30963	169	241	11	16862	ENSGACG00000020449,ENSGACG00000006349,ENSGACG00000007635,ENSGACG00000013306,ENSGACG00000013271,ENSGACG00000006787,ENSGACG00000001688,ENSGACG00000016971,ENSGACG00000007751,ENSGACG00000001457,ENSGACG00000005855
skin	LLvsCC	HP	Aplasia/hypoplasia involving bones of the upper limbs	HP:0006496	0.000270282	3.56818	494	241	24	16862	ENSGACG00000009037,ENSGACG00000006792,ENSGACG00000014437,ENSGACG00000010078,ENSGACG00000010368,ENSGACG00000000099,ENSGACG00000014956,ENSGACG00000007012,ENSGACG00000012487,ENSGACG00000017402,ENSGACG00000006168,ENSGACG00000010232,ENSGACG00000002484,ENSGACG00000006780,ENSGACG00000014935,ENSGACG00000019340,ENSGACG00000012074,ENSGACG00000003249,ENSGACG00000015860,ENSGACG00000006458,ENSGACG00000004082,…
skin	LLvsCC	HP	Short phalanx of finger	HP:0009803	0.00028313	3.54801	200	241	15	16862	ENSGACG00000010078,ENSGACG00000010368,ENSGACG00000000099,ENSGACG00000007012,ENSGACG00000012487,ENSGACG00000017402,ENSGACG00000006168,ENSGACG00000010232,ENSGACG00000002484,ENSGACG00000014935,ENSGACG00000019340,ENSGACG00000015860,ENSGACG00000006458,ENSGACG00000019109,ENSGACG00000018311
skin	LLvsCC	HP	Aplasia/hypoplasia involving bones of the hand	HP:0005927	0.000346541	3.46025	464	241	23	16862	ENSGACG00000009037,ENSGACG00000006792,ENSGACG00000014437,ENSGACG00000010078,ENSGACG00000010368,ENSGACG00000000099,ENSGACG00000014956,ENSGACG00000007012,ENSGACG00000012487,ENSGACG00000017402,ENSGACG00000006168,ENSGACG00000010232,ENSGACG00000002484,ENSGACG00000006780,ENSGACG00000014935,ENSGACG00000019340,ENSGACG00000012074,ENSGACG00000003249,ENSGACG00000015860,ENSGACG00000006458,ENSGACG00000019109,…
skin	LLvsCC	HP	Aplasia/Hypoplasia of the phalanges of the hand	HP:0009767	0.0021023	2.6773	234	241	15	16862	ENSGACG00000010078,ENSGACG00000010368,ENSGACG00000000099,ENSGACG00000007012,ENSGACG00000012487,ENSGACG00000017402,ENSGACG00000006168,ENSGACG00000010232,ENSGACG00000002484,ENSGACG00000014935,ENSGACG00000019340,ENSGACG00000015860,ENSGACG00000006458,ENSGACG00000019109,ENSGACG00000018311
skin	LLvsCC	HP	Abnormality of the calf	HP:0002981	0.00336242	2.47335	243	241	15	16862	ENSGACG00000017492,ENSGACG00000009037,ENSGACG00000014437,ENSGACG00000010078,ENSGACG00000000099,ENSGACG00000014956,ENSGACG00000003693,ENSGACG00000017402,ENSGACG00000006168,ENSGACG00000010232,ENSGACG00000010487,ENSGACG00000014935,ENSGACG00000006458,ENSGACG00000004082,ENSGACG00000019109
skin	LLvsCC	HP	Pierre-Robin sequence	HP:0000201	0.00830697	2.08056	19	241	5	16862	ENSGACG00000009037,ENSGACG00000014437,ENSGACG00000000099,ENSGACG00000012487,ENSGACG00000003249
skin	LLvsCC	HP	Platyspondyly	HP:0000926	0.011824	1.92724	119	241	10	16862	ENSGACG00000003507,ENSGACG00000017492,ENSGACG00000010078,ENSGACG00000000099,ENSGACG00000003693,ENSGACG00000017402,ENSGACG00000006168,ENSGACG00000010232,ENSGACG00000014935,ENSGACG00000019109
skin	LLvsCC	HP	Disproportionate short stature	HP:0003498	0.011824	1.92724	119	241	10	16862	ENSGACG00000010078,ENSGACG00000000099,ENSGACG00000017402,ENSGACG00000006168,ENSGACG00000010232,ENSGACG00000014935,ENSGACG00000001688,ENSGACG00000006458,ENSGACG00000004082,ENSGACG00000019109
skin	LLvsCC	HP	Aplasia/hypoplasia involving bones of the extremities	HP:0045060	0.0129293	1.88843	616	241	24	16862	ENSGACG00000009037,ENSGACG00000006792,ENSGACG00000014437,ENSGACG00000010078,ENSGACG00000010368,ENSGACG00000000099,ENSGACG00000014956,ENSGACG00000007012,ENSGACG00000012487,ENSGACG00000017402,ENSGACG00000006168,ENSGACG00000010232,ENSGACG00000002484,ENSGACG00000006780,ENSGACG00000014935,ENSGACG00000019340,ENSGACG00000012074,ENSGACG00000003249,ENSGACG00000015860,ENSGACG00000006458,ENSGACG00000004082,…
skin	LLvsCC	HP	Abnormality of tibia morphology	HP:0002992	0.0186095	1.73026	76	241	8	16862	ENSGACG00000009037,ENSGACG00000014437,ENSGACG00000000099,ENSGACG00000014956,ENSGACG00000006168,ENSGACG00000010232,ENSGACG00000010487,ENSGACG00000004082
skin	LLvsCC	HP	Abnormal number of teeth	HP:0006483	0.0359676	1.44409	296	241	15	16862	ENSGACG00000005728,ENSGACG00000009037,ENSGACG00000016131,ENSGACG00000014437,ENSGACG00000010368,ENSGACG00000007012,ENSGACG00000017402,ENSGACG00000020450,ENSGACG00000002484,ENSGACG00000002022,ENSGACG00000010876,ENSGACG00000014935,ENSGACG00000003249,ENSGACG00000006458,ENSGACG00000018311
skin	LLvsCC	HP	Aplasia/hypoplasia of the extremities	HP:0009815	0.0409697	1.38754	661	241	24	16862	ENSGACG00000009037,ENSGACG00000006792,ENSGACG00000014437,ENSGACG00000010078,ENSGACG00000010368,ENSGACG00000000099,ENSGACG00000014956,ENSGACG00000007012,ENSGACG00000012487,ENSGACG00000017402,ENSGACG00000006168,ENSGACG00000010232,ENSGACG00000002484,ENSGACG00000006780,ENSGACG00000014935,ENSGACG00000019340,ENSGACG00000012074,ENSGACG00000003249,ENSGACG00000015860,ENSGACG00000006458,ENSGACG00000004082,…

## Sheet: co-expression modules
Table S3B. Co-expression modules M5, M27 (skin) and M3 (head kidney) GO enrichment results with G:Profiler
Module	Tissue	source	term_name	term_id	adjusted_p_value	negative_log10_of_adjusted_p_value	term_size	query_size	intersection_size	effective_domain_size	gene intersections
M5	skin	GO:MF	signaling receptor activity	GO:0038023	3.64804e-06	5.43794	552	385	36	16862	ENSGACG00000000612,ENSGACG00000001776,ENSGACG00000002111,ENSGACG00000003140,ENSGACG00000004496,ENSGACG00000004906,ENSGACG00000005079,ENSGACG00000006770,ENSGACG00000007012,ENSGACG00000007493,ENSGACG00000007780,ENSGACG00000008239,ENSGACG00000009952,ENSGACG00000010474,ENSGACG00000010487,ENSGACG00000010583,ENSGACG00000010585,ENSGACG00000010586,ENSGACG00000011049,ENSGACG00000011383,ENSGACG00000011398,…
M5	skin	GO:MF	molecular transducer activity	GO:0060089	3.64804e-06	5.43794	552	385	36	16862	ENSGACG00000000612,ENSGACG00000001776,ENSGACG00000002111,ENSGACG00000003140,ENSGACG00000004496,ENSGACG00000004906,ENSGACG00000005079,ENSGACG00000006770,ENSGACG00000007012,ENSGACG00000007493,ENSGACG00000007780,ENSGACG00000008239,ENSGACG00000009952,ENSGACG00000010474,ENSGACG00000010487,ENSGACG00000010583,ENSGACG00000010585,ENSGACG00000010586,ENSGACG00000011049,ENSGACG00000011383,ENSGACG00000011398,…
M5	skin	GO:MF	transmembrane signaling receptor activity	GO:0004888	2.95361e-05	4.52965	470	385	31	16862	ENSGACG00000001776,ENSGACG00000002111,ENSGACG00000003140,ENSGACG00000004496,ENSGACG00000005079,ENSGACG00000006770,ENSGACG00000007012,ENSGACG00000007493,ENSGACG00000007780,ENSGACG00000008239,ENSGACG00000010474,ENSGACG00000010487,ENSGACG00000010583,ENSGACG00000010585,ENSGACG00000010586,ENSGACG00000011049,ENSGACG00000011383,ENSGACG00000012208,ENSGACG00000012305,ENSGACG00000013137,ENSGACG00000013537,…
M5	skin	GO:MF	growth factor activity	GO:0008083	0.000692955	3.1593	68	385	10	16862	ENSGACG00000001991,ENSGACG00000002307,ENSGACG00000006266,ENSGACG00000007139,ENSGACG00000009945,ENSGACG00000010368,ENSGACG00000012487,ENSGACG00000015348,ENSGACG00000016971,ENSGACG00000020450
M5	skin	GO:MF	signaling receptor activator activity	GO:0030546	0.000998971	3.00045	104	385	12	16862	ENSGACG00000001991,ENSGACG00000002307,ENSGACG00000006266,ENSGACG00000007139,ENSGACG00000009945,ENSGACG00000010368,ENSGACG00000012487,ENSGACG00000015348,ENSGACG00000016971,ENSGACG00000017084,ENSGACG00000018432,ENSGACG00000020450
M5	skin	GO:MF	receptor ligand activity	GO:0048018	0.000998971	3.00045	104	385	12	16862	ENSGACG00000001991,ENSGACG00000002307,ENSGACG00000006266,ENSGACG00000007139,ENSGACG00000009945,ENSGACG00000010368,ENSGACG00000012487,ENSGACG00000015348,ENSGACG00000016971,ENSGACG00000017084,ENSGACG00000018432,ENSGACG00000020450
M5	skin	GO:MF	signaling receptor regulator activity	GO:0030545	0.00110501	2.95663	105	385	12	16862	ENSGACG00000001991,ENSGACG00000002307,ENSGACG00000006266,ENSGACG00000007139,ENSGACG00000009945,ENSGACG00000010368,ENSGACG00000012487,ENSGACG00000015348,ENSGACG00000016971,ENSGACG00000017084,ENSGACG00000018432,ENSGACG00000020450
M5	skin	GO:MF	metal ion binding	GO:0046872	0.00196866	2.70583	2356	385	85	16862	ENSGACG00000000612,ENSGACG00000000675,ENSGACG00000000703,ENSGACG00000001597,ENSGACG00000001741,ENSGACG00000002619,ENSGACG00000002741,ENSGACG00000002974,ENSGACG00000003028,ENSGACG00000003140,ENSGACG00000003249,ENSGACG00000003475,ENSGACG00000003595,ENSGACG00000003693,ENSGACG00000003978,ENSGACG00000004211,ENSGACG00000004492,ENSGACG00000004540,ENSGACG00000004596,ENSGACG00000004902,ENSGACG00000004906,…
M5	skin	GO:MF	cation binding	GO:0043169	0.00235642	2.62775	2367	385	85	16862	ENSGACG00000000612,ENSGACG00000000675,ENSGACG00000000703,ENSGACG00000001597,ENSGACG00000001741,ENSGACG00000002619,ENSGACG00000002741,ENSGACG00000002974,ENSGACG00000003028,ENSGACG00000003140,ENSGACG00000003249,ENSGACG00000003475,ENSGACG00000003595,ENSGACG00000003693,ENSGACG00000003978,ENSGACG00000004211,ENSGACG00000004492,ENSGACG00000004540,ENSGACG00000004596,ENSGACG00000004902,ENSGACG00000004906,…
M5	skin	GO:MF	calcium ion binding	GO:0005509	0.00238924	2.62174	468	385	27	16862	ENSGACG00000001741,ENSGACG00000003249,ENSGACG00000003475,ENSGACG00000003595,ENSGACG00000003978,ENSGACG00000005565,ENSGACG00000007152,ENSGACG00000007441,ENSGACG00000009910,ENSGACG00000011697,ENSGACG00000011843,ENSGACG00000012060,ENSGACG00000014045,ENSGACG00000014091,ENSGACG00000014688,ENSGACG00000015291,ENSGACG00000015960,ENSGACG00000016131,ENSGACG00000016411,ENSGACG00000016736,ENSGACG00000016860,…
M5	skin	GO:MF	signaling receptor binding	GO:0005102	0.00302463	2.51933	244	385	18	16862	ENSGACG00000001991,ENSGACG00000002307,ENSGACG00000002670,ENSGACG00000003978,ENSGACG00000006212,ENSGACG00000006266,ENSGACG00000006460,ENSGACG00000007139,ENSGACG00000009945,ENSGACG00000010368,ENSGACG00000012487,ENSGACG00000014190,ENSGACG00000015348,ENSGACG00000016971,ENSGACG00000017084,ENSGACG00000018311,ENSGACG00000018432,ENSGACG00000020450
M5	skin	GO:MF	scavenger receptor activity	GO:0005044	0.013995	1.85403	31	385	6	16862	ENSGACG00000001457,ENSGACG00000004492,ENSGACG00000004902,ENSGACG00000005855,ENSGACG00000007635,ENSGACG00000009688
M5	skin	GO:MF	protein binding	GO:0005515	0.0167772	1.77528	3876	385	121	16862	ENSGACG00000000965,ENSGACG00000001457,ENSGACG00000001611,ENSGACG00000001688,ENSGACG00000001829,ENSGACG00000001991,ENSGACG00000002111,ENSGACG00000002307,ENSGACG00000002670,ENSGACG00000002869,ENSGACG00000003028,ENSGACG00000003305,ENSGACG00000003595,ENSGACG00000003978,ENSGACG00000004064,ENSGACG00000004129,ENSGACG00000004207,ENSGACG00000004496,ENSGACG00000004508,ENSGACG00000004540,ENSGACG00000004583,…
M5	skin	GO:MF	bradykinin receptor activity	GO:0004947	0.0258249	1.58796	5	385	3	16862	ENSGACG00000010583,ENSGACG00000010585,ENSGACG00000010586
M5	skin	GO:MF	cargo receptor activity	GO:0038024	0.0285645	1.54417	35	385	6	16862	ENSGACG00000001457,ENSGACG00000004492,ENSGACG00000004902,ENSGACG00000005855,ENSGACG00000007635,ENSGACG00000009688
M5	skin	GO:BP	cell surface receptor signaling pathway	GO:0007166	2.48415e-11	10.6048	666	385	51	16862	ENSGACG00000001662,ENSGACG00000001688,ENSGACG00000001776,ENSGACG00000002111,ENSGACG00000003140,ENSGACG00000003249,ENSGACG00000003595,ENSGACG00000003978,ENSGACG00000004496,ENSGACG00000005079,ENSGACG00000005085,ENSGACG00000006080,ENSGACG00000006266,ENSGACG00000006349,ENSGACG00000006458,ENSGACG00000006460,ENSGACG00000006770,ENSGACG00000007064,ENSGACG00000007780,ENSGACG00000008168,ENSGACG00000008267,…
M5	skin	GO:BP	cell communication	GO:0007154	1.01015e-10	9.99561	1978	385	97	16862	ENSGACG00000000612,ENSGACG00000000714,ENSGACG00000000819,ENSGACG00000001662,ENSGACG00000001688,ENSGACG00000001776,ENSGACG00000001991,ENSGACG00000002111,ENSGACG00000002307,ENSGACG00000002384,ENSGACG00000002869,ENSGACG00000002974,ENSGACG00000003140,ENSGACG00000003249,ENSGACG00000003595,ENSGACG00000003978,ENSGACG00000004082,ENSGACG00000004207,ENSGACG00000004492,ENSGACG00000004496,ENSGACG00000005079,…
M5	skin	GO:BP	signal transduction	GO:0007165	2.39392e-10	9.62089	1881	385	93	16862	ENSGACG00000000612,ENSGACG00000000714,ENSGACG00000000819,ENSGACG00000001662,ENSGACG00000001688,ENSGACG00000001776,ENSGACG00000001991,ENSGACG00000002111,ENSGACG00000002307,ENSGACG00000002869,ENSGACG00000002974,ENSGACG00000003140,ENSGACG00000003249,ENSGACG00000003595,ENSGACG00000003978,ENSGACG00000004082,ENSGACG00000004207,ENSGACG00000004492,ENSGACG00000004496,ENSGACG00000005079,ENSGACG00000005085,…
M5	skin	GO:BP	response to stimulus	GO:0050896	5.54163e-10	9.25636	2623	385	115	16862	ENSGACG00000000612,ENSGACG00000000675,ENSGACG00000000714,ENSGACG00000000819,ENSGACG00000001597,ENSGACG00000001662,ENSGACG00000001688,ENSGACG00000001776,ENSGACG00000001991,ENSGACG00000002111,ENSGACG00000002307,ENSGACG00000002670,ENSGACG00000002869,ENSGACG00000002974,ENSGACG00000003140,ENSGACG00000003249,ENSGACG00000003475,ENSGACG00000003595,ENSGACG00000003978,ENSGACG00000004082,ENSGACG00000004207,…
M5	skin	GO:BP	signaling	GO:0023052	8.60323e-10	9.06534	1954	385	94	16862	ENSGACG00000000612,ENSGACG00000000714,ENSGACG00000000819,ENSGACG00000001662,ENSGACG00000001688,ENSGACG00000001776,ENSGACG00000001991,ENSGACG00000002111,ENSGACG00000002307,ENSGACG00000002869,ENSGACG00000002974,ENSGACG00000003140,ENSGACG00000003249,ENSGACG00000003595,ENSGACG00000003978,ENSGACG00000004082,ENSGACG00000004207,ENSGACG00000004492,ENSGACG00000004496,ENSGACG00000005079,ENSGACG00000005085,…
M5	skin	GO:BP	cellular response to stimulus	GO:0051716	1.21901e-08	7.91399	2209	385	99	16862	ENSGACG00000000612,ENSGACG00000000675,ENSGACG00000000714,ENSGACG00000000819,ENSGACG00000001662,ENSGACG00000001688,ENSGACG00000001776,ENSGACG00000001991,ENSGACG00000002111,ENSGACG00000002307,ENSGACG00000002869,ENSGACG00000002974,ENSGACG00000003140,ENSGACG00000003249,ENSGACG00000003595,ENSGACG00000003978,ENSGACG00000004082,ENSGACG00000004207,ENSGACG00000004492,ENSGACG00000004496,ENSGACG00000005079,…
M5	skin	GO:BP	regulation of biological process	GO:0050789	4.13173e-08	7.38387	3658	385	139	16862	ENSGACG00000000219,ENSGACG00000000612,ENSGACG00000000714,ENSGACG00000000819,ENSGACG00000000965,ENSGACG00000001597,ENSGACG00000001662,ENSGACG00000001688,ENSGACG00000001776,ENSGACG00000001829,ENSGACG00000001991,ENSGACG00000002111,ENSGACG00000002307,ENSGACG00000002869,ENSGACG00000002894,ENSGACG00000002974,ENSGACG00000003028,ENSGACG00000003140,ENSGACG00000003203,ENSGACG00000003249,ENSGACG00000003595,…
M5	skin	GO:BP	regulation of cellular process	GO:0050794	7.034e-08	7.1528	3392	385	131	16862	ENSGACG00000000219,ENSGACG00000000612,ENSGACG00000000714,ENSGACG00000000819,ENSGACG00000000965,ENSGACG00000001597,ENSGACG00000001662,ENSGACG00000001688,ENSGACG00000001776,ENSGACG00000001829,ENSGACG00000001991,ENSGACG00000002111,ENSGACG00000002307,ENSGACG00000002869,ENSGACG00000002894,ENSGACG00000002974,ENSGACG00000003028,ENSGACG00000003140,ENSGACG00000003203,ENSGACG00000003249,ENSGACG00000003595,…
M5	skin	GO:BP	biological regulation	GO:0065007	5.79605e-07	6.23687	4095	385	147	16862	ENSGACG00000000219,ENSGACG00000000612,ENSGACG00000000714,ENSGACG00000000819,ENSGACG00000000965,ENSGACG00000001597,ENSGACG00000001662,ENSGACG00000001688,ENSGACG00000001776,ENSGACG00000001829,ENSGACG00000001991,ENSGACG00000002111,ENSGACG00000002307,ENSGACG00000002869,ENSGACG00000002894,ENSGACG00000002974,ENSGACG00000003028,ENSGACG00000003140,ENSGACG00000003203,ENSGACG00000003249,ENSGACG00000003595,…
M5	skin	GO:BP	multicellular organismal process	GO:0032501	8.52707e-07	6.0692	2145	385	92	16862	ENSGACG00000000099,ENSGACG00000000675,ENSGACG00000001597,ENSGACG00000001688,ENSGACG00000001776,ENSGACG00000001829,ENSGACG00000002111,ENSGACG00000002282,ENSGACG00000002670,ENSGACG00000003048,ENSGACG00000003475,ENSGACG00000003595,ENSGACG00000003693,ENSGACG00000003978,ENSGACG00000004492,ENSGACG00000004508,ENSGACG00000004583,ENSGACG00000004691,ENSGACG00000004902,ENSGACG00000005079,ENSGACG00000005855,…
M5	skin	GO:BP	transmembrane receptor protein serine/threonine kinase signaling pathway	GO:0007178	2.23397e-06	5.65092	92	385	15	16862	ENSGACG00000001662,ENSGACG00000001688,ENSGACG00000003140,ENSGACG00000003595,ENSGACG00000005085,ENSGACG00000006266,ENSGACG00000008267,ENSGACG00000009945,ENSGACG00000010368,ENSGACG00000012487,ENSGACG00000013575,ENSGACG00000016878,ENSGACG00000016964,ENSGACG00000017230,ENSGACG00000018107
M5	skin	GO:BP	multicellular organism development	GO:0007275	5.86515e-06	5.23172	1860	385	81	16862	ENSGACG00000000099,ENSGACG00000000675,ENSGACG00000001688,ENSGACG00000001776,ENSGACG00000001829,ENSGACG00000002111,ENSGACG00000002282,ENSGACG00000002670,ENSGACG00000003048,ENSGACG00000003475,ENSGACG00000003595,ENSGACG00000003693,ENSGACG00000003978,ENSGACG00000004492,ENSGACG00000004508,ENSGACG00000004583,ENSGACG00000004691,ENSGACG00000004902,ENSGACG00000005079,ENSGACG00000006349,ENSGACG00000006458,…
M5	skin	GO:BP	tissue development	GO:0009888	6.24258e-06	5.20464	715	385	43	16862	ENSGACG00000000099,ENSGACG00000000675,ENSGACG00000001688,ENSGACG00000003048,ENSGACG00000003249,ENSGACG00000003475,ENSGACG00000003693,ENSGACG00000004492,ENSGACG00000004583,ENSGACG00000005079,ENSGACG00000006266,ENSGACG00000006458,ENSGACG00000006780,ENSGACG00000007152,ENSGACG00000007769,ENSGACG00000007832,ENSGACG00000008267,ENSGACG00000008352,ENSGACG00000009037,ENSGACG00000009143,ENSGACG00000009442,…
M5	skin	GO:BP	developmental process	GO:0032502	1.04454e-05	4.98108	2461	385	98	16862	ENSGACG00000000099,ENSGACG00000000675,ENSGACG00000001688,ENSGACG00000001776,ENSGACG00000001829,ENSGACG00000002111,ENSGACG00000002282,ENSGACG00000002619,ENSGACG00000002628,ENSGACG00000002670,ENSGACG00000003048,ENSGACG00000003249,ENSGACG00000003475,ENSGACG00000003595,ENSGACG00000003693,ENSGACG00000003978,ENSGACG00000004492,ENSGACG00000004508,ENSGACG00000004583,ENSGACG00000004691,ENSGACG00000004902,…
M5	skin	GO:BP	anatomical structure development	GO:0048856	1.2213e-05	4.91318	2399	385	96	16862	ENSGACG00000000099,ENSGACG00000000675,ENSGACG00000001688,ENSGACG00000001776,ENSGACG00000001829,ENSGACG00000002111,ENSGACG00000002282,ENSGACG00000002619,ENSGACG00000002628,ENSGACG00000002670,ENSGACG00000003048,ENSGACG00000003249,ENSGACG00000003475,ENSGACG00000003595,ENSGACG00000003693,ENSGACG00000003978,ENSGACG00000004492,ENSGACG00000004508,ENSGACG00000004583,ENSGACG00000004691,ENSGACG00000004902,…
M5	skin	GO:BP	enzyme-linked receptor protein signaling pathway	GO:0007167	3.24971e-05	4.48815	220	385	21	16862	ENSGACG00000001662,ENSGACG00000001688,ENSGACG00000003140,ENSGACG00000003595,ENSGACG00000004496,ENSGACG00000005085,ENSGACG00000006266,ENSGACG00000006770,ENSGACG00000007064,ENSGACG00000008267,ENSGACG00000009945,ENSGACG00000010338,ENSGACG00000010368,ENSGACG00000010474,ENSGACG00000012487,ENSGACG00000013575,ENSGACG00000016878,ENSGACG00000016964,ENSGACG00000017230,ENSGACG00000018107,ENSGACG00000018661
M5	skin	GO:BP	cell adhesion	GO:0007155	4.73955e-05	4.32426	288	385	24	16862	ENSGACG00000003475,ENSGACG00000003978,ENSGACG00000005549,ENSGACG00000005565,ENSGACG00000006460,ENSGACG00000008611,ENSGACG00000009910,ENSGACG00000010212,ENSGACG00000011697,ENSGACG00000011820,ENSGACG00000011843,ENSGACG00000012362,ENSGACG00000013003,ENSGACG00000013575,ENSGACG00000014091,ENSGACG00000015990,ENSGACG00000016736,ENSGACG00000016881,ENSGACG00000016944,ENSGACG00000017692,ENSGACG00000017894,…
M5	skin	GO:BP	system development	GO:0048731	0.000229459	3.6393	1619	385	69	16862	ENSGACG00000000099,ENSGACG00000001688,ENSGACG00000001776,ENSGACG00000001829,ENSGACG00000002111,ENSGACG00000002282,ENSGACG00000002670,ENSGACG00000003048,ENSGACG00000003475,ENSGACG00000003595,ENSGACG00000003693,ENSGACG00000003978,ENSGACG00000004492,ENSGACG00000004508,ENSGACG00000004583,ENSGACG00000004691,ENSGACG00000004902,ENSGACG00000005079,ENSGACG00000006349,ENSGACG00000006458,ENSGACG00000006641,…
M5	skin	GO:BP	tissue morphogenesis	GO:0048729	0.000317792	3.49786	296	385	23	16862	ENSGACG00000000099,ENSGACG00000000675,ENSGACG00000001688,ENSGACG00000003048,ENSGACG00000004492,ENSGACG00000004583,ENSGACG00000005079,ENSGACG00000006458,ENSGACG00000006780,ENSGACG00000009037,ENSGACG00000009442,ENSGACG00000009945,ENSGACG00000010368,ENSGACG00000012487,ENSGACG00000012621,ENSGACG00000013575,ENSGACG00000014091,ENSGACG00000015783,ENSGACG00000016881,ENSGACG00000016964,ENSGACG00000017185,…
M5	skin	GO:BP	regulation of response to stimulus	GO:0048583	0.000510288	3.29218	502	385	31	16862	ENSGACG00000000714,ENSGACG00000001662,ENSGACG00000001688,ENSGACG00000002111,ENSGACG00000003595,ENSGACG00000003978,ENSGACG00000004082,ENSGACG00000004207,ENSGACG00000004492,ENSGACG00000006080,ENSGACG00000006266,ENSGACG00000006458,ENSGACG00000006905,ENSGACG00000007152,ENSGACG00000008267,ENSGACG00000009143,ENSGACG00000009442,ENSGACG00000010338,ENSGACG00000010368,ENSGACG00000011049,ENSGACG00000011383,…
M5	skin	GO:BP	response to BMP	GO:0071772	0.000609318	3.21516	45	385	9	16862	ENSGACG00000001688,ENSGACG00000003595,ENSGACG00000008267,ENSGACG00000009945,ENSGACG00000010368,ENSGACG00000012487,ENSGACG00000013575,ENSGACG00000016878,ENSGACG00000016964
M5	skin	GO:BP	cellular response to BMP stimulus	GO:0071773	0.000609318	3.21516	45	385	9	16862	ENSGACG00000001688,ENSGACG00000003595,ENSGACG00000008267,ENSGACG00000009945,ENSGACG00000010368,ENSGACG00000012487,ENSGACG00000013575,ENSGACG00000016878,ENSGACG00000016964
M5	skin	GO:BP	BMP signaling pathway	GO:0030509	0.000609318	3.21516	45	385	9	16862	ENSGACG00000001688,ENSGACG00000003595,ENSGACG00000008267,ENSGACG00000009945,ENSGACG00000010368,ENSGACG00000012487,ENSGACG00000013575,ENSGACG00000016878,ENSGACG00000016964
M5	skin	GO:BP	skeletal system development	GO:0001501	0.000691974	3.15991	199	385	18	16862	ENSGACG00000000099,ENSGACG00000003595,ENSGACG00000003693,ENSGACG00000004492,ENSGACG00000004583,ENSGACG00000004902,ENSGACG00000006641,ENSGACG00000007152,ENSGACG00000008267,ENSGACG00000012322,ENSGACG00000012487,ENSGACG00000015783,ENSGACG00000015960,ENSGACG00000017185,ENSGACG00000017894,ENSGACG00000018107,ENSGACG00000018311,ENSGACG00000019702
M5	skin	GO:BP	regulation of transmembrane receptor protein serine/threonine kinase signaling pathway	GO:0090092	0.000742411	3.12936	46	385	9	16862	ENSGACG00000001662,ENSGACG00000001688,ENSGACG00000003595,ENSGACG00000006266,ENSGACG00000008267,ENSGACG00000010368,ENSGACG00000012487,ENSGACG00000016878,ENSGACG00000016964
M5	skin	GO:BP	cell-cell adhesion via plasma-membrane adhesion molecules	GO:0098742	0.00122209	2.9129	77	385	11	16862	ENSGACG00000003475,ENSGACG00000005565,ENSGACG00000009910,ENSGACG00000011697,ENSGACG00000011843,ENSGACG00000013003,ENSGACG00000016736,ENSGACG00000016881,ENSGACG00000017692,ENSGACG00000017913,ENSGACG00000020573
M5	skin	GO:BP	regulation of signal transduction	GO:0009966	0.00195515	2.70882	378	385	25	16862	ENSGACG00000000714,ENSGACG00000001662,ENSGACG00000001688,ENSGACG00000002111,ENSGACG00000003595,ENSGACG00000003978,ENSGACG00000004082,ENSGACG00000004207,ENSGACG00000004492,ENSGACG00000006080,ENSGACG00000006266,ENSGACG00000006458,ENSGACG00000008267,ENSGACG00000009143,ENSGACG00000010338,ENSGACG00000010368,ENSGACG00000011049,ENSGACG00000012487,ENSGACG00000013942,ENSGACG00000015368,ENSGACG00000016878,…
M5	skin	GO:BP	animal organ development	GO:0048513	0.00214711	2.66815	1355	385	58	16862	ENSGACG00000000099,ENSGACG00000001688,ENSGACG00000001776,ENSGACG00000001829,ENSGACG00000002111,ENSGACG00000002619,ENSGACG00000003048,ENSGACG00000003249,ENSGACG00000003475,ENSGACG00000003595,ENSGACG00000003693,ENSGACG00000003978,ENSGACG00000004492,ENSGACG00000004508,ENSGACG00000004583,ENSGACG00000004902,ENSGACG00000006266,ENSGACG00000006349,ENSGACG00000006458,ENSGACG00000006641,ENSGACG00000007152,…
M5	skin	GO:BP	regulation of BMP signaling pathway	GO:0030510	0.00221959	2.65373	28	385	7	16862	ENSGACG00000001688,ENSGACG00000003595,ENSGACG00000008267,ENSGACG00000010368,ENSGACG00000012487,ENSGACG00000016878,ENSGACG00000016964
M5	skin	GO:BP	medial fin development	GO:0033338	0.0023097	2.63644	11	385	5	16862	ENSGACG00000006780,ENSGACG00000010368,ENSGACG00000016964,ENSGACG00000017458,ENSGACG00000019702
M5	skin	GO:BP	response to growth factor	GO:0070848	0.00304108	2.51697	119	385	13	16862	ENSGACG00000001662,ENSGACG00000001688,ENSGACG00000003595,ENSGACG00000005085,ENSGACG00000008267,ENSGACG00000009945,ENSGACG00000010338,ENSGACG00000010368,ENSGACG00000012487,ENSGACG00000013575,ENSGACG00000016878,ENSGACG00000016964,ENSGACG00000017230
M5	skin	GO:BP	cellular response to growth factor stimulus	GO:0071363	0.00304108	2.51697	119	385	13	16862	ENSGACG00000001662,ENSGACG00000001688,ENSGACG00000003595,ENSGACG00000005085,ENSGACG00000008267,ENSGACG00000009945,ENSGACG00000010338,ENSGACG00000010368,ENSGACG00000012487,ENSGACG00000013575,ENSGACG00000016878,ENSGACG00000016964,ENSGACG00000017230
M5	skin	GO:BP	homophilic cell adhesion via plasma membrane adhesion molecules	GO:0007156	0.00325008	2.48811	69	385	10	16862	ENSGACG00000003475,ENSGACG00000005565,ENSGACG00000009910,ENSGACG00000011697,ENSGACG00000011843,ENSGACG00000016736,ENSGACG00000016881,ENSGACG00000017692,ENSGACG00000017913,ENSGACG00000020573
M5	skin	GO:BP	regulation of multicellular organismal development	GO:2000026	0.00334115	2.4761	120	385	13	16862	ENSGACG00000001688,ENSGACG00000003978,ENSGACG00000004492,ENSGACG00000005079,ENSGACG00000006458,ENSGACG00000007441,ENSGACG00000009442,ENSGACG00000009688,ENSGACG00000010030,ENSGACG00000011383,ENSGACG00000016411,ENSGACG00000017458,ENSGACG00000019172
M5	skin	GO:BP	regulation of developmental process	GO:0050793	0.00387332	2.41192	270	385	20	16862	ENSGACG00000001688,ENSGACG00000001829,ENSGACG00000003978,ENSGACG00000004492,ENSGACG00000005079,ENSGACG00000006458,ENSGACG00000007441,ENSGACG00000008267,ENSGACG00000009442,ENSGACG00000009688,ENSGACG00000009945,ENSGACG00000010030,ENSGACG00000010368,ENSGACG00000011383,ENSGACG00000012322,ENSGACG00000012487,ENSGACG00000016411,ENSGACG00000017231,ENSGACG00000017458,ENSGACG00000019172
M5	skin	GO:BP	cellular response to endogenous stimulus	GO:0071495	0.0046986	2.32803	163	385	15	16862	ENSGACG00000001662,ENSGACG00000001688,ENSGACG00000003595,ENSGACG00000005085,ENSGACG00000007152,ENSGACG00000008267,ENSGACG00000009945,ENSGACG00000010338,ENSGACG00000010368,ENSGACG00000012487,ENSGACG00000013575,ENSGACG00000015960,ENSGACG00000016878,ENSGACG00000016964,ENSGACG00000017230
M5	skin	GO:BP	regulation of cell communication	GO:0010646	0.00531732	2.27431	400	385	25	16862	ENSGACG00000000714,ENSGACG00000001662,ENSGACG00000001688,ENSGACG00000002111,ENSGACG00000003595,ENSGACG00000003978,ENSGACG00000004082,ENSGACG00000004207,ENSGACG00000004492,ENSGACG00000006080,ENSGACG00000006266,ENSGACG00000006458,ENSGACG00000008267,ENSGACG00000009143,ENSGACG00000010338,ENSGACG00000010368,ENSGACG00000011049,ENSGACG00000012487,ENSGACG00000013942,ENSGACG00000015368,ENSGACG00000016878,…
M5	skin	GO:BP	ossification	GO:0001503	0.00654623	2.18401	45	385	8	16862	ENSGACG00000006349,ENSGACG00000006641,ENSGACG00000007769,ENSGACG00000008814,ENSGACG00000010030,ENSGACG00000017894,ENSGACG00000019172,ENSGACG00000020126
M5	skin	GO:BP	regulation of signaling	GO:0023051	0.00718496	2.14358	407	385	25	16862	ENSGACG00000000714,ENSGACG00000001662,ENSGACG00000001688,ENSGACG00000002111,ENSGACG00000003595,ENSGACG00000003978,ENSGACG00000004082,ENSGACG00000004207,ENSGACG00000004492,ENSGACG00000006080,ENSGACG00000006266,ENSGACG00000006458,ENSGACG00000008267,ENSGACG00000009143,ENSGACG00000010338,ENSGACG00000010368,ENSGACG00000011049,ENSGACG00000012487,ENSGACG00000013942,ENSGACG00000015368,ENSGACG00000016878,…
M5	skin	GO:BP	medial fin morphogenesis	GO:0035141	0.00821224	2.08554	7	385	4	16862	ENSGACG00000006780,ENSGACG00000010368,ENSGACG00000016964,ENSGACG00000019702
M5	skin	GO:BP	dorsal/ventral pattern formation	GO:0009953	0.00864016	2.06348	61	385	9	16862	ENSGACG00000001688,ENSGACG00000004583,ENSGACG00000006458,ENSGACG00000009945,ENSGACG00000010368,ENSGACG00000012322,ENSGACG00000012487,ENSGACG00000016964,ENSGACG00000019702
M5	skin	GO:BP	response to endogenous stimulus	GO:0009719	0.00905442	2.04314	172	385	15	16862	ENSGACG00000001662,ENSGACG00000001688,ENSGACG00000003595,ENSGACG00000005085,ENSGACG00000007152,ENSGACG00000008267,ENSGACG00000009945,ENSGACG00000010338,ENSGACG00000010368,ENSGACG00000012487,ENSGACG00000013575,ENSGACG00000015960,ENSGACG00000016878,ENSGACG00000016964,ENSGACG00000017230
M5	skin	GO:BP	anatomical structure morphogenesis	GO:0009653	0.0109854	1.95918	1037	385	46	16862	ENSGACG00000000099,ENSGACG00000000675,ENSGACG00000001688,ENSGACG00000001776,ENSGACG00000001829,ENSGACG00000002670,ENSGACG00000003048,ENSGACG00000003475,ENSGACG00000003595,ENSGACG00000003978,ENSGACG00000004492,ENSGACG00000004583,ENSGACG00000004691,ENSGACG00000004902,ENSGACG00000005079,ENSGACG00000006349,ENSGACG00000006458,ENSGACG00000006641,ENSGACG00000006780,ENSGACG00000007441,ENSGACG00000009037,…
M5	skin	GO:BP	cell-cell signaling	GO:0007267	0.0148703	1.82768	224	385	17	16862	ENSGACG00000001662,ENSGACG00000001776,ENSGACG00000002111,ENSGACG00000006080,ENSGACG00000006349,ENSGACG00000008168,ENSGACG00000009143,ENSGACG00000010741,ENSGACG00000011049,ENSGACG00000012487,ENSGACG00000013137,ENSGACG00000014190,ENSGACG00000014192,ENSGACG00000015349,ENSGACG00000016839,ENSGACG00000017458,ENSGACG00000017496
M5	skin	GO:BP	Wnt signaling pathway	GO:0016055	0.0155515	1.80823	138	385	13	16862	ENSGACG00000001662,ENSGACG00000001776,ENSGACG00000002111,ENSGACG00000006080,ENSGACG00000008168,ENSGACG00000009143,ENSGACG00000010741,ENSGACG00000011049,ENSGACG00000014190,ENSGACG00000014192,ENSGACG00000016839,ENSGACG00000017458,ENSGACG00000017496
M5	skin	GO:BP	regulation of cellular response to growth factor stimulus	GO:0090287	0.0166788	1.77784	66	385	9	16862	ENSGACG00000001662,ENSGACG00000001688,ENSGACG00000003595,ENSGACG00000008267,ENSGACG00000010338,ENSGACG00000010368,ENSGACG00000012487,ENSGACG00000016878,ENSGACG00000016964
M5	skin	GO:BP	cell-cell signaling by wnt	GO:0198738	0.0168075	1.7745	139	385	13	16862	ENSGACG00000001662,ENSGACG00000001776,ENSGACG00000002111,ENSGACG00000006080,ENSGACG00000008168,ENSGACG00000009143,ENSGACG00000010741,ENSGACG00000011049,ENSGACG00000014190,ENSGACG00000014192,ENSGACG00000016839,ENSGACG00000017458,ENSGACG00000017496
M5	skin	GO:BP	embryonic morphogenesis	GO:0048598	0.0170302	1.76878	375	385	23	16862	ENSGACG00000000675,ENSGACG00000001688,ENSGACG00000001776,ENSGACG00000003048,ENSGACG00000003595,ENSGACG00000004492,ENSGACG00000004583,ENSGACG00000004902,ENSGACG00000006458,ENSGACG00000006780,ENSGACG00000009037,ENSGACG00000009442,ENSGACG00000009945,ENSGACG00000010368,ENSGACG00000012487,ENSGACG00000013575,ENSGACG00000014091,ENSGACG00000015783,ENSGACG00000016881,ENSGACG00000016964,ENSGACG00000017185,…
M5	skin	GO:BP	cell-cell adhesion	GO:0098609	0.0250173	1.60176	124	385	12	16862	ENSGACG00000003475,ENSGACG00000005565,ENSGACG00000006460,ENSGACG00000009910,ENSGACG00000011697,ENSGACG00000011843,ENSGACG00000013003,ENSGACG00000016736,ENSGACG00000016881,ENSGACG00000017692,ENSGACG00000017913,ENSGACG00000020573
M5	skin	GO:BP	cell fate specification	GO:0001708	0.0310529	1.5079	28	385	6	16862	ENSGACG00000006458,ENSGACG00000009945,ENSGACG00000010368,ENSGACG00000012487,ENSGACG00000013575,ENSGACG00000019702
M5	skin	GO:BP	cell fate commitment	GO:0045165	0.0326368	1.48629	41	385	7	16862	ENSGACG00000001776,ENSGACG00000006458,ENSGACG00000009945,ENSGACG00000010368,ENSGACG00000012487,ENSGACG00000013575,ENSGACG00000019702
M5	skin	GO:BP	biomineral tissue development	GO:0031214	0.0375324	1.42559	18	385	5	16862	ENSGACG00000007152,ENSGACG00000007769,ENSGACG00000010030,ENSGACG00000015960,ENSGACG00000019172
M5	skin	GO:BP	determination of dorsal/ventral asymmetry	GO:0048262	0.0375324	1.42559	18	385	5	16862	ENSGACG00000004583,ENSGACG00000009945,ENSGACG00000010368,ENSGACG00000012487,ENSGACG00000016964
M5	skin	GO:BP	biomineralization	GO:0110148	0.0375324	1.42559	18	385	5	16862	ENSGACG00000007152,ENSGACG00000007769,ENSGACG00000010030,ENSGACG00000015960,ENSGACG00000019172
M5	skin	GO:BP	negative regulation of endodermal cell fate specification	GO:0042664	0.0430064	1.36647	4	385	3	16862	ENSGACG00000009945,ENSGACG00000010368,ENSGACG00000012487
M5	skin	GO:BP	anatomical structure formation involved in morphogenesis	GO:0048646	0.0466171	1.33145	400	385	23	16862	ENSGACG00000001688,ENSGACG00000001776,ENSGACG00000003048,ENSGACG00000003978,ENSGACG00000004492,ENSGACG00000004583,ENSGACG00000005079,ENSGACG00000006458,ENSGACG00000006641,ENSGACG00000006780,ENSGACG00000009371,ENSGACG00000009688,ENSGACG00000009945,ENSGACG00000010368,ENSGACG00000011049,ENSGACG00000012487,ENSGACG00000014091,ENSGACG00000014347,ENSGACG00000016881,ENSGACG00000016964,ENSGACG00000017185,…
M5	skin	GO:BP	negative regulation of cell differentiation	GO:0045596	0.0470895	1.32708	30	385	6	16862	ENSGACG00000008267,ENSGACG00000009945,ENSGACG00000010368,ENSGACG00000011383,ENSGACG00000012487,ENSGACG00000016411
M5	skin	GO:BP	response to mechanical stimulus	GO:0009612	0.0499862	1.30115	19	385	5	16862	ENSGACG00000001597,ENSGACG00000003475,ENSGACG00000007832,ENSGACG00000010583,ENSGACG00000010585
M5	skin	GO:BP	mesoderm morphogenesis	GO:0048332	0.0499862	1.30115	19	385	5	16862	ENSGACG00000004492,ENSGACG00000010368,ENSGACG00000012487,ENSGACG00000012621,ENSGACG00000016964
M5	skin	GO:CC	extracellular region	GO:0005576	1.39342e-22	21.8559	561	385	61	16862	ENSGACG00000000219,ENSGACG00000001457,ENSGACG00000001688,ENSGACG00000001991,ENSGACG00000002282,ENSGACG00000002307,ENSGACG00000003028,ENSGACG00000003124,ENSGACG00000003595,ENSGACG00000004064,ENSGACG00000004492,ENSGACG00000004508,ENSGACG00000004902,ENSGACG00000005855,ENSGACG00000006168,ENSGACG00000006266,ENSGACG00000006349,ENSGACG00000006419,ENSGACG00000006905,ENSGACG00000007139,ENSGACG00000007152,…
M5	skin	GO:CC	cell periphery	GO:0071944	2.56483e-14	13.5909	1473	385	86	16862	ENSGACG00000001597,ENSGACG00000001688,ENSGACG00000002384,ENSGACG00000003034,ENSGACG00000003140,ENSGACG00000003203,ENSGACG00000003305,ENSGACG00000003475,ENSGACG00000003595,ENSGACG00000004082,ENSGACG00000004129,ENSGACG00000004207,ENSGACG00000004433,ENSGACG00000004496,ENSGACG00000004508,ENSGACG00000004691,ENSGACG00000005079,ENSGACG00000005549,ENSGACG00000005565,ENSGACG00000005691,ENSGACG00000005850,…
M5	skin	GO:CC	plasma membrane	GO:0005886	1.48288e-11	10.8289	1379	385	77	16862	ENSGACG00000001597,ENSGACG00000002384,ENSGACG00000003034,ENSGACG00000003140,ENSGACG00000003203,ENSGACG00000003305,ENSGACG00000003475,ENSGACG00000004082,ENSGACG00000004129,ENSGACG00000004207,ENSGACG00000004433,ENSGACG00000004496,ENSGACG00000004691,ENSGACG00000005079,ENSGACG00000005549,ENSGACG00000005565,ENSGACG00000005691,ENSGACG00000005850,ENSGACG00000006150,ENSGACG00000006349,ENSGACG00000006460,…
M5	skin	GO:CC	cellular anatomical entity	GO:0110165	1.56828e-08	7.80458	9264	385	272	16862	ENSGACG00000000219,ENSGACG00000000355,ENSGACG00000000612,ENSGACG00000000675,ENSGACG00000000873,ENSGACG00000001457,ENSGACG00000001597,ENSGACG00000001662,ENSGACG00000001688,ENSGACG00000001776,ENSGACG00000001991,ENSGACG00000002022,ENSGACG00000002111,ENSGACG00000002282,ENSGACG00000002307,ENSGACG00000002384,ENSGACG00000002484,ENSGACG00000002628,ENSGACG00000002670,ENSGACG00000002741,ENSGACG00000002894,…
M5	skin	GO:CC	cellular_component	GO:0005575	3.31299e-08	7.47978	9361	385	273	16862	ENSGACG00000000219,ENSGACG00000000355,ENSGACG00000000612,ENSGACG00000000675,ENSGACG00000000873,ENSGACG00000001457,ENSGACG00000001597,ENSGACG00000001662,ENSGACG00000001688,ENSGACG00000001776,ENSGACG00000001991,ENSGACG00000002022,ENSGACG00000002111,ENSGACG00000002282,ENSGACG00000002307,ENSGACG00000002384,ENSGACG00000002484,ENSGACG00000002628,ENSGACG00000002670,ENSGACG00000002741,ENSGACG00000002894,…
M5	skin	GO:CC	intrinsic component of membrane	GO:0031224	6.64963e-08	7.1772	3858	385	141	16862	ENSGACG00000001597,ENSGACG00000001662,ENSGACG00000001776,ENSGACG00000002022,ENSGACG00000002111,ENSGACG00000002282,ENSGACG00000002384,ENSGACG00000002628,ENSGACG00000002670,ENSGACG00000002741,ENSGACG00000003034,ENSGACG00000003048,ENSGACG00000003140,ENSGACG00000003203,ENSGACG00000003305,ENSGACG00000003335,ENSGACG00000003475,ENSGACG00000003507,ENSGACG00000004082,ENSGACG00000004102,ENSGACG00000004129,…
M5	skin	GO:CC	membrane	GO:0016020	2.89015e-07	6.53908	4787	385	163	16862	ENSGACG00000001457,ENSGACG00000001597,ENSGACG00000001662,ENSGACG00000001776,ENSGACG00000002022,ENSGACG00000002111,ENSGACG00000002282,ENSGACG00000002384,ENSGACG00000002628,ENSGACG00000002670,ENSGACG00000002741,ENSGACG00000003034,ENSGACG00000003048,ENSGACG00000003140,ENSGACG00000003203,ENSGACG00000003305,ENSGACG00000003335,ENSGACG00000003475,ENSGACG00000003507,ENSGACG00000003978,ENSGACG00000004082,…
M5	skin	GO:CC	integral component of membrane	GO:0016021	1.2324e-06	5.90925	3833	385	136	16862	ENSGACG00000001597,ENSGACG00000001662,ENSGACG00000001776,ENSGACG00000002022,ENSGACG00000002111,ENSGACG00000002282,ENSGACG00000002384,ENSGACG00000002628,ENSGACG00000002670,ENSGACG00000002741,ENSGACG00000003034,ENSGACG00000003048,ENSGACG00000003140,ENSGACG00000003203,ENSGACG00000003305,ENSGACG00000003335,ENSGACG00000003475,ENSGACG00000003507,ENSGACG00000004102,ENSGACG00000004129,ENSGACG00000004211,…
M5	skin	GO:CC	extracellular matrix	GO:0031012	7.40562e-05	4.13044	71	385	11	16862	ENSGACG00000001688,ENSGACG00000003595,ENSGACG00000004082,ENSGACG00000006419,ENSGACG00000009087,ENSGACG00000013942,ENSGACG00000014091,ENSGACG00000015368,ENSGACG00000017659,ENSGACG00000017673,ENSGACG00000018397
M5	skin	GO:CC	external encapsulating structure	GO:0030312	7.40562e-05	4.13044	71	385	11	16862	ENSGACG00000001688,ENSGACG00000003595,ENSGACG00000004082,ENSGACG00000006419,ENSGACG00000009087,ENSGACG00000013942,ENSGACG00000014091,ENSGACG00000015368,ENSGACG00000017659,ENSGACG00000017673,ENSGACG00000018397
M5	skin	GO:CC	extracellular space	GO:0005615	0.0179241	1.74656	169	385	13	16862	ENSGACG00000000219,ENSGACG00000001457,ENSGACG00000001688,ENSGACG00000003028,ENSGACG00000003124,ENSGACG00000004902,ENSGACG00000005855,ENSGACG00000006349,ENSGACG00000007635,ENSGACG00000013271,ENSGACG00000013306,ENSGACG00000016971,ENSGACG00000020449
M5	skin	GO:CC	intrinsic component of plasma membrane	GO:0031226	0.0208375	1.68115	195	385	14	16862	ENSGACG00000003203,ENSGACG00000004082,ENSGACG00000004496,ENSGACG00000006460,ENSGACG00000006770,ENSGACG00000006905,ENSGACG00000010474,ENSGACG00000011820,ENSGACG00000013942,ENSGACG00000015349,ENSGACG00000015368,ENSGACG00000016944,ENSGACG00000017231,ENSGACG00000019441
M5	skin	HP	Malar flattening	HP:0000272	0.000933797	3.02975	196	385	18	16862	ENSGACG00000000099,ENSGACG00000002484,ENSGACG00000003140,ENSGACG00000004082,ENSGACG00000004902,ENSGACG00000006641,ENSGACG00000009037,ENSGACG00000010078,ENSGACG00000011843,ENSGACG00000012074,ENSGACG00000012078,ENSGACG00000012082,ENSGACG00000012487,ENSGACG00000013003,ENSGACG00000014437,ENSGACG00000016736,ENSGACG00000017402,ENSGACG00000018661
M5	skin	HP	Abnormality of malar bones	HP:0012369	0.0014537	2.83753	202	385	18	16862	ENSGACG00000000099,ENSGACG00000002484,ENSGACG00000003140,ENSGACG00000004082,ENSGACG00000004902,ENSGACG00000006641,ENSGACG00000009037,ENSGACG00000010078,ENSGACG00000011843,ENSGACG00000012074,ENSGACG00000012078,ENSGACG00000012082,ENSGACG00000012487,ENSGACG00000013003,ENSGACG00000014437,ENSGACG00000016736,ENSGACG00000017402,ENSGACG00000018661
M5	skin	HP	Abnormality of tibia morphology	HP:0002992	0.00180411	2.74374	76	385	11	16862	ENSGACG00000000099,ENSGACG00000004082,ENSGACG00000005488,ENSGACG00000006168,ENSGACG00000009037,ENSGACG00000010030,ENSGACG00000010232,ENSGACG00000010487,ENSGACG00000014437,ENSGACG00000014956,ENSGACG00000018161
M5	skin	HP	Abnormality of cranial sutures	HP:0011329	0.0018244	2.73888	294	385	22	16862	ENSGACG00000002484,ENSGACG00000003140,ENSGACG00000003249,ENSGACG00000003507,ENSGACG00000003693,ENSGACG00000004082,ENSGACG00000005085,ENSGACG00000005270,ENSGACG00000005488,ENSGACG00000006641,ENSGACG00000007012,ENSGACG00000010030,ENSGACG00000010368,ENSGACG00000011843,ENSGACG00000012078,ENSGACG00000012082,ENSGACG00000013003,ENSGACG00000016736,ENSGACG00000016878,ENSGACG00000018161,ENSGACG00000018661,…
M5	skin	HP	Aplasia/hypoplasia involving bones of the upper limbs	HP:0006496	0.00186588	2.72912	494	385	30	16862	ENSGACG00000000099,ENSGACG00000002484,ENSGACG00000002670,ENSGACG00000003249,ENSGACG00000004082,ENSGACG00000006168,ENSGACG00000006458,ENSGACG00000006780,ENSGACG00000006792,ENSGACG00000007012,ENSGACG00000009037,ENSGACG00000010078,ENSGACG00000010232,ENSGACG00000010368,ENSGACG00000011843,ENSGACG00000012074,ENSGACG00000012384,ENSGACG00000012487,ENSGACG00000014437,ENSGACG00000014935,ENSGACG00000014956,…
M5	skin	HP	Aplasia/hypoplasia involving bones of the hand	HP:0005927	0.00482748	2.31628	464	385	28	16862	ENSGACG00000000099,ENSGACG00000002484,ENSGACG00000002670,ENSGACG00000003249,ENSGACG00000006168,ENSGACG00000006458,ENSGACG00000006780,ENSGACG00000006792,ENSGACG00000007012,ENSGACG00000009037,ENSGACG00000010078,ENSGACG00000010232,ENSGACG00000010368,ENSGACG00000012074,ENSGACG00000012384,ENSGACG00000012487,ENSGACG00000014437,ENSGACG00000014935,ENSGACG00000014956,ENSGACG00000015860,ENSGACG00000016736,…
M5	skin	HP	Abnormality of the fontanelles or cranial sutures	HP:0000235	0.00507162	2.29485	362	385	24	16862	ENSGACG00000000099,ENSGACG00000001688,ENSGACG00000002484,ENSGACG00000003140,ENSGACG00000003249,ENSGACG00000003507,ENSGACG00000003693,ENSGACG00000004082,ENSGACG00000005085,ENSGACG00000005270,ENSGACG00000005488,ENSGACG00000006641,ENSGACG00000007012,ENSGACG00000010030,ENSGACG00000010368,ENSGACG00000011843,ENSGACG00000012078,ENSGACG00000012082,ENSGACG00000013003,ENSGACG00000016736,ENSGACG00000016878,…
M5	skin	HP	Abnormality of the calf	HP:0002981	0.00518103	2.28558	243	385	19	16862	ENSGACG00000000099,ENSGACG00000003693,ENSGACG00000004082,ENSGACG00000004902,ENSGACG00000005488,ENSGACG00000006168,ENSGACG00000006458,ENSGACG00000009037,ENSGACG00000010030,ENSGACG00000010078,ENSGACG00000010232,ENSGACG00000010487,ENSGACG00000014437,ENSGACG00000014935,ENSGACG00000014956,ENSGACG00000017402,ENSGACG00000017492,ENSGACG00000018161,ENSGACG00000019109
M5	skin	HP	Short phalanx of finger	HP:0009803	0.00556741	2.25435	200	385	17	16862	ENSGACG00000000099,ENSGACG00000002484,ENSGACG00000006168,ENSGACG00000006458,ENSGACG00000007012,ENSGACG00000010078,ENSGACG00000010232,ENSGACG00000010368,ENSGACG00000012487,ENSGACG00000014935,ENSGACG00000015860,ENSGACG00000017192,ENSGACG00000017402,ENSGACG00000018311,ENSGACG00000018661,ENSGACG00000019109,ENSGACG00000019340
M5	skin	HP	Tibial bowing	HP:0002982	0.00784104	2.10563	31	385	7	16862	ENSGACG00000000099,ENSGACG00000005488,ENSGACG00000006168,ENSGACG00000009037,ENSGACG00000010030,ENSGACG00000010232,ENSGACG00000014437
M5	skin	HP	Abnormality of the zygomatic bone	HP:0010668	0.0104497	1.9809	232	385	18	16862	ENSGACG00000000099,ENSGACG00000002484,ENSGACG00000003140,ENSGACG00000004082,ENSGACG00000004902,ENSGACG00000006641,ENSGACG00000009037,ENSGACG00000010078,ENSGACG00000011843,ENSGACG00000012074,ENSGACG00000012078,ENSGACG00000012082,ENSGACG00000012487,ENSGACG00000013003,ENSGACG00000014437,ENSGACG00000016736,ENSGACG00000017402,ENSGACG00000018661
M5	skin	HP	Aplasia/Hypoplasia of the phalanges of the hand	HP:0009767	0.011769	1.92926	234	385	18	16862	ENSGACG00000000099,ENSGACG00000002484,ENSGACG00000003140,ENSGACG00000006168,ENSGACG00000006458,ENSGACG00000007012,ENSGACG00000010078,ENSGACG00000010232,ENSGACG00000010368,ENSGACG00000012487,ENSGACG00000014935,ENSGACG00000015860,ENSGACG00000017192,ENSGACG00000017402,ENSGACG00000018311,ENSGACG00000018661,ENSGACG00000019109,ENSGACG00000019340
M5	skin	HP	Aplasia/hypoplasia of the extremities	HP:0009815	0.0141983	1.84776	661	385	34	16862	ENSGACG00000000099,ENSGACG00000002484,ENSGACG00000002670,ENSGACG00000003249,ENSGACG00000004082,ENSGACG00000005270,ENSGACG00000006168,ENSGACG00000006458,ENSGACG00000006780,ENSGACG00000006792,ENSGACG00000007012,ENSGACG00000009037,ENSGACG00000010078,ENSGACG00000010232,ENSGACG00000010368,ENSGACG00000011843,ENSGACG00000012074,ENSGACG00000012078,ENSGACG00000012082,ENSGACG00000012384,ENSGACG00000012487,…
M5	skin	HP	Thick growth plates	HP:0025369	0.018457	1.73384	3	385	3	16862	ENSGACG00000005488,ENSGACG00000006168,ENSGACG00000010232
M5	skin	HP	Abnormality of growth plate morphology	HP:0025368	0.018457	1.73384	3	385	3	16862	ENSGACG00000005488,ENSGACG00000006168,ENSGACG00000010232
M5	skin	HP	Platyspondyly	HP:0000926	0.0278611	1.555	119	385	12	16862	ENSGACG00000000099,ENSGACG00000003507,ENSGACG00000003693,ENSGACG00000004902,ENSGACG00000006168,ENSGACG00000010078,ENSGACG00000010232,ENSGACG00000014935,ENSGACG00000017402,ENSGACG00000017492,ENSGACG00000018161,ENSGACG00000019109
M5	skin	HP	Disproportionate short stature	HP:0003498	0.0278611	1.555	119	385	12	16862	ENSGACG00000000099,ENSGACG00000001688,ENSGACG00000004082,ENSGACG00000005488,ENSGACG00000006168,ENSGACG00000006458,ENSGACG00000010078,ENSGACG00000010232,ENSGACG00000014935,ENSGACG00000017402,ENSGACG00000018661,ENSGACG00000019109
M27	skin	GO:MF	calcium ion binding	GO:0005509	0.0158832	1.79906	468	39	7	16862	ENSGACG00000002616,ENSGACG00000004501,ENSGACG00000012092,ENSGACG00000012178,ENSGACG00000016658,ENSGACG00000016957,ENSGACG00000017863
M27	skin	GO:BP	neuromuscular process controlling balance	GO:0050885	0.0498287	1.30252	6	39	2	16862	ENSGACG00000011463,ENSGACG00000011764
M27	skin	GO:CC	microvillus	GO:0005902	0.0179634	1.74561	9	39	2	16862	ENSGACG00000009073,ENSGACG00000016649
M27	skin	HP	Decreased circulating GABA concentration	HP:0410054	0.000291909	3.53475	6	39	3	16862	ENSGACG00000007751,ENSGACG00000011309,ENSGACG00000011331
M27	skin	HP	Impaired epinephrine-induced platelet aggregation	HP:0008148	0.000510022	3.29241	7	39	3	16862	ENSGACG00000007751,ENSGACG00000011309,ENSGACG00000011331
M27	skin	HP	Abnormal circulating GABA concentration	HP:0034025	0.000510022	3.29241	7	39	3	16862	ENSGACG00000007751,ENSGACG00000011309,ENSGACG00000011331
M27	skin	HP	Alzheimer disease	HP:0002511	0.00318028	2.49754	12	39	3	16862	ENSGACG00000007751,ENSGACG00000011309,ENSGACG00000011331
M27	skin	HP	Long-tract signs	HP:0002423	0.00412774	2.38429	13	39	3	16862	ENSGACG00000007751,ENSGACG00000011309,ENSGACG00000011331
M27	skin	HP	Joint hemorrhage	HP:0005261	0.00412774	2.38429	13	39	3	16862	ENSGACG00000007751,ENSGACG00000011309,ENSGACG00000011331
M27	skin	HP	Abnormal circulating non-proteinogenic amino acid concentration	HP:0033109	0.00975153	2.01093	17	39	3	16862	ENSGACG00000007751,ENSGACG00000011309,ENSGACG00000011331
M27	skin	HP	Neurofibrillary tangles	HP:0002185	0.0219082	1.65939	22	39	3	16862	ENSGACG00000007751,ENSGACG00000011309,ENSGACG00000011331
M27	skin	HP	Menorrhagia	HP:0000132	0.0287016	1.54209	24	39	3	16862	ENSGACG00000007751,ENSGACG00000011309,ENSGACG00000011331
M3	head kidney	GO:MF	structural constituent of ribosome	GO:0003735	4.67913e-86	85.3298	135	395	76	16386	ENSGACG00000000474,ENSGACG00000000590,ENSGACG00000000741,ENSGACG00000001715,ENSGACG00000001940,ENSGACG00000002035,ENSGACG00000002088,ENSGACG00000002118,ENSGACG00000002699,ENSGACG00000002767,ENSGACG00000002835,ENSGACG00000003110,ENSGACG00000003288,ENSGACG00000003336,ENSGACG00000003476,ENSGACG00000003574,ENSGACG00000003628,ENSGACG00000003895,ENSGACG00000004055,ENSGACG00000004372,ENSGACG00000004699,…
M3	head kidney	GO:MF	structural molecule activity	GO:0005198	1.7865e-60	59.748	251	395	76	16386	ENSGACG00000000474,ENSGACG00000000590,ENSGACG00000000741,ENSGACG00000001715,ENSGACG00000001940,ENSGACG00000002035,ENSGACG00000002088,ENSGACG00000002118,ENSGACG00000002699,ENSGACG00000002767,ENSGACG00000002835,ENSGACG00000003110,ENSGACG00000003288,ENSGACG00000003336,ENSGACG00000003476,ENSGACG00000003574,ENSGACG00000003628,ENSGACG00000003895,ENSGACG00000004055,ENSGACG00000004372,ENSGACG00000004699,…
M3	head kidney	GO:MF	translation regulator activity	GO:0045182	3.95728e-05	4.4026	73	395	12	16386	ENSGACG00000003392,ENSGACG00000004607,ENSGACG00000006293,ENSGACG00000009137,ENSGACG00000013073,ENSGACG00000013152,ENSGACG00000013727,ENSGACG00000015402,ENSGACG00000016009,ENSGACG00000017191,ENSGACG00000017667,ENSGACG00000017702
M3	head kidney	GO:MF	translation factor activity, RNA binding	GO:0008135	4.10432e-05	4.38676	60	395	11	16386	ENSGACG00000003392,ENSGACG00000004607,ENSGACG00000006293,ENSGACG00000009137,ENSGACG00000013152,ENSGACG00000013727,ENSGACG00000015402,ENSGACG00000016009,ENSGACG00000017191,ENSGACG00000017667,ENSGACG00000017702
M3	head kidney	GO:MF	translation regulator activity, nucleic acid binding	GO:0090079	5.82977e-05	4.23435	62	395	11	16386	ENSGACG00000003392,ENSGACG00000004607,ENSGACG00000006293,ENSGACG00000009137,ENSGACG00000013152,ENSGACG00000013727,ENSGACG00000015402,ENSGACG00000016009,ENSGACG00000017191,ENSGACG00000017667,ENSGACG00000017702
M3	head kidney	GO:MF	RNA binding	GO:0003723	0.00037101	3.43061	550	395	33	16386	ENSGACG00000000557,ENSGACG00000001940,ENSGACG00000002035,ENSGACG00000002835,ENSGACG00000003392,ENSGACG00000003628,ENSGACG00000004607,ENSGACG00000004803,ENSGACG00000006059,ENSGACG00000006184,ENSGACG00000006628,ENSGACG00000006639,ENSGACG00000008078,ENSGACG00000008262,ENSGACG00000008265,ENSGACG00000008439,ENSGACG00000009280,ENSGACG00000009468,ENSGACG00000009814,ENSGACG00000010761,ENSGACG00000012539,…
M3	head kidney	GO:MF	rRNA binding	GO:0019843	0.000977213	3.01001	19	395	6	16386	ENSGACG00000010761,ENSGACG00000014154,ENSGACG00000016123,ENSGACG00000016153,ENSGACG00000018720,ENSGACG00000020625
M3	head kidney	GO:MF	translation initiation factor activity	GO:0003743	0.00152141	2.81775	42	395	8	16386	ENSGACG00000003392,ENSGACG00000004607,ENSGACG00000006293,ENSGACG00000009137,ENSGACG00000013152,ENSGACG00000013727,ENSGACG00000016009,ENSGACG00000017667
M3	head kidney	GO:MF	nucleic acid binding	GO:0003676	0.00793724	2.10033	1629	395	65	16386	ENSGACG00000000557,ENSGACG00000000613,ENSGACG00000000667,ENSGACG00000001940,ENSGACG00000001992,ENSGACG00000002035,ENSGACG00000002835,ENSGACG00000003392,ENSGACG00000003628,ENSGACG00000004607,ENSGACG00000004803,ENSGACG00000005045,ENSGACG00000005144,ENSGACG00000005407,ENSGACG00000005981,ENSGACG00000006059,ENSGACG00000006184,ENSGACG00000006293,ENSGACG00000006628,ENSGACG00000006639,ENSGACG00000006679,…
M3	head kidney	GO:BP	translation	GO:0006412	1.15476e-66	65.9375	287	395	85	16386	ENSGACG00000000474,ENSGACG00000000590,ENSGACG00000000741,ENSGACG00000001715,ENSGACG00000001940,ENSGACG00000002035,ENSGACG00000002088,ENSGACG00000002118,ENSGACG00000002699,ENSGACG00000002835,ENSGACG00000003110,ENSGACG00000003288,ENSGACG00000003336,ENSGACG00000003392,ENSGACG00000003476,ENSGACG00000003574,ENSGACG00000003895,ENSGACG00000004055,ENSGACG00000004372,ENSGACG00000004607,ENSGACG00000004699,…
M3	head kidney	GO:BP	peptide biosynthetic process	GO:0043043	3.09943e-66	65.5087	290	395	85	16386	ENSGACG00000000474,ENSGACG00000000590,ENSGACG00000000741,ENSGACG00000001715,ENSGACG00000001940,ENSGACG00000002035,ENSGACG00000002088,ENSGACG00000002118,ENSGACG00000002699,ENSGACG00000002835,ENSGACG00000003110,ENSGACG00000003288,ENSGACG00000003336,ENSGACG00000003392,ENSGACG00000003476,ENSGACG00000003574,ENSGACG00000003895,ENSGACG00000004055,ENSGACG00000004372,ENSGACG00000004607,ENSGACG00000004699,…
M3	head kidney	GO:BP	peptide metabolic process	GO:0006518	2.14236e-64	63.6691	323	395	87	16386	ENSGACG00000000474,ENSGACG00000000590,ENSGACG00000000741,ENSGACG00000001715,ENSGACG00000001940,ENSGACG00000002035,ENSGACG00000002088,ENSGACG00000002118,ENSGACG00000002699,ENSGACG00000002835,ENSGACG00000003110,ENSGACG00000003288,ENSGACG00000003336,ENSGACG00000003392,ENSGACG00000003476,ENSGACG00000003574,ENSGACG00000003895,ENSGACG00000004055,ENSGACG00000004372,ENSGACG00000004607,ENSGACG00000004619,…
M3	head kidney	GO:BP	amide biosynthetic process	GO:0043604	7.15111e-63	62.1456	325	395	86	16386	ENSGACG00000000474,ENSGACG00000000590,ENSGACG00000000741,ENSGACG00000001715,ENSGACG00000001940,ENSGACG00000002035,ENSGACG00000002088,ENSGACG00000002118,ENSGACG00000002699,ENSGACG00000002835,ENSGACG00000003110,ENSGACG00000003288,ENSGACG00000003336,ENSGACG00000003392,ENSGACG00000003476,ENSGACG00000003574,ENSGACG00000003895,ENSGACG00000004055,ENSGACG00000004372,ENSGACG00000004607,ENSGACG00000004699,…
M3	head kidney	GO:BP	cellular amide metabolic process	GO:0043603	7.32353e-58	57.1353	391	395	88	16386	ENSGACG00000000474,ENSGACG00000000590,ENSGACG00000000741,ENSGACG00000001715,ENSGACG00000001940,ENSGACG00000002035,ENSGACG00000002088,ENSGACG00000002118,ENSGACG00000002699,ENSGACG00000002835,ENSGACG00000003110,ENSGACG00000003288,ENSGACG00000003336,ENSGACG00000003392,ENSGACG00000003476,ENSGACG00000003574,ENSGACG00000003895,ENSGACG00000004055,ENSGACG00000004372,ENSGACG00000004607,ENSGACG00000004619,…
M3	head kidney	GO:BP	cellular macromolecule biosynthetic process	GO:0034645	1.19761e-51	50.9217	471	395	89	16386	ENSGACG00000000474,ENSGACG00000000590,ENSGACG00000000741,ENSGACG00000001715,ENSGACG00000001940,ENSGACG00000002035,ENSGACG00000002088,ENSGACG00000002118,ENSGACG00000002699,ENSGACG00000002835,ENSGACG00000003110,ENSGACG00000003288,ENSGACG00000003336,ENSGACG00000003392,ENSGACG00000003476,ENSGACG00000003574,ENSGACG00000003895,ENSGACG00000004055,ENSGACG00000004245,ENSGACG00000004372,ENSGACG00000004607,…
M3	head kidney	GO:BP	organonitrogen compound biosynthetic process	GO:1901566	9.22678e-41	40.0349	711	395	94	16386	ENSGACG00000000474,ENSGACG00000000590,ENSGACG00000000741,ENSGACG00000001715,ENSGACG00000001940,ENSGACG00000002035,ENSGACG00000002088,ENSGACG00000002118,ENSGACG00000002699,ENSGACG00000002835,ENSGACG00000003110,ENSGACG00000003288,ENSGACG00000003336,ENSGACG00000003392,ENSGACG00000003476,ENSGACG00000003574,ENSGACG00000003895,ENSGACG00000004055,ENSGACG00000004245,ENSGACG00000004372,ENSGACG00000004607,…
M3	head kidney	GO:BP	macromolecule biosynthetic process	GO:0009059	5.97395e-33	32.2237	1407	395	119	16386	ENSGACG00000000474,ENSGACG00000000590,ENSGACG00000000613,ENSGACG00000000667,ENSGACG00000000741,ENSGACG00000001715,ENSGACG00000001940,ENSGACG00000002035,ENSGACG00000002088,ENSGACG00000002118,ENSGACG00000002699,ENSGACG00000002835,ENSGACG00000003110,ENSGACG00000003288,ENSGACG00000003336,ENSGACG00000003392,ENSGACG00000003476,ENSGACG00000003574,ENSGACG00000003895,ENSGACG00000004055,ENSGACG00000004245,…
M3	head kidney	GO:BP	cellular nitrogen compound biosynthetic process	GO:0044271	6.10493e-30	29.2143	1440	395	116	16386	ENSGACG00000000474,ENSGACG00000000590,ENSGACG00000000613,ENSGACG00000000667,ENSGACG00000000741,ENSGACG00000001715,ENSGACG00000001940,ENSGACG00000002035,ENSGACG00000002088,ENSGACG00000002118,ENSGACG00000002699,ENSGACG00000002835,ENSGACG00000003110,ENSGACG00000003288,ENSGACG00000003336,ENSGACG00000003392,ENSGACG00000003476,ENSGACG00000003574,ENSGACG00000003895,ENSGACG00000004055,ENSGACG00000004372,…
M3	head kidney	GO:BP	gene expression	GO:0010467	2.024e-28	27.6938	1869	395	131	16386	ENSGACG00000000474,ENSGACG00000000590,ENSGACG00000000613,ENSGACG00000000667,ENSGACG00000000741,ENSGACG00000001715,ENSGACG00000001940,ENSGACG00000002035,ENSGACG00000002088,ENSGACG00000002118,ENSGACG00000002699,ENSGACG00000002767,ENSGACG00000002835,ENSGACG00000003110,ENSGACG00000003288,ENSGACG00000003336,ENSGACG00000003392,ENSGACG00000003476,ENSGACG00000003574,ENSGACG00000003895,ENSGACG00000004055,…
M3	head kidney	GO:BP	cellular biosynthetic process	GO:0044249	7.46455e-25	24.127	1816	395	123	16386	ENSGACG00000000474,ENSGACG00000000590,ENSGACG00000000613,ENSGACG00000000667,ENSGACG00000000741,ENSGACG00000001715,ENSGACG00000001940,ENSGACG00000002035,ENSGACG00000002088,ENSGACG00000002118,ENSGACG00000002699,ENSGACG00000002835,ENSGACG00000003110,ENSGACG00000003288,ENSGACG00000003336,ENSGACG00000003392,ENSGACG00000003476,ENSGACG00000003574,ENSGACG00000003895,ENSGACG00000004055,ENSGACG00000004245,…
M3	head kidney	GO:BP	organic substance biosynthetic process	GO:1901576	9.79064e-24	23.0092	1867	395	123	16386	ENSGACG00000000474,ENSGACG00000000590,ENSGACG00000000613,ENSGACG00000000667,ENSGACG00000000741,ENSGACG00000001715,ENSGACG00000001940,ENSGACG00000002035,ENSGACG00000002088,ENSGACG00000002118,ENSGACG00000002699,ENSGACG00000002835,ENSGACG00000003110,ENSGACG00000003288,ENSGACG00000003336,ENSGACG00000003392,ENSGACG00000003476,ENSGACG00000003574,ENSGACG00000003895,ENSGACG00000004055,ENSGACG00000004245,…
M3	head kidney	GO:BP	biosynthetic process	GO:0009058	2.07365e-23	22.6833	1909	395	124	16386	ENSGACG00000000474,ENSGACG00000000590,ENSGACG00000000613,ENSGACG00000000667,ENSGACG00000000741,ENSGACG00000001715,ENSGACG00000001940,ENSGACG00000002035,ENSGACG00000002088,ENSGACG00000002118,ENSGACG00000002519,ENSGACG00000002699,ENSGACG00000002835,ENSGACG00000003110,ENSGACG00000003288,ENSGACG00000003336,ENSGACG00000003392,ENSGACG00000003476,ENSGACG00000003574,ENSGACG00000003895,ENSGACG00000004055,…
M3	head kidney	GO:BP	cellular nitrogen compound metabolic process	GO:0034641	3.59493e-21	20.4443	2447	395	139	16386	ENSGACG00000000474,ENSGACG00000000590,ENSGACG00000000613,ENSGACG00000000667,ENSGACG00000000741,ENSGACG00000001715,ENSGACG00000001936,ENSGACG00000001940,ENSGACG00000002035,ENSGACG00000002088,ENSGACG00000002118,ENSGACG00000002699,ENSGACG00000002767,ENSGACG00000002835,ENSGACG00000003110,ENSGACG00000003288,ENSGACG00000003336,ENSGACG00000003392,ENSGACG00000003476,ENSGACG00000003574,ENSGACG00000003895,…
M3	head kidney	GO:BP	cellular protein metabolic process	GO:0044267	2.99023e-16	15.5243	1982	395	113	16386	ENSGACG00000000474,ENSGACG00000000590,ENSGACG00000000723,ENSGACG00000000741,ENSGACG00000001715,ENSGACG00000001940,ENSGACG00000002035,ENSGACG00000002088,ENSGACG00000002118,ENSGACG00000002699,ENSGACG00000002835,ENSGACG00000003110,ENSGACG00000003288,ENSGACG00000003336,ENSGACG00000003392,ENSGACG00000003476,ENSGACG00000003574,ENSGACG00000003583,ENSGACG00000003895,ENSGACG00000004055,ENSGACG00000004245,…
M3	head kidney	GO:BP	cellular macromolecule metabolic process	GO:0044260	1.74414e-13	12.7584	2367	395	120	16386	ENSGACG00000000474,ENSGACG00000000590,ENSGACG00000000723,ENSGACG00000000741,ENSGACG00000001715,ENSGACG00000001940,ENSGACG00000002035,ENSGACG00000002088,ENSGACG00000002118,ENSGACG00000002699,ENSGACG00000002835,ENSGACG00000003110,ENSGACG00000003288,ENSGACG00000003336,ENSGACG00000003392,ENSGACG00000003476,ENSGACG00000003574,ENSGACG00000003583,ENSGACG00000003895,ENSGACG00000004055,ENSGACG00000004245,…
M3	head kidney	GO:BP	protein metabolic process	GO:0019538	9.40043e-12	11.0269	2371	395	116	16386	ENSGACG00000000474,ENSGACG00000000590,ENSGACG00000000723,ENSGACG00000000741,ENSGACG00000001715,ENSGACG00000001940,ENSGACG00000002035,ENSGACG00000002088,ENSGACG00000002118,ENSGACG00000002699,ENSGACG00000002835,ENSGACG00000003110,ENSGACG00000003288,ENSGACG00000003336,ENSGACG00000003392,ENSGACG00000003476,ENSGACG00000003574,ENSGACG00000003583,ENSGACG00000003895,ENSGACG00000004055,ENSGACG00000004245,…
M3	head kidney	GO:BP	organonitrogen compound metabolic process	GO:1901564	4.37738e-09	8.35879	2819	395	123	16386	ENSGACG00000000474,ENSGACG00000000590,ENSGACG00000000723,ENSGACG00000000741,ENSGACG00000001715,ENSGACG00000001940,ENSGACG00000002035,ENSGACG00000002088,ENSGACG00000002118,ENSGACG00000002699,ENSGACG00000002835,ENSGACG00000003110,ENSGACG00000003288,ENSGACG00000003336,ENSGACG00000003392,ENSGACG00000003476,ENSGACG00000003574,ENSGACG00000003583,ENSGACG00000003895,ENSGACG00000004055,ENSGACG00000004245,…
M3	head kidney	GO:BP	macromolecule metabolic process	GO:0043170	6.3355e-09	8.19822	4145	395	161	16386	ENSGACG00000000474,ENSGACG00000000590,ENSGACG00000000613,ENSGACG00000000667,ENSGACG00000000723,ENSGACG00000000741,ENSGACG00000001715,ENSGACG00000001936,ENSGACG00000001940,ENSGACG00000002035,ENSGACG00000002088,ENSGACG00000002118,ENSGACG00000002699,ENSGACG00000002767,ENSGACG00000002835,ENSGACG00000003110,ENSGACG00000003288,ENSGACG00000003336,ENSGACG00000003392,ENSGACG00000003476,ENSGACG00000003574,…
M3	head kidney	GO:BP	cellular metabolic process	GO:0044237	3.98793e-08	7.39925	4713	395	174	16386	ENSGACG00000000474,ENSGACG00000000590,ENSGACG00000000613,ENSGACG00000000667,ENSGACG00000000723,ENSGACG00000000741,ENSGACG00000001715,ENSGACG00000001936,ENSGACG00000001940,ENSGACG00000002035,ENSGACG00000002088,ENSGACG00000002118,ENSGACG00000002699,ENSGACG00000002767,ENSGACG00000002776,ENSGACG00000002835,ENSGACG00000003110,ENSGACG00000003288,ENSGACG00000003336,ENSGACG00000003392,ENSGACG00000003476,…
M3	head kidney	GO:BP	nitrogen compound metabolic process	GO:0006807	4.77424e-07	6.3211	4515	395	165	16386	ENSGACG00000000474,ENSGACG00000000590,ENSGACG00000000613,ENSGACG00000000667,ENSGACG00000000723,ENSGACG00000000741,ENSGACG00000001715,ENSGACG00000001936,ENSGACG00000001940,ENSGACG00000002035,ENSGACG00000002088,ENSGACG00000002118,ENSGACG00000002699,ENSGACG00000002767,ENSGACG00000002835,ENSGACG00000003110,ENSGACG00000003288,ENSGACG00000003336,ENSGACG00000003392,ENSGACG00000003476,ENSGACG00000003574,…
M3	head kidney	GO:BP	metabolic process	GO:0008152	2.83424e-05	4.54756	5406	395	182	16386	ENSGACG00000000474,ENSGACG00000000590,ENSGACG00000000613,ENSGACG00000000667,ENSGACG00000000723,ENSGACG00000000741,ENSGACG00000001715,ENSGACG00000001936,ENSGACG00000001940,ENSGACG00000001946,ENSGACG00000002035,ENSGACG00000002088,ENSGACG00000002118,ENSGACG00000002519,ENSGACG00000002699,ENSGACG00000002767,ENSGACG00000002776,ENSGACG00000002835,ENSGACG00000003110,ENSGACG00000003288,ENSGACG00000003336,…
M3	head kidney	GO:BP	cytoplasmic translation	GO:0002181	6.43937e-05	4.19116	17	395	7	16386	ENSGACG00000005189,ENSGACG00000006293,ENSGACG00000009137,ENSGACG00000013152,ENSGACG00000015499,ENSGACG00000016009,ENSGACG00000017667
M3	head kidney	GO:BP	primary metabolic process	GO:0044238	0.000190778	3.71947	4884	395	165	16386	ENSGACG00000000474,ENSGACG00000000590,ENSGACG00000000613,ENSGACG00000000667,ENSGACG00000000723,ENSGACG00000000741,ENSGACG00000001715,ENSGACG00000001936,ENSGACG00000001940,ENSGACG00000001946,ENSGACG00000002035,ENSGACG00000002088,ENSGACG00000002118,ENSGACG00000002699,ENSGACG00000002767,ENSGACG00000002835,ENSGACG00000003110,ENSGACG00000003288,ENSGACG00000003336,ENSGACG00000003392,ENSGACG00000003476,…
M3	head kidney	GO:BP	vacuolar transport	GO:0007034	0.000265991	3.57513	29	395	8	16386	ENSGACG00000003993,ENSGACG00000004275,ENSGACG00000004365,ENSGACG00000005283,ENSGACG00000006172,ENSGACG00000008219,ENSGACG00000020341,ENSGACG00000020595
M3	head kidney	GO:BP	organic substance metabolic process	GO:0071704	0.000347692	3.45881	5117	395	170	16386	ENSGACG00000000474,ENSGACG00000000590,ENSGACG00000000613,ENSGACG00000000667,ENSGACG00000000723,ENSGACG00000000741,ENSGACG00000001715,ENSGACG00000001936,ENSGACG00000001940,ENSGACG00000001946,ENSGACG00000002035,ENSGACG00000002088,ENSGACG00000002118,ENSGACG00000002699,ENSGACG00000002767,ENSGACG00000002835,ENSGACG00000003110,ENSGACG00000003288,ENSGACG00000003336,ENSGACG00000003392,ENSGACG00000003476,…
M3	head kidney	GO:BP	ribonucleoprotein complex biogenesis	GO:0022613	0.000832578	3.07958	135	395	15	16386	ENSGACG00000002767,ENSGACG00000003574,ENSGACG00000004993,ENSGACG00000005766,ENSGACG00000006293,ENSGACG00000008496,ENSGACG00000009137,ENSGACG00000010320,ENSGACG00000012277,ENSGACG00000013152,ENSGACG00000015892,ENSGACG00000015957,ENSGACG00000016009,ENSGACG00000017667,ENSGACG00000018418
M3	head kidney	GO:BP	formation of cytoplasmic translation initiation complex	GO:0001732	0.000839542	3.07596	9	395	5	16386	ENSGACG00000006293,ENSGACG00000009137,ENSGACG00000013152,ENSGACG00000016009,ENSGACG00000017667
M3	head kidney	GO:BP	homeostasis of number of cells	GO:0048872	0.00116672	2.93303	88	395	12	16386	ENSGACG00000000755,ENSGACG00000002118,ENSGACG00000003336,ENSGACG00000003476,ENSGACG00000003574,ENSGACG00000004699,ENSGACG00000012858,ENSGACG00000013384,ENSGACG00000013978,ENSGACG00000014635,ENSGACG00000019181,ENSGACG00000020906
M3	head kidney	GO:BP	erythrocyte differentiation	GO:0030218	0.00117625	2.9295	73	395	11	16386	ENSGACG00000000755,ENSGACG00000002118,ENSGACG00000003336,ENSGACG00000003476,ENSGACG00000003574,ENSGACG00000004699,ENSGACG00000012858,ENSGACG00000013384,ENSGACG00000014635,ENSGACG00000019181,ENSGACG00000020906
M3	head kidney	GO:BP	erythrocyte homeostasis	GO:0034101	0.00135213	2.86898	74	395	11	16386	ENSGACG00000000755,ENSGACG00000002118,ENSGACG00000003336,ENSGACG00000003476,ENSGACG00000003574,ENSGACG00000004699,ENSGACG00000012858,ENSGACG00000013384,ENSGACG00000014635,ENSGACG00000019181,ENSGACG00000020906
M3	head kidney	GO:BP	cytoplasmic translational initiation	GO:0002183	0.00164584	2.78361	10	395	5	16386	ENSGACG00000006293,ENSGACG00000009137,ENSGACG00000013152,ENSGACG00000016009,ENSGACG00000017667
M3	head kidney	GO:BP	chordate embryonic development	GO:0043009	0.00194615	2.71082	245	395	20	16386	ENSGACG00000002118,ENSGACG00000003476,ENSGACG00000003574,ENSGACG00000004055,ENSGACG00000004699,ENSGACG00000007844,ENSGACG00000011913,ENSGACG00000012858,ENSGACG00000013142,ENSGACG00000013384,ENSGACG00000015499,ENSGACG00000015549,ENSGACG00000015581,ENSGACG00000016089,ENSGACG00000016395,ENSGACG00000017164,ENSGACG00000017482,ENSGACG00000018720,ENSGACG00000019181,ENSGACG00000020906
M3	head kidney	GO:BP	embryo development ending in birth or egg hatching	GO:0009792	0.00220567	2.65646	247	395	20	16386	ENSGACG00000002118,ENSGACG00000003476,ENSGACG00000003574,ENSGACG00000004055,ENSGACG00000004699,ENSGACG00000007844,ENSGACG00000011913,ENSGACG00000012858,ENSGACG00000013142,ENSGACG00000013384,ENSGACG00000015499,ENSGACG00000015549,ENSGACG00000015581,ENSGACG00000016089,ENSGACG00000016395,ENSGACG00000017164,ENSGACG00000017482,ENSGACG00000018720,ENSGACG00000019181,ENSGACG00000020906
M3	head kidney	GO:BP	myeloid cell homeostasis	GO:0002262	0.00230833	2.6367	78	395	11	16386	ENSGACG00000000755,ENSGACG00000002118,ENSGACG00000003336,ENSGACG00000003476,ENSGACG00000003574,ENSGACG00000004699,ENSGACG00000012858,ENSGACG00000013384,ENSGACG00000014635,ENSGACG00000019181,ENSGACG00000020906
M3	head kidney	GO:BP	regulation of cell cycle	GO:0051726	0.00267749	2.57227	148	395	15	16386	ENSGACG00000002088,ENSGACG00000002767,ENSGACG00000003574,ENSGACG00000006391,ENSGACG00000009814,ENSGACG00000009848,ENSGACG00000011804,ENSGACG00000011913,ENSGACG00000012858,ENSGACG00000015057,ENSGACG00000015752,ENSGACG00000017482,ENSGACG00000018175,ENSGACG00000019181,ENSGACG00000020625
M3	head kidney	GO:BP	intracellular transport	GO:0046907	0.00968413	2.01394	368	395	24	16386	ENSGACG00000000281,ENSGACG00000000532,ENSGACG00000002098,ENSGACG00000002189,ENSGACG00000003993,ENSGACG00000004071,ENSGACG00000004275,ENSGACG00000004365,ENSGACG00000004700,ENSGACG00000005283,ENSGACG00000006172,ENSGACG00000006391,ENSGACG00000006808,ENSGACG00000007071,ENSGACG00000008219,ENSGACG00000008312,ENSGACG00000008759,ENSGACG00000009647,ENSGACG00000013006,ENSGACG00000016269,ENSGACG00000016631,…
M3	head kidney	GO:BP	cellular process	GO:0009987	0.0196095	1.70753	8572	395	247	16386	ENSGACG00000000011,ENSGACG00000000281,ENSGACG00000000474,ENSGACG00000000532,ENSGACG00000000557,ENSGACG00000000590,ENSGACG00000000613,ENSGACG00000000667,ENSGACG00000000683,ENSGACG00000000684,ENSGACG00000000723,ENSGACG00000000729,ENSGACG00000000741,ENSGACG00000000755,ENSGACG00000000813,ENSGACG00000001415,ENSGACG00000001558,ENSGACG00000001715,ENSGACG00000001936,ENSGACG00000001940,ENSGACG00000001958,…
M3	head kidney	GO:BP	metallo-sulfur cluster assembly	GO:0031163	0.0253083	1.59674	16	395	5	16386	ENSGACG00000007712,ENSGACG00000007857,ENSGACG00000008801,ENSGACG00000010986,ENSGACG00000016973
M3	head kidney	GO:BP	iron-sulfur cluster assembly	GO:0016226	0.0253083	1.59674	16	395	5	16386	ENSGACG00000007712,ENSGACG00000007857,ENSGACG00000008801,ENSGACG00000010986,ENSGACG00000016973
M3	head kidney	GO:CC	ribosome	GO:0005840	1.94856e-88	87.7103	150	395	80	16386	ENSGACG00000000474,ENSGACG00000000590,ENSGACG00000000741,ENSGACG00000001715,ENSGACG00000001940,ENSGACG00000002035,ENSGACG00000002088,ENSGACG00000002118,ENSGACG00000002699,ENSGACG00000002767,ENSGACG00000002835,ENSGACG00000003110,ENSGACG00000003288,ENSGACG00000003336,ENSGACG00000003476,ENSGACG00000003574,ENSGACG00000003628,ENSGACG00000003895,ENSGACG00000004055,ENSGACG00000004372,ENSGACG00000004699,…
M3	head kidney	GO:CC	ribosomal subunit	GO:0044391	4.43739e-27	26.3529	40	395	24	16386	ENSGACG00000001940,ENSGACG00000002035,ENSGACG00000002767,ENSGACG00000002835,ENSGACG00000003574,ENSGACG00000003628,ENSGACG00000003895,ENSGACG00000005189,ENSGACG00000006018,ENSGACG00000006059,ENSGACG00000006523,ENSGACG00000008262,ENSGACG00000008859,ENSGACG00000009280,ENSGACG00000009310,ENSGACG00000010761,ENSGACG00000012858,ENSGACG00000013384,ENSGACG00000015499,ENSGACG00000015549,ENSGACG00000015957,…
M3	head kidney	GO:CC	non-membrane-bounded organelle	GO:0043228	3.366e-22	21.4729	1285	395	96	16386	ENSGACG00000000011,ENSGACG00000000474,ENSGACG00000000557,ENSGACG00000000590,ENSGACG00000000741,ENSGACG00000000813,ENSGACG00000001715,ENSGACG00000001940,ENSGACG00000002035,ENSGACG00000002088,ENSGACG00000002118,ENSGACG00000002661,ENSGACG00000002699,ENSGACG00000002767,ENSGACG00000002835,ENSGACG00000003110,ENSGACG00000003288,ENSGACG00000003336,ENSGACG00000003476,ENSGACG00000003574,ENSGACG00000003628,…
M3	head kidney	GO:CC	intracellular non-membrane-bounded organelle	GO:0043232	3.366e-22	21.4729	1285	395	96	16386	ENSGACG00000000011,ENSGACG00000000474,ENSGACG00000000557,ENSGACG00000000590,ENSGACG00000000741,ENSGACG00000000813,ENSGACG00000001715,ENSGACG00000001940,ENSGACG00000002035,ENSGACG00000002088,ENSGACG00000002118,ENSGACG00000002661,ENSGACG00000002699,ENSGACG00000002767,ENSGACG00000002835,ENSGACG00000003110,ENSGACG00000003288,ENSGACG00000003336,ENSGACG00000003476,ENSGACG00000003574,ENSGACG00000003628,…
M3	head kidney	GO:CC	intracellular anatomical structure	GO:0005622	4.05038e-21	20.3925	5210	395	220	16386	ENSGACG00000000011,ENSGACG00000000281,ENSGACG00000000474,ENSGACG00000000532,ENSGACG00000000557,ENSGACG00000000590,ENSGACG00000000613,ENSGACG00000000667,ENSGACG00000000684,ENSGACG00000000741,ENSGACG00000000813,ENSGACG00000001082,ENSGACG00000001415,ENSGACG00000001463,ENSGACG00000001558,ENSGACG00000001715,ENSGACG00000001940,ENSGACG00000001958,ENSGACG00000001992,ENSGACG00000002035,ENSGACG00000002088,…
M3	head kidney	GO:CC	intracellular organelle	GO:0043229	8.98403e-21	20.0465	4370	395	196	16386	ENSGACG00000000011,ENSGACG00000000281,ENSGACG00000000474,ENSGACG00000000532,ENSGACG00000000557,ENSGACG00000000590,ENSGACG00000000613,ENSGACG00000000667,ENSGACG00000000684,ENSGACG00000000741,ENSGACG00000000813,ENSGACG00000001082,ENSGACG00000001415,ENSGACG00000001463,ENSGACG00000001558,ENSGACG00000001715,ENSGACG00000001940,ENSGACG00000001958,ENSGACG00000001992,ENSGACG00000002035,ENSGACG00000002088,…
M3	head kidney	GO:CC	organelle	GO:0043226	4.97415e-20	19.3033	4429	395	196	16386	ENSGACG00000000011,ENSGACG00000000281,ENSGACG00000000474,ENSGACG00000000532,ENSGACG00000000557,ENSGACG00000000590,ENSGACG00000000613,ENSGACG00000000667,ENSGACG00000000684,ENSGACG00000000741,ENSGACG00000000813,ENSGACG00000001082,ENSGACG00000001415,ENSGACG00000001463,ENSGACG00000001558,ENSGACG00000001715,ENSGACG00000001940,ENSGACG00000001958,ENSGACG00000001992,ENSGACG00000002035,ENSGACG00000002088,…
M3	head kidney	GO:CC	ribonucleoprotein complex	GO:1990904	1.51705e-18	17.819	159	395	32	16386	ENSGACG00000001940,ENSGACG00000002035,ENSGACG00000002767,ENSGACG00000002835,ENSGACG00000003574,ENSGACG00000003628,ENSGACG00000003895,ENSGACG00000005189,ENSGACG00000006018,ENSGACG00000006059,ENSGACG00000006293,ENSGACG00000006523,ENSGACG00000007305,ENSGACG00000007759,ENSGACG00000008262,ENSGACG00000008859,ENSGACG00000009137,ENSGACG00000009280,ENSGACG00000009310,ENSGACG00000010761,ENSGACG00000011792,…
M3	head kidney	GO:CC	large ribosomal subunit	GO:0015934	4.23895e-14	13.3727	22	395	13	16386	ENSGACG00000002035,ENSGACG00000002767,ENSGACG00000003574,ENSGACG00000003628,ENSGACG00000005189,ENSGACG00000006059,ENSGACG00000006523,ENSGACG00000008262,ENSGACG00000009280,ENSGACG00000009310,ENSGACG00000015499,ENSGACG00000015957,ENSGACG00000018439
M3	head kidney	GO:CC	cytoplasm	GO:0005737	1.22474e-12	11.912	3036	395	137	16386	ENSGACG00000000011,ENSGACG00000000281,ENSGACG00000000474,ENSGACG00000000532,ENSGACG00000000590,ENSGACG00000000684,ENSGACG00000000813,ENSGACG00000001082,ENSGACG00000001415,ENSGACG00000001463,ENSGACG00000001715,ENSGACG00000001940,ENSGACG00000001958,ENSGACG00000002103,ENSGACG00000002118,ENSGACG00000002189,ENSGACG00000002661,ENSGACG00000002767,ENSGACG00000002772,ENSGACG00000002776,ENSGACG00000003110,…
M3	head kidney	GO:CC	cytosolic ribosome	GO:0022626	3.34206e-12	11.476	10	395	9	16386	ENSGACG00000002767,ENSGACG00000003574,ENSGACG00000003628,ENSGACG00000005189,ENSGACG00000006059,ENSGACG00000009280,ENSGACG00000015499,ENSGACG00000015957,ENSGACG00000017164
M3	head kidney	GO:CC	small ribosomal subunit	GO:0015935	5.17182e-12	11.2864	18	395	11	16386	ENSGACG00000001940,ENSGACG00000002835,ENSGACG00000003895,ENSGACG00000006018,ENSGACG00000008859,ENSGACG00000010761,ENSGACG00000012858,ENSGACG00000013384,ENSGACG00000015549,ENSGACG00000017164,ENSGACG00000018103
M3	head kidney	GO:CC	protein-containing complex	GO:0032991	1.3853e-11	10.8585	1467	395	83	16386	ENSGACG00000000011,ENSGACG00000000532,ENSGACG00000000557,ENSGACG00000000564,ENSGACG00000000683,ENSGACG00000000684,ENSGACG00000000813,ENSGACG00000001082,ENSGACG00000001940,ENSGACG00000002035,ENSGACG00000002661,ENSGACG00000002767,ENSGACG00000002776,ENSGACG00000002821,ENSGACG00000002835,ENSGACG00000003388,ENSGACG00000003574,ENSGACG00000003628,ENSGACG00000003895,ENSGACG00000003963,ENSGACG00000004332,…
M3	head kidney	GO:CC	cytosol	GO:0005829	2.14182e-11	10.6692	178	395	26	16386	ENSGACG00000000532,ENSGACG00000000590,ENSGACG00000001940,ENSGACG00000002767,ENSGACG00000003110,ENSGACG00000003288,ENSGACG00000003574,ENSGACG00000003628,ENSGACG00000004699,ENSGACG00000004700,ENSGACG00000005189,ENSGACG00000005870,ENSGACG00000006059,ENSGACG00000006391,ENSGACG00000007961,ENSGACG00000008736,ENSGACG00000009280,ENSGACG00000009310,ENSGACG00000015499,ENSGACG00000015568,ENSGACG00000015957,…
M3	head kidney	GO:CC	cytosolic large ribosomal subunit	GO:0022625	1.27321e-10	9.8951	9	395	8	16386	ENSGACG00000002767,ENSGACG00000003574,ENSGACG00000003628,ENSGACG00000005189,ENSGACG00000006059,ENSGACG00000009280,ENSGACG00000015499,ENSGACG00000015957
M3	head kidney	GO:CC	eukaryotic translation initiation factor 3 complex	GO:0005852	3.81736e-05	4.41824	13	395	6	16386	ENSGACG00000006293,ENSGACG00000009137,ENSGACG00000013152,ENSGACG00000013727,ENSGACG00000016009,ENSGACG00000017667
M3	head kidney	GO:CC	eukaryotic 43S preinitiation complex	GO:0016282	0.000125475	3.90144	9	395	5	16386	ENSGACG00000006293,ENSGACG00000009137,ENSGACG00000013152,ENSGACG00000016009,ENSGACG00000017667
M3	head kidney	GO:CC	eukaryotic 48S preinitiation complex	GO:0033290	0.000125475	3.90144	9	395	5	16386	ENSGACG00000006293,ENSGACG00000009137,ENSGACG00000013152,ENSGACG00000016009,ENSGACG00000017667
M3	head kidney	GO:CC	translation preinitiation complex	GO:0070993	0.000125475	3.90144	9	395	5	16386	ENSGACG00000006293,ENSGACG00000009137,ENSGACG00000013152,ENSGACG00000016009,ENSGACG00000017667
M3	head kidney	GO:CC	late endosome	GO:0005770	0.000206543	3.68499	47	395	9	16386	ENSGACG00000000684,ENSGACG00000004365,ENSGACG00000009647,ENSGACG00000012267,ENSGACG00000013317,ENSGACG00000016269,ENSGACG00000016795,ENSGACG00000018771,ENSGACG00000020595
M3	head kidney	GO:CC	endosome membrane	GO:0010008	0.00055537	3.25542	98	395	12	16386	ENSGACG00000000684,ENSGACG00000003963,ENSGACG00000004365,ENSGACG00000004700,ENSGACG00000005283,ENSGACG00000006391,ENSGACG00000012267,ENSGACG00000013317,ENSGACG00000016269,ENSGACG00000016795,ENSGACG00000018771,ENSGACG00000020595
M3	head kidney	GO:CC	RNA polymerase complex	GO:0030880	0.000564747	3.24815	40	395	8	16386	ENSGACG00000004639,ENSGACG00000006679,ENSGACG00000009848,ENSGACG00000013247,ENSGACG00000016114,ENSGACG00000017288,ENSGACG00000017600,ENSGACG00000019915
M3	head kidney	GO:CC	ESCRT complex	GO:0036452	0.000742802	3.12913	12	395	5	16386	ENSGACG00000003963,ENSGACG00000005283,ENSGACG00000016269,ENSGACG00000018771,ENSGACG00000020595
M3	head kidney	GO:CC	late endosome membrane	GO:0031902	0.00097194	3.01236	31	395	7	16386	ENSGACG00000000684,ENSGACG00000012267,ENSGACG00000013317,ENSGACG00000016269,ENSGACG00000016795,ENSGACG00000018771,ENSGACG00000020595
M3	head kidney	GO:CC	cellular_component	GO:0005575	0.00102885	2.98765	9160	395	263	16386	ENSGACG00000000011,ENSGACG00000000281,ENSGACG00000000357,ENSGACG00000000474,ENSGACG00000000532,ENSGACG00000000557,ENSGACG00000000564,ENSGACG00000000590,ENSGACG00000000613,ENSGACG00000000667,ENSGACG00000000683,ENSGACG00000000684,ENSGACG00000000729,ENSGACG00000000741,ENSGACG00000000813,ENSGACG00000001082,ENSGACG00000001247,ENSGACG00000001415,ENSGACG00000001463,ENSGACG00000001558,ENSGACG00000001715,…
M3	head kidney	GO:CC	cytoplasmic vesicle membrane	GO:0030659	0.00219946	2.65768	191	395	16	16386	ENSGACG00000000532,ENSGACG00000000684,ENSGACG00000003963,ENSGACG00000003972,ENSGACG00000004365,ENSGACG00000004700,ENSGACG00000005283,ENSGACG00000006172,ENSGACG00000006391,ENSGACG00000006856,ENSGACG00000012267,ENSGACG00000013317,ENSGACG00000016269,ENSGACG00000016795,ENSGACG00000018771,ENSGACG00000020595
M3	head kidney	GO:CC	vesicle membrane	GO:0012506	0.00219946	2.65768	191	395	16	16386	ENSGACG00000000532,ENSGACG00000000684,ENSGACG00000003963,ENSGACG00000003972,ENSGACG00000004365,ENSGACG00000004700,ENSGACG00000005283,ENSGACG00000006172,ENSGACG00000006391,ENSGACG00000006856,ENSGACG00000012267,ENSGACG00000013317,ENSGACG00000016269,ENSGACG00000016795,ENSGACG00000018771,ENSGACG00000020595
M3	head kidney	GO:CC	DNA-directed RNA polymerase complex	GO:0000428	0.00481471	2.31743	39	395	7	16386	ENSGACG00000006679,ENSGACG00000009848,ENSGACG00000013247,ENSGACG00000016114,ENSGACG00000017288,ENSGACG00000017600,ENSGACG00000019915
M3	head kidney	GO:CC	nuclear DNA-directed RNA polymerase complex	GO:0055029	0.00481471	2.31743	39	395	7	16386	ENSGACG00000006679,ENSGACG00000009848,ENSGACG00000013247,ENSGACG00000016114,ENSGACG00000017288,ENSGACG00000017600,ENSGACG00000019915
M3	head kidney	GO:CC	cellular anatomical entity	GO:0110165	0.00542814	2.26535	9058	395	257	16386	ENSGACG00000000011,ENSGACG00000000281,ENSGACG00000000357,ENSGACG00000000474,ENSGACG00000000532,ENSGACG00000000557,ENSGACG00000000590,ENSGACG00000000613,ENSGACG00000000667,ENSGACG00000000683,ENSGACG00000000684,ENSGACG00000000729,ENSGACG00000000741,ENSGACG00000000813,ENSGACG00000001082,ENSGACG00000001247,ENSGACG00000001415,ENSGACG00000001463,ENSGACG00000001558,ENSGACG00000001715,ENSGACG00000001936,…
M3	head kidney	GO:CC	endosome	GO:0005768	0.00835858	2.07787	169	395	14	16386	ENSGACG00000000684,ENSGACG00000001463,ENSGACG00000003963,ENSGACG00000004365,ENSGACG00000004700,ENSGACG00000005283,ENSGACG00000006391,ENSGACG00000009647,ENSGACG00000012267,ENSGACG00000013317,ENSGACG00000016269,ENSGACG00000016795,ENSGACG00000018771,ENSGACG00000020595
M3	head kidney	GO:CC	organelle membrane	GO:0031090	0.0117937	1.92835	910	395	41	16386	ENSGACG00000000281,ENSGACG00000000532,ENSGACG00000000684,ENSGACG00000001082,ENSGACG00000002776,ENSGACG00000003963,ENSGACG00000003972,ENSGACG00000004365,ENSGACG00000004619,ENSGACG00000004700,ENSGACG00000005283,ENSGACG00000006172,ENSGACG00000006391,ENSGACG00000006856,ENSGACG00000006890,ENSGACG00000007071,ENSGACG00000007626,ENSGACG00000007713,ENSGACG00000008312,ENSGACG00000008759,ENSGACG00000009899,…
M3	head kidney	GO:CC	transferase complex, transferring phosphorus-containing groups	GO:0061695	0.0156384	1.80581	62	395	8	16386	ENSGACG00000004639,ENSGACG00000006679,ENSGACG00000009848,ENSGACG00000013247,ENSGACG00000016114,ENSGACG00000017288,ENSGACG00000017600,ENSGACG00000019915
M3	head kidney	GO:CC	intracellular membrane-bounded organelle	GO:0043231	0.034577	1.46121	3621	395	117	16386	ENSGACG00000000281,ENSGACG00000000532,ENSGACG00000000557,ENSGACG00000000613,ENSGACG00000000667,ENSGACG00000000684,ENSGACG00000001082,ENSGACG00000001415,ENSGACG00000001463,ENSGACG00000001558,ENSGACG00000001958,ENSGACG00000001992,ENSGACG00000002103,ENSGACG00000002661,ENSGACG00000002776,ENSGACG00000002821,ENSGACG00000003963,ENSGACG00000003972,ENSGACG00000004245,ENSGACG00000004365,ENSGACG00000004619,…
M3	head kidney	HP	Erythroid hypoplasia	HP:0012133	8.21326e-21	20.0855	22	395	17	16386	ENSGACG00000001940,ENSGACG00000002118,ENSGACG00000003336,ENSGACG00000003476,ENSGACG00000004699,ENSGACG00000004926,ENSGACG00000007961,ENSGACG00000007990,ENSGACG00000008736,ENSGACG00000011547,ENSGACG00000012858,ENSGACG00000014635,ENSGACG00000015169,ENSGACG00000017042,ENSGACG00000018439,ENSGACG00000019181,ENSGACG00000020906
M3	head kidney	HP	Radial artery aplasia	HP:0020118	1.3643e-20	19.8651	19	395	16	16386	ENSGACG00000001940,ENSGACG00000002118,ENSGACG00000003336,ENSGACG00000003476,ENSGACG00000004699,ENSGACG00000004926,ENSGACG00000007961,ENSGACG00000007990,ENSGACG00000008736,ENSGACG00000011547,ENSGACG00000012858,ENSGACG00000014635,ENSGACG00000015169,ENSGACG00000017042,ENSGACG00000018439,ENSGACG00000019181
M3	head kidney	HP	Abnormal radial artery morphology	HP:0031640	1.3643e-20	19.8651	19	395	16	16386	ENSGACG00000001940,ENSGACG00000002118,ENSGACG00000003336,ENSGACG00000003476,ENSGACG00000004699,ENSGACG00000004926,ENSGACG00000007961,ENSGACG00000007990,ENSGACG00000008736,ENSGACG00000011547,ENSGACG00000012858,ENSGACG00000014635,ENSGACG00000015169,ENSGACG00000017042,ENSGACG00000018439,ENSGACG00000019181
M3	head kidney	HP	Elevated red cell adenosine deaminase level	HP:0030270	1.3643e-20	19.8651	19	395	16	16386	ENSGACG00000001940,ENSGACG00000002118,ENSGACG00000003336,ENSGACG00000003476,ENSGACG00000004699,ENSGACG00000004926,ENSGACG00000007961,ENSGACG00000007990,ENSGACG00000008736,ENSGACG00000011547,ENSGACG00000012858,ENSGACG00000014635,ENSGACG00000015169,ENSGACG00000017042,ENSGACG00000018439,ENSGACG00000019181
M3	head kidney	HP	Macrocytic dyserythropoietic anemia	HP:0005532	1.3643e-20	19.8651	19	395	16	16386	ENSGACG00000001940,ENSGACG00000002118,ENSGACG00000003336,ENSGACG00000003476,ENSGACG00000004699,ENSGACG00000004926,ENSGACG00000007961,ENSGACG00000007990,ENSGACG00000008736,ENSGACG00000011547,ENSGACG00000012858,ENSGACG00000014635,ENSGACG00000015169,ENSGACG00000017042,ENSGACG00000018439,ENSGACG00000019181
M3	head kidney	HP	Pure red cell aplasia	HP:0012410	2.74154e-19	18.562	21	395	16	16386	ENSGACG00000001940,ENSGACG00000002118,ENSGACG00000003336,ENSGACG00000003476,ENSGACG00000004699,ENSGACG00000004926,ENSGACG00000007961,ENSGACG00000007990,ENSGACG00000008736,ENSGACG00000011547,ENSGACG00000012858,ENSGACG00000014635,ENSGACG00000015169,ENSGACG00000017042,ENSGACG00000018439,ENSGACG00000019181
M3	head kidney	HP	Malignant genitourinary tract tumor	HP:0006758	3.16055e-18	17.5002	23	395	16	16386	ENSGACG00000001940,ENSGACG00000002118,ENSGACG00000003336,ENSGACG00000003476,ENSGACG00000004699,ENSGACG00000004926,ENSGACG00000007961,ENSGACG00000007990,ENSGACG00000008736,ENSGACG00000011547,ENSGACG00000012858,ENSGACG00000014635,ENSGACG00000015169,ENSGACG00000017042,ENSGACG00000018439,ENSGACG00000019181
M3	head kidney	HP	Reticulocytopenia	HP:0001896	6.78209e-17	16.1686	31	395	17	16386	ENSGACG00000001940,ENSGACG00000002118,ENSGACG00000003336,ENSGACG00000003476,ENSGACG00000004699,ENSGACG00000004926,ENSGACG00000007961,ENSGACG00000007990,ENSGACG00000008262,ENSGACG00000008736,ENSGACG00000011547,ENSGACG00000012858,ENSGACG00000014635,ENSGACG00000015169,ENSGACG00000017042,ENSGACG00000018439,ENSGACG00000019181
M3	head kidney	HP	Persistence of hemoglobin F	HP:0011904	1.53908e-16	15.8127	27	395	16	16386	ENSGACG00000001940,ENSGACG00000002118,ENSGACG00000003336,ENSGACG00000003476,ENSGACG00000004699,ENSGACG00000004926,ENSGACG00000007961,ENSGACG00000007990,ENSGACG00000008736,ENSGACG00000011547,ENSGACG00000012858,ENSGACG00000014635,ENSGACG00000015169,ENSGACG00000017042,ENSGACG00000018439,ENSGACG00000019181
M3	head kidney	HP	Abnormality of the thenar eminence	HP:0001227	1.53908e-16	15.8127	27	395	16	16386	ENSGACG00000001940,ENSGACG00000002118,ENSGACG00000003336,ENSGACG00000003476,ENSGACG00000004699,ENSGACG00000004926,ENSGACG00000007961,ENSGACG00000007990,ENSGACG00000008736,ENSGACG00000011547,ENSGACG00000012858,ENSGACG00000014635,ENSGACG00000015169,ENSGACG00000017042,ENSGACG00000018439,ENSGACG00000019181
M3	head kidney	HP	Adenocarcinoma of the colon	HP:0040276	1.53908e-16	15.8127	27	395	16	16386	ENSGACG00000001940,ENSGACG00000002118,ENSGACG00000003336,ENSGACG00000003476,ENSGACG00000004699,ENSGACG00000004926,ENSGACG00000007961,ENSGACG00000007990,ENSGACG00000008736,ENSGACG00000011547,ENSGACG00000012858,ENSGACG00000014635,ENSGACG00000015169,ENSGACG00000017042,ENSGACG00000018439,ENSGACG00000019181
M3	head kidney	HP	Abnormal erythrocyte enzyme level	HP:0030272	7.66585e-16	15.1154	29	395	16	16386	ENSGACG00000001940,ENSGACG00000002118,ENSGACG00000003336,ENSGACG00000003476,ENSGACG00000004699,ENSGACG00000004926,ENSGACG00000007961,ENSGACG00000007990,ENSGACG00000008736,ENSGACG00000011547,ENSGACG00000012858,ENSGACG00000014635,ENSGACG00000015169,ENSGACG00000017042,ENSGACG00000018439,ENSGACG00000019181
M3	head kidney	HP	Osteosarcoma	HP:0002669	7.66585e-16	15.1154	29	395	16	16386	ENSGACG00000001940,ENSGACG00000002118,ENSGACG00000003336,ENSGACG00000003476,ENSGACG00000004699,ENSGACG00000004926,ENSGACG00000007961,ENSGACG00000007990,ENSGACG00000008736,ENSGACG00000011547,ENSGACG00000012858,ENSGACG00000014635,ENSGACG00000015169,ENSGACG00000017042,ENSGACG00000018439,ENSGACG00000019181
M3	head kidney	HP	Adenocarcinoma of the large intestine	HP:0040275	1.6069e-15	14.794	30	395	16	16386	ENSGACG00000001940,ENSGACG00000002118,ENSGACG00000003336,ENSGACG00000003476,ENSGACG00000004699,ENSGACG00000004926,ENSGACG00000007961,ENSGACG00000007990,ENSGACG00000008736,ENSGACG00000011547,ENSGACG00000012858,ENSGACG00000014635,ENSGACG00000015169,ENSGACG00000017042,ENSGACG00000018439,ENSGACG00000019181
M3	head kidney	HP	Partial duplication of thumb phalanx	HP:0009944	6.35563e-15	14.1968	32	395	16	16386	ENSGACG00000001940,ENSGACG00000002118,ENSGACG00000003336,ENSGACG00000003476,ENSGACG00000004699,ENSGACG00000004926,ENSGACG00000007961,ENSGACG00000007990,ENSGACG00000008736,ENSGACG00000011547,ENSGACG00000012858,ENSGACG00000014635,ENSGACG00000015169,ENSGACG00000017042,ENSGACG00000018439,ENSGACG00000019181
M3	head kidney	HP	Abnormal number of erythroid precursors	HP:0012131	1.09389e-14	13.961	39	395	17	16386	ENSGACG00000001940,ENSGACG00000002118,ENSGACG00000003336,ENSGACG00000003476,ENSGACG00000004699,ENSGACG00000004926,ENSGACG00000007961,ENSGACG00000007990,ENSGACG00000008736,ENSGACG00000011547,ENSGACG00000012858,ENSGACG00000014635,ENSGACG00000015169,ENSGACG00000017042,ENSGACG00000018439,ENSGACG00000019181,ENSGACG00000020906
M3	head kidney	HP	Partial duplication of the phalanx of hand	HP:0009999	1.20686e-14	13.9183	33	395	16	16386	ENSGACG00000001940,ENSGACG00000002118,ENSGACG00000003336,ENSGACG00000003476,ENSGACG00000004699,ENSGACG00000004926,ENSGACG00000007961,ENSGACG00000007990,ENSGACG00000008736,ENSGACG00000011547,ENSGACG00000012858,ENSGACG00000014635,ENSGACG00000015169,ENSGACG00000017042,ENSGACG00000018439,ENSGACG00000019181
M3	head kidney	HP	Normochromic anemia	HP:0001895	4.01838e-14	13.3959	35	395	16	16386	ENSGACG00000001940,ENSGACG00000002118,ENSGACG00000003336,ENSGACG00000003476,ENSGACG00000004699,ENSGACG00000004926,ENSGACG00000007961,ENSGACG00000007990,ENSGACG00000008736,ENSGACG00000011547,ENSGACG00000012858,ENSGACG00000014635,ENSGACG00000015169,ENSGACG00000017042,ENSGACG00000018439,ENSGACG00000019181
M3	head kidney	HP	Adenocarcinoma of the intestines	HP:0040273	4.01838e-14	13.3959	35	395	16	16386	ENSGACG00000001940,ENSGACG00000002118,ENSGACG00000003336,ENSGACG00000003476,ENSGACG00000004699,ENSGACG00000004926,ENSGACG00000007961,ENSGACG00000007990,ENSGACG00000008736,ENSGACG00000011547,ENSGACG00000012858,ENSGACG00000014635,ENSGACG00000015169,ENSGACG00000017042,ENSGACG00000018439,ENSGACG00000019181
M3	head kidney	HP	Macrocytic anemia	HP:0001972	7.4206e-14	13.1296	58	395	19	16386	ENSGACG00000001940,ENSGACG00000002118,ENSGACG00000003336,ENSGACG00000003476,ENSGACG00000004699,ENSGACG00000004926,ENSGACG00000005964,ENSGACG00000007961,ENSGACG00000007990,ENSGACG00000008736,ENSGACG00000011547,ENSGACG00000012858,ENSGACG00000014635,ENSGACG00000015169,ENSGACG00000016172,ENSGACG00000017042,ENSGACG00000018439,ENSGACG00000019181,ENSGACG00000020906
M3	head kidney	HP	Increased mean corpuscular volume	HP:0005518	2.06051e-13	12.686	38	395	16	16386	ENSGACG00000001940,ENSGACG00000002118,ENSGACG00000003336,ENSGACG00000003476,ENSGACG00000004699,ENSGACG00000004926,ENSGACG00000007961,ENSGACG00000007990,ENSGACG00000008736,ENSGACG00000011547,ENSGACG00000012858,ENSGACG00000014635,ENSGACG00000015169,ENSGACG00000017042,ENSGACG00000018439,ENSGACG00000019181
M3	head kidney	HP	Thrombocytosis	HP:0001894	2.40094e-13	12.6196	53	395	18	16386	ENSGACG00000001940,ENSGACG00000002118,ENSGACG00000003336,ENSGACG00000003476,ENSGACG00000004699,ENSGACG00000004926,ENSGACG00000006018,ENSGACG00000007961,ENSGACG00000007990,ENSGACG00000008736,ENSGACG00000011547,ENSGACG00000012858,ENSGACG00000014635,ENSGACG00000015169,ENSGACG00000017042,ENSGACG00000018439,ENSGACG00000019181,ENSGACG00000020906
M3	head kidney	HP	Duplication of thumb phalanx	HP:0009942	3.21494e-13	12.4928	46	395	17	16386	ENSGACG00000001940,ENSGACG00000002118,ENSGACG00000003336,ENSGACG00000003476,ENSGACG00000004699,ENSGACG00000004926,ENSGACG00000007961,ENSGACG00000007990,ENSGACG00000008262,ENSGACG00000008736,ENSGACG00000011547,ENSGACG00000012858,ENSGACG00000014635,ENSGACG00000015169,ENSGACG00000017042,ENSGACG00000018439,ENSGACG00000019181
M3	head kidney	HP	Absent thumb	HP:0009777	4.92693e-13	12.3074	47	395	17	16386	ENSGACG00000001940,ENSGACG00000002118,ENSGACG00000003336,ENSGACG00000003476,ENSGACG00000004699,ENSGACG00000004926,ENSGACG00000007961,ENSGACG00000007990,ENSGACG00000008262,ENSGACG00000008736,ENSGACG00000011547,ENSGACG00000012858,ENSGACG00000014635,ENSGACG00000015169,ENSGACG00000017042,ENSGACG00000018439,ENSGACG00000019181
M3	head kidney	HP	Nonimmune hydrops fetalis	HP:0001790	5.5723e-13	12.254	40	395	16	16386	ENSGACG00000001940,ENSGACG00000002118,ENSGACG00000003336,ENSGACG00000003476,ENSGACG00000004699,ENSGACG00000004926,ENSGACG00000007961,ENSGACG00000007990,ENSGACG00000008736,ENSGACG00000011547,ENSGACG00000012858,ENSGACG00000014635,ENSGACG00000015169,ENSGACG00000017042,ENSGACG00000018439,ENSGACG00000019181
M3	head kidney	HP	Developmental glaucoma	HP:0001087	1.05568e-12	11.9765	57	395	18	16386	ENSGACG00000001940,ENSGACG00000002118,ENSGACG00000002661,ENSGACG00000002821,ENSGACG00000003336,ENSGACG00000003476,ENSGACG00000004699,ENSGACG00000004926,ENSGACG00000007961,ENSGACG00000007990,ENSGACG00000008736,ENSGACG00000011547,ENSGACG00000012858,ENSGACG00000014635,ENSGACG00000015169,ENSGACG00000017042,ENSGACG00000018439,ENSGACG00000019181
M3	head kidney	HP	Abnormal hemoglobin	HP:0011902	7.70248e-12	11.1134	46	395	16	16386	ENSGACG00000001940,ENSGACG00000002118,ENSGACG00000003336,ENSGACG00000003476,ENSGACG00000004699,ENSGACG00000004926,ENSGACG00000007961,ENSGACG00000007990,ENSGACG00000008736,ENSGACG00000011547,ENSGACG00000012858,ENSGACG00000014635,ENSGACG00000015169,ENSGACG00000017042,ENSGACG00000018439,ENSGACG00000019181
M3	head kidney	HP	Acute myeloid leukemia	HP:0004808	1.91044e-11	10.7189	66	395	18	16386	ENSGACG00000001940,ENSGACG00000002118,ENSGACG00000003336,ENSGACG00000003476,ENSGACG00000004699,ENSGACG00000004926,ENSGACG00000007961,ENSGACG00000007990,ENSGACG00000008736,ENSGACG00000011547,ENSGACG00000012858,ENSGACG00000014635,ENSGACG00000015169,ENSGACG00000017042,ENSGACG00000018334,ENSGACG00000018439,ENSGACG00000019181,ENSGACG00000020906
M3	head kidney	HP	Sprengel anomaly	HP:0000912	2.43476e-11	10.6135	49	395	16	16386	ENSGACG00000001940,ENSGACG00000002118,ENSGACG00000003336,ENSGACG00000003476,ENSGACG00000004699,ENSGACG00000004926,ENSGACG00000007961,ENSGACG00000007990,ENSGACG00000008736,ENSGACG00000011547,ENSGACG00000012858,ENSGACG00000014635,ENSGACG00000015169,ENSGACG00000017042,ENSGACG00000018439,ENSGACG00000019181
M3	head kidney	HP	Triphalangeal thumb	HP:0001199	2.78626e-11	10.555	58	395	17	16386	ENSGACG00000001940,ENSGACG00000002118,ENSGACG00000003336,ENSGACG00000003476,ENSGACG00000004699,ENSGACG00000004926,ENSGACG00000007961,ENSGACG00000007990,ENSGACG00000008262,ENSGACG00000008736,ENSGACG00000011547,ENSGACG00000012858,ENSGACG00000014635,ENSGACG00000015169,ENSGACG00000017042,ENSGACG00000018439,ENSGACG00000019181
M3	head kidney	HP	Abnormal mean corpuscular volume	HP:0025065	3.50257e-11	10.4556	50	395	16	16386	ENSGACG00000001940,ENSGACG00000002118,ENSGACG00000003336,ENSGACG00000003476,ENSGACG00000004699,ENSGACG00000004926,ENSGACG00000007961,ENSGACG00000007990,ENSGACG00000008736,ENSGACG00000011547,ENSGACG00000012858,ENSGACG00000014635,ENSGACG00000015169,ENSGACG00000017042,ENSGACG00000018439,ENSGACG00000019181
M3	head kidney	HP	Developmental cataract	HP:0000519	1.19017e-10	9.92439	106	395	21	16386	ENSGACG00000000755,ENSGACG00000001940,ENSGACG00000002118,ENSGACG00000003336,ENSGACG00000003476,ENSGACG00000004699,ENSGACG00000004926,ENSGACG00000005981,ENSGACG00000007961,ENSGACG00000007990,ENSGACG00000008676,ENSGACG00000008736,ENSGACG00000009738,ENSGACG00000011547,ENSGACG00000012858,ENSGACG00000014635,ENSGACG00000015169,ENSGACG00000016395,ENSGACG00000017042,ENSGACG00000018439,ENSGACG00000019181
M3	head kidney	HP	Aplasia of the fingers	HP:0009380	2.25792e-10	9.64629	65	395	17	16386	ENSGACG00000001940,ENSGACG00000002118,ENSGACG00000003336,ENSGACG00000003476,ENSGACG00000004699,ENSGACG00000004926,ENSGACG00000007961,ENSGACG00000007990,ENSGACG00000008262,ENSGACG00000008736,ENSGACG00000011547,ENSGACG00000012858,ENSGACG00000014635,ENSGACG00000015169,ENSGACG00000017042,ENSGACG00000018439,ENSGACG00000019181
M3	head kidney	HP	Abnormal reticulocyte morphology	HP:0004312	1.40482e-09	8.85238	72	395	17	16386	ENSGACG00000001940,ENSGACG00000002118,ENSGACG00000003336,ENSGACG00000003476,ENSGACG00000004699,ENSGACG00000004926,ENSGACG00000007961,ENSGACG00000007990,ENSGACG00000008262,ENSGACG00000008736,ENSGACG00000011547,ENSGACG00000012858,ENSGACG00000014635,ENSGACG00000015169,ENSGACG00000017042,ENSGACG00000018439,ENSGACG00000019181
M3	head kidney	HP	Gastrointestinal carcinoma	HP:0002672	7.03459e-09	8.15276	68	395	16	16386	ENSGACG00000001940,ENSGACG00000002118,ENSGACG00000003336,ENSGACG00000003476,ENSGACG00000004699,ENSGACG00000004926,ENSGACG00000007961,ENSGACG00000007990,ENSGACG00000008736,ENSGACG00000011547,ENSGACG00000012858,ENSGACG00000014635,ENSGACG00000015169,ENSGACG00000017042,ENSGACG00000018439,ENSGACG00000019181
M3	head kidney	HP	Malignant gastrointestinal tract tumors	HP:0006749	7.03459e-09	8.15276	68	395	16	16386	ENSGACG00000001940,ENSGACG00000002118,ENSGACG00000003336,ENSGACG00000003476,ENSGACG00000004699,ENSGACG00000004926,ENSGACG00000007961,ENSGACG00000007990,ENSGACG00000008736,ENSGACG00000011547,ENSGACG00000012858,ENSGACG00000014635,ENSGACG00000015169,ENSGACG00000017042,ENSGACG00000018439,ENSGACG00000019181
M3	head kidney	HP	Myelodysplasia	HP:0002863	1.01901e-08	7.99182	105	395	19	16386	ENSGACG00000001940,ENSGACG00000002118,ENSGACG00000003336,ENSGACG00000003476,ENSGACG00000004699,ENSGACG00000004926,ENSGACG00000007961,ENSGACG00000007990,ENSGACG00000008262,ENSGACG00000008736,ENSGACG00000011547,ENSGACG00000012858,ENSGACG00000014635,ENSGACG00000015169,ENSGACG00000017042,ENSGACG00000018334,ENSGACG00000018439,ENSGACG00000019181,ENSGACG00000020906
M3	head kidney	HP	Neoplasm of the colon	HP:0100273	1.80441e-08	7.74366	72	395	16	16386	ENSGACG00000001940,ENSGACG00000002118,ENSGACG00000003336,ENSGACG00000003476,ENSGACG00000004699,ENSGACG00000004926,ENSGACG00000007961,ENSGACG00000007990,ENSGACG00000008736,ENSGACG00000011547,ENSGACG00000012858,ENSGACG00000014635,ENSGACG00000015169,ENSGACG00000017042,ENSGACG00000018439,ENSGACG00000019181
M3	head kidney	HP	Horseshoe kidney	HP:0000085	2.36489e-08	7.62619	97	395	18	16386	ENSGACG00000001940,ENSGACG00000002118,ENSGACG00000003336,ENSGACG00000003476,ENSGACG00000004699,ENSGACG00000004926,ENSGACG00000007961,ENSGACG00000007990,ENSGACG00000008262,ENSGACG00000008736,ENSGACG00000011547,ENSGACG00000012858,ENSGACG00000014635,ENSGACG00000014717,ENSGACG00000015169,ENSGACG00000017042,ENSGACG00000018439,ENSGACG00000019181
M3	head kidney	HP	Acute leukemia	HP:0002488	4.04168e-08	7.39344	100	395	18	16386	ENSGACG00000001940,ENSGACG00000002118,ENSGACG00000003336,ENSGACG00000003476,ENSGACG00000004699,ENSGACG00000004926,ENSGACG00000007961,ENSGACG00000007990,ENSGACG00000008736,ENSGACG00000011547,ENSGACG00000012858,ENSGACG00000014635,ENSGACG00000015169,ENSGACG00000017042,ENSGACG00000018334,ENSGACG00000018439,ENSGACG00000019181,ENSGACG00000020906
M3	head kidney	HP	Neoplasm of the skeletal system	HP:0010622	4.4656e-08	7.35012	88	395	17	16386	ENSGACG00000001940,ENSGACG00000002118,ENSGACG00000002821,ENSGACG00000003336,ENSGACG00000003476,ENSGACG00000004699,ENSGACG00000004926,ENSGACG00000007961,ENSGACG00000007990,ENSGACG00000008736,ENSGACG00000011547,ENSGACG00000012858,ENSGACG00000014635,ENSGACG00000015169,ENSGACG00000017042,ENSGACG00000018439,ENSGACG00000019181
M3	head kidney	HP	Leukopenia	HP:0001882	6.31789e-08	7.19943	116	395	19	16386	ENSGACG00000001940,ENSGACG00000002118,ENSGACG00000003336,ENSGACG00000003476,ENSGACG00000004699,ENSGACG00000004926,ENSGACG00000007961,ENSGACG00000007990,ENSGACG00000008262,ENSGACG00000008736,ENSGACG00000011547,ENSGACG00000012858,ENSGACG00000014635,ENSGACG00000015169,ENSGACG00000017042,ENSGACG00000018334,ENSGACG00000018439,ENSGACG00000019181,ENSGACG00000020906
M3	head kidney	HP	Abnormality of the musculature of the hand	HP:0001421	7.83381e-08	7.10603	91	395	17	16386	ENSGACG00000001940,ENSGACG00000002118,ENSGACG00000003336,ENSGACG00000003476,ENSGACG00000004699,ENSGACG00000004926,ENSGACG00000007961,ENSGACG00000007990,ENSGACG00000008736,ENSGACG00000011547,ENSGACG00000012858,ENSGACG00000014635,ENSGACG00000014998,ENSGACG00000015169,ENSGACG00000017042,ENSGACG00000018439,ENSGACG00000019181
M3	head kidney	HP	Short thumb	HP:0009778	1.9031e-07	6.72054	96	395	17	16386	ENSGACG00000001940,ENSGACG00000002118,ENSGACG00000003336,ENSGACG00000003476,ENSGACG00000004699,ENSGACG00000004926,ENSGACG00000007961,ENSGACG00000007990,ENSGACG00000008262,ENSGACG00000008736,ENSGACG00000011547,ENSGACG00000012858,ENSGACG00000014635,ENSGACG00000015169,ENSGACG00000017042,ENSGACG00000018439,ENSGACG00000019181
M3	head kidney	HP	Pallor	HP:0000980	4.17664e-07	6.37917	144	395	20	16386	ENSGACG00000000755,ENSGACG00000001940,ENSGACG00000002118,ENSGACG00000003336,ENSGACG00000003476,ENSGACG00000004699,ENSGACG00000004926,ENSGACG00000005981,ENSGACG00000007961,ENSGACG00000007990,ENSGACG00000008262,ENSGACG00000008736,ENSGACG00000011547,ENSGACG00000012858,ENSGACG00000014635,ENSGACG00000014998,ENSGACG00000015169,ENSGACG00000017042,ENSGACG00000018439,ENSGACG00000019181
M3	head kidney	HP	Leukemia	HP:0001909	4.17664e-07	6.37917	144	395	20	16386	ENSGACG00000001940,ENSGACG00000002118,ENSGACG00000002821,ENSGACG00000003336,ENSGACG00000003476,ENSGACG00000004699,ENSGACG00000004926,ENSGACG00000007961,ENSGACG00000007990,ENSGACG00000008262,ENSGACG00000008736,ENSGACG00000011547,ENSGACG00000012858,ENSGACG00000014635,ENSGACG00000015169,ENSGACG00000017042,ENSGACG00000018334,ENSGACG00000018439,ENSGACG00000019181,ENSGACG00000020906
M3	head kidney	HP	Anemia of inadequate production	HP:0010972	4.24652e-07	6.37197	176	395	22	16386	ENSGACG00000001940,ENSGACG00000002118,ENSGACG00000003336,ENSGACG00000003476,ENSGACG00000004699,ENSGACG00000004926,ENSGACG00000005964,ENSGACG00000007961,ENSGACG00000007990,ENSGACG00000008262,ENSGACG00000008736,ENSGACG00000008801,ENSGACG00000011547,ENSGACG00000012858,ENSGACG00000014635,ENSGACG00000015169,ENSGACG00000016172,ENSGACG00000016973,ENSGACG00000017042,ENSGACG00000018439,ENSGACG00000019181,…
M3	head kidney	HP	Hydrops fetalis	HP:0001789	1.24009e-06	5.90655	94	395	16	16386	ENSGACG00000001940,ENSGACG00000002118,ENSGACG00000003336,ENSGACG00000003476,ENSGACG00000004699,ENSGACG00000004926,ENSGACG00000007961,ENSGACG00000007990,ENSGACG00000008736,ENSGACG00000011547,ENSGACG00000012858,ENSGACG00000014635,ENSGACG00000015169,ENSGACG00000017042,ENSGACG00000018439,ENSGACG00000019181
M3	head kidney	HP	Low anterior hairline	HP:0000294	1.39284e-06	5.8561	123	395	18	16386	ENSGACG00000001940,ENSGACG00000002118,ENSGACG00000003336,ENSGACG00000003476,ENSGACG00000004699,ENSGACG00000004926,ENSGACG00000007961,ENSGACG00000007990,ENSGACG00000008736,ENSGACG00000011547,ENSGACG00000012858,ENSGACG00000014635,ENSGACG00000015169,ENSGACG00000016395,ENSGACG00000017042,ENSGACG00000018439,ENSGACG00000018462,ENSGACG00000019181
M3	head kidney	HP	Ocular anterior segment dysgenesis	HP:0007700	1.83678e-06	5.73594	263	395	26	16386	ENSGACG00000000755,ENSGACG00000001809,ENSGACG00000001940,ENSGACG00000002118,ENSGACG00000002661,ENSGACG00000002821,ENSGACG00000003336,ENSGACG00000003476,ENSGACG00000004699,ENSGACG00000004926,ENSGACG00000005981,ENSGACG00000007630,ENSGACG00000007961,ENSGACG00000007990,ENSGACG00000008262,ENSGACG00000008676,ENSGACG00000008736,ENSGACG00000009738,ENSGACG00000011547,ENSGACG00000012858,ENSGACG00000014635,…
M3	head kidney	HP	Neutropenia	HP:0001875	2.32117e-06	5.63429	175	395	21	16386	ENSGACG00000001940,ENSGACG00000002118,ENSGACG00000003336,ENSGACG00000003476,ENSGACG00000004699,ENSGACG00000004926,ENSGACG00000005964,ENSGACG00000007961,ENSGACG00000007990,ENSGACG00000008262,ENSGACG00000008736,ENSGACG00000009738,ENSGACG00000011547,ENSGACG00000012858,ENSGACG00000014635,ENSGACG00000015169,ENSGACG00000016172,ENSGACG00000017042,ENSGACG00000017064,ENSGACG00000018439,ENSGACG00000019181
M3	head kidney	HP	Neoplasm of the large intestine	HP:0100834	2.34554e-06	5.62976	98	395	16	16386	ENSGACG00000001940,ENSGACG00000002118,ENSGACG00000003336,ENSGACG00000003476,ENSGACG00000004699,ENSGACG00000004926,ENSGACG00000007961,ENSGACG00000007990,ENSGACG00000008736,ENSGACG00000011547,ENSGACG00000012858,ENSGACG00000014635,ENSGACG00000015169,ENSGACG00000017042,ENSGACG00000018439,ENSGACG00000019181
M3	head kidney	HP	Abnormal neutrophil count	HP:0011991	5.81346e-06	5.23557	184	395	21	16386	ENSGACG00000001940,ENSGACG00000002118,ENSGACG00000003336,ENSGACG00000003476,ENSGACG00000004699,ENSGACG00000004926,ENSGACG00000005964,ENSGACG00000007961,ENSGACG00000007990,ENSGACG00000008262,ENSGACG00000008736,ENSGACG00000009738,ENSGACG00000011547,ENSGACG00000012858,ENSGACG00000014635,ENSGACG00000015169,ENSGACG00000016172,ENSGACG00000017042,ENSGACG00000017064,ENSGACG00000018439,ENSGACG00000019181
M3	head kidney	HP	Renal agenesis	HP:0000104	7.97402e-06	5.09832	153	395	19	16386	ENSGACG00000001940,ENSGACG00000002118,ENSGACG00000003336,ENSGACG00000003476,ENSGACG00000004699,ENSGACG00000004926,ENSGACG00000005964,ENSGACG00000007961,ENSGACG00000007990,ENSGACG00000008262,ENSGACG00000008736,ENSGACG00000011547,ENSGACG00000012858,ENSGACG00000014635,ENSGACG00000014717,ENSGACG00000015169,ENSGACG00000017042,ENSGACG00000018439,ENSGACG00000019181
M3	head kidney	HP	Aplasia/Hypoplasia of the thumb	HP:0009601	8.8458e-06	5.05326	122	395	17	16386	ENSGACG00000001940,ENSGACG00000002118,ENSGACG00000003336,ENSGACG00000003476,ENSGACG00000004699,ENSGACG00000004926,ENSGACG00000007961,ENSGACG00000007990,ENSGACG00000008262,ENSGACG00000008736,ENSGACG00000011547,ENSGACG00000012858,ENSGACG00000014635,ENSGACG00000015169,ENSGACG00000017042,ENSGACG00000018439,ENSGACG00000019181
M3	head kidney	HP	Abnormal localization of kidney	HP:0100542	8.98638e-06	5.04642	171	395	20	16386	ENSGACG00000001940,ENSGACG00000002118,ENSGACG00000003336,ENSGACG00000003476,ENSGACG00000004699,ENSGACG00000004926,ENSGACG00000007630,ENSGACG00000007961,ENSGACG00000007990,ENSGACG00000008262,ENSGACG00000008736,ENSGACG00000011547,ENSGACG00000012858,ENSGACG00000014635,ENSGACG00000014717,ENSGACG00000015169,ENSGACG00000016395,ENSGACG00000017042,ENSGACG00000018439,ENSGACG00000019181
M3	head kidney	HP	Cleft soft palate	HP:0000185	1.10494e-05	4.95666	156	395	19	16386	ENSGACG00000001940,ENSGACG00000002118,ENSGACG00000002661,ENSGACG00000003336,ENSGACG00000003476,ENSGACG00000003895,ENSGACG00000004699,ENSGACG00000004926,ENSGACG00000007961,ENSGACG00000007990,ENSGACG00000008736,ENSGACG00000011547,ENSGACG00000012858,ENSGACG00000014635,ENSGACG00000015169,ENSGACG00000017042,ENSGACG00000018203,ENSGACG00000018439,ENSGACG00000019181
M3	head kidney	HP	Lethargy	HP:0001254	1.36727e-05	4.86415	158	395	19	16386	ENSGACG00000001715,ENSGACG00000001940,ENSGACG00000002118,ENSGACG00000003336,ENSGACG00000003476,ENSGACG00000004699,ENSGACG00000004926,ENSGACG00000005964,ENSGACG00000007961,ENSGACG00000007990,ENSGACG00000008736,ENSGACG00000011547,ENSGACG00000012858,ENSGACG00000014635,ENSGACG00000015169,ENSGACG00000016172,ENSGACG00000017042,ENSGACG00000018439,ENSGACG00000019181
M3	head kidney	HP	Webbed neck	HP:0000465	1.73134e-05	4.76162	112	395	16	16386	ENSGACG00000001940,ENSGACG00000002118,ENSGACG00000003336,ENSGACG00000003476,ENSGACG00000004699,ENSGACG00000004926,ENSGACG00000007961,ENSGACG00000007990,ENSGACG00000008736,ENSGACG00000011547,ENSGACG00000012858,ENSGACG00000014635,ENSGACG00000015169,ENSGACG00000017042,ENSGACG00000018439,ENSGACG00000019181
M3	head kidney	HP	Abnormal soft palate morphology	HP:0100736	1.98482e-05	4.70228	197	395	21	16386	ENSGACG00000001940,ENSGACG00000002118,ENSGACG00000002661,ENSGACG00000003336,ENSGACG00000003476,ENSGACG00000003895,ENSGACG00000004699,ENSGACG00000004926,ENSGACG00000007961,ENSGACG00000007990,ENSGACG00000008262,ENSGACG00000008736,ENSGACG00000011547,ENSGACG00000012858,ENSGACG00000014635,ENSGACG00000014717,ENSGACG00000015169,ENSGACG00000017042,ENSGACG00000018203,ENSGACG00000018439,ENSGACG00000019181
M3	head kidney	HP	Coarctation of aorta	HP:0001680	2.24537e-05	4.64871	114	395	16	16386	ENSGACG00000001940,ENSGACG00000002118,ENSGACG00000003336,ENSGACG00000003476,ENSGACG00000004699,ENSGACG00000004926,ENSGACG00000007961,ENSGACG00000007990,ENSGACG00000008736,ENSGACG00000011547,ENSGACG00000012858,ENSGACG00000014635,ENSGACG00000015169,ENSGACG00000017042,ENSGACG00000018439,ENSGACG00000019181
M3	head kidney	HP	Microtia	HP:0008551	3.73462e-05	4.42775	134	395	17	16386	ENSGACG00000001940,ENSGACG00000002118,ENSGACG00000003336,ENSGACG00000003476,ENSGACG00000004699,ENSGACG00000004926,ENSGACG00000005964,ENSGACG00000007961,ENSGACG00000007990,ENSGACG00000008736,ENSGACG00000011547,ENSGACG00000012858,ENSGACG00000014635,ENSGACG00000015169,ENSGACG00000017042,ENSGACG00000018439,ENSGACG00000019181
M3	head kidney	HP	Aplasia/Hypoplasia of the external ear	HP:0008772	5.21885e-05	4.28242	137	395	17	16386	ENSGACG00000001940,ENSGACG00000002118,ENSGACG00000003336,ENSGACG00000003476,ENSGACG00000004699,ENSGACG00000004926,ENSGACG00000005964,ENSGACG00000007961,ENSGACG00000007990,ENSGACG00000008736,ENSGACG00000011547,ENSGACG00000012858,ENSGACG00000014635,ENSGACG00000015169,ENSGACG00000017042,ENSGACG00000018439,ENSGACG00000019181
M3	head kidney	HP	Cleft lip	HP:0410030	7.34062e-05	4.13427	175	395	19	16386	ENSGACG00000001940,ENSGACG00000002118,ENSGACG00000003336,ENSGACG00000003476,ENSGACG00000004699,ENSGACG00000004926,ENSGACG00000007961,ENSGACG00000007990,ENSGACG00000008564,ENSGACG00000008704,ENSGACG00000008736,ENSGACG00000011547,ENSGACG00000012858,ENSGACG00000014635,ENSGACG00000015169,ENSGACG00000015581,ENSGACG00000017042,ENSGACG00000018439,ENSGACG00000019181
M3	head kidney	HP	Abnormality of the frontal hairline	HP:0000599	7.34062e-05	4.13427	175	395	19	16386	ENSGACG00000001940,ENSGACG00000002118,ENSGACG00000003336,ENSGACG00000003476,ENSGACG00000004699,ENSGACG00000004926,ENSGACG00000007961,ENSGACG00000007990,ENSGACG00000008736,ENSGACG00000011547,ENSGACG00000012858,ENSGACG00000014635,ENSGACG00000014717,ENSGACG00000015169,ENSGACG00000016395,ENSGACG00000017042,ENSGACG00000018439,ENSGACG00000018462,ENSGACG00000019181
M3	head kidney	HP	Aplasia/Hypoplasia of the ear	HP:0008771	8.93247e-05	4.04903	142	395	17	16386	ENSGACG00000001940,ENSGACG00000002118,ENSGACG00000003336,ENSGACG00000003476,ENSGACG00000004699,ENSGACG00000004926,ENSGACG00000005964,ENSGACG00000007961,ENSGACG00000007990,ENSGACG00000008736,ENSGACG00000011547,ENSGACG00000012858,ENSGACG00000014635,ENSGACG00000015169,ENSGACG00000017042,ENSGACG00000018439,ENSGACG00000019181
M3	head kidney	HP	Abnormal granulocyte count	HP:0032309	0.000108056	3.96635	217	395	21	16386	ENSGACG00000001940,ENSGACG00000002118,ENSGACG00000003336,ENSGACG00000003476,ENSGACG00000004699,ENSGACG00000004926,ENSGACG00000005964,ENSGACG00000007961,ENSGACG00000007990,ENSGACG00000008262,ENSGACG00000008736,ENSGACG00000009738,ENSGACG00000011547,ENSGACG00000012858,ENSGACG00000014635,ENSGACG00000015169,ENSGACG00000016172,ENSGACG00000017042,ENSGACG00000017064,ENSGACG00000018439,ENSGACG00000019181
M3	head kidney	HP	Neoplasm of the genitourinary tract	HP:0007379	0.000109451	3.96078	198	395	20	16386	ENSGACG00000000755,ENSGACG00000001940,ENSGACG00000002118,ENSGACG00000003336,ENSGACG00000003476,ENSGACG00000004699,ENSGACG00000004926,ENSGACG00000005981,ENSGACG00000007961,ENSGACG00000007990,ENSGACG00000008736,ENSGACG00000011547,ENSGACG00000012858,ENSGACG00000014635,ENSGACG00000015169,ENSGACG00000016114,ENSGACG00000017042,ENSGACG00000017064,ENSGACG00000018439,ENSGACG00000019181
M3	head kidney	HP	Abnormality of neutrophils	HP:0001874	0.000145176	3.8381	261	395	23	16386	ENSGACG00000001940,ENSGACG00000002118,ENSGACG00000003336,ENSGACG00000003476,ENSGACG00000004699,ENSGACG00000004926,ENSGACG00000005964,ENSGACG00000007961,ENSGACG00000007990,ENSGACG00000008262,ENSGACG00000008736,ENSGACG00000009738,ENSGACG00000010065,ENSGACG00000011547,ENSGACG00000012858,ENSGACG00000014635,ENSGACG00000015169,ENSGACG00000016172,ENSGACG00000017042,ENSGACG00000017064,ENSGACG00000018439,…
M3	head kidney	HP	Sarcoma	HP:0100242	0.000165003	3.78251	148	395	17	16386	ENSGACG00000001940,ENSGACG00000002118,ENSGACG00000003336,ENSGACG00000003476,ENSGACG00000004699,ENSGACG00000004926,ENSGACG00000007961,ENSGACG00000007990,ENSGACG00000008736,ENSGACG00000011547,ENSGACG00000012858,ENSGACG00000014635,ENSGACG00000015169,ENSGACG00000016114,ENSGACG00000017042,ENSGACG00000018439,ENSGACG00000019181
M3	head kidney	HP	Abnormal scapula morphology	HP:0000782	0.00032457	3.48869	155	395	17	16386	ENSGACG00000001940,ENSGACG00000002118,ENSGACG00000003336,ENSGACG00000003476,ENSGACG00000004699,ENSGACG00000004926,ENSGACG00000007961,ENSGACG00000007990,ENSGACG00000008736,ENSGACG00000011547,ENSGACG00000012858,ENSGACG00000014635,ENSGACG00000015169,ENSGACG00000015373,ENSGACG00000017042,ENSGACG00000018439,ENSGACG00000019181
M3	head kidney	HP	Abnormality of thumb phalanx	HP:0009602	0.000423742	3.3729	215	395	20	16386	ENSGACG00000001940,ENSGACG00000002118,ENSGACG00000003336,ENSGACG00000003476,ENSGACG00000004699,ENSGACG00000004926,ENSGACG00000006808,ENSGACG00000007961,ENSGACG00000007990,ENSGACG00000008262,ENSGACG00000008704,ENSGACG00000008736,ENSGACG00000009395,ENSGACG00000011547,ENSGACG00000012858,ENSGACG00000014635,ENSGACG00000015169,ENSGACG00000017042,ENSGACG00000018439,ENSGACG00000019181
M3	head kidney	HP	Duplication of phalanx of hand	HP:0009997	0.000448881	3.34787	177	395	18	16386	ENSGACG00000001940,ENSGACG00000002118,ENSGACG00000003336,ENSGACG00000003476,ENSGACG00000004699,ENSGACG00000004926,ENSGACG00000007961,ENSGACG00000007990,ENSGACG00000008262,ENSGACG00000008564,ENSGACG00000008736,ENSGACG00000011547,ENSGACG00000012858,ENSGACG00000014635,ENSGACG00000015169,ENSGACG00000017042,ENSGACG00000018439,ENSGACG00000019181
M3	head kidney	HP	Duplication of hand bones	HP:0004275	0.000488513	3.31112	178	395	18	16386	ENSGACG00000001940,ENSGACG00000002118,ENSGACG00000003336,ENSGACG00000003476,ENSGACG00000004699,ENSGACG00000004926,ENSGACG00000007961,ENSGACG00000007990,ENSGACG00000008262,ENSGACG00000008564,ENSGACG00000008736,ENSGACG00000011547,ENSGACG00000012858,ENSGACG00000014635,ENSGACG00000015169,ENSGACG00000017042,ENSGACG00000018439,ENSGACG00000019181
M3	head kidney	HP	Duplication of bones involving the upper extremities	HP:0009142	0.000488513	3.31112	178	395	18	16386	ENSGACG00000001940,ENSGACG00000002118,ENSGACG00000003336,ENSGACG00000003476,ENSGACG00000004699,ENSGACG00000004926,ENSGACG00000007961,ENSGACG00000007990,ENSGACG00000008262,ENSGACG00000008564,ENSGACG00000008736,ENSGACG00000011547,ENSGACG00000012858,ENSGACG00000014635,ENSGACG00000015169,ENSGACG00000017042,ENSGACG00000018439,ENSGACG00000019181
M3	head kidney	HP	Triangular shaped phalanges of the hand	HP:0009774	0.000570667	3.24362	219	395	20	16386	ENSGACG00000001940,ENSGACG00000002118,ENSGACG00000003336,ENSGACG00000003476,ENSGACG00000004699,ENSGACG00000004926,ENSGACG00000006808,ENSGACG00000007961,ENSGACG00000007990,ENSGACG00000008262,ENSGACG00000008704,ENSGACG00000008736,ENSGACG00000009395,ENSGACG00000011547,ENSGACG00000012858,ENSGACG00000014635,ENSGACG00000015169,ENSGACG00000017042,ENSGACG00000018439,ENSGACG00000019181
M3	head kidney	HP	Small for gestational age	HP:0001518	0.000609857	3.21477	200	395	19	16386	ENSGACG00000001715,ENSGACG00000001940,ENSGACG00000002118,ENSGACG00000002772,ENSGACG00000003336,ENSGACG00000003476,ENSGACG00000004699,ENSGACG00000004926,ENSGACG00000007961,ENSGACG00000007990,ENSGACG00000008262,ENSGACG00000008736,ENSGACG00000011547,ENSGACG00000012858,ENSGACG00000014635,ENSGACG00000015169,ENSGACG00000017042,ENSGACG00000018439,ENSGACG00000019181
M3	head kidney	HP	Abnormal myeloid leukocyte morphology	HP:0010974	0.00119064	2.92422	316	395	24	16386	ENSGACG00000001940,ENSGACG00000002118,ENSGACG00000003336,ENSGACG00000003476,ENSGACG00000004699,ENSGACG00000004926,ENSGACG00000005964,ENSGACG00000007961,ENSGACG00000007990,ENSGACG00000008262,ENSGACG00000008736,ENSGACG00000009738,ENSGACG00000010065,ENSGACG00000011547,ENSGACG00000012858,ENSGACG00000014635,ENSGACG00000015169,ENSGACG00000016172,ENSGACG00000017042,ENSGACG00000017064,ENSGACG00000018334,…
M3	head kidney	HP	Abnormal granulocyte morphology	HP:0001911	0.00145002	2.83863	297	395	23	16386	ENSGACG00000001940,ENSGACG00000002118,ENSGACG00000003336,ENSGACG00000003476,ENSGACG00000004699,ENSGACG00000004926,ENSGACG00000005964,ENSGACG00000007961,ENSGACG00000007990,ENSGACG00000008262,ENSGACG00000008736,ENSGACG00000009738,ENSGACG00000010065,ENSGACG00000011547,ENSGACG00000012858,ENSGACG00000014635,ENSGACG00000015169,ENSGACG00000016172,ENSGACG00000017042,ENSGACG00000017064,ENSGACG00000018439,…
M3	head kidney	HP	Abnormality of the hairline	HP:0009553	0.00186998	2.72816	236	395	20	16386	ENSGACG00000001940,ENSGACG00000002118,ENSGACG00000003336,ENSGACG00000003476,ENSGACG00000004699,ENSGACG00000004926,ENSGACG00000007961,ENSGACG00000007990,ENSGACG00000008736,ENSGACG00000009395,ENSGACG00000011547,ENSGACG00000012858,ENSGACG00000014635,ENSGACG00000014717,ENSGACG00000015169,ENSGACG00000016395,ENSGACG00000017042,ENSGACG00000018439,ENSGACG00000018462,ENSGACG00000019181
M3	head kidney	HP	Hematological neoplasm	HP:0004377	0.00294712	2.5306	243	395	20	16386	ENSGACG00000001940,ENSGACG00000002118,ENSGACG00000002821,ENSGACG00000003336,ENSGACG00000003476,ENSGACG00000004699,ENSGACG00000004926,ENSGACG00000007961,ENSGACG00000007990,ENSGACG00000008262,ENSGACG00000008736,ENSGACG00000011547,ENSGACG00000012858,ENSGACG00000014635,ENSGACG00000015169,ENSGACG00000017042,ENSGACG00000018334,ENSGACG00000018439,ENSGACG00000019181,ENSGACG00000020906
M3	head kidney	HP	Short finger	HP:0009381	0.00509943	2.29248	274	395	21	16386	ENSGACG00000001940,ENSGACG00000002118,ENSGACG00000002772,ENSGACG00000003336,ENSGACG00000003476,ENSGACG00000004699,ENSGACG00000004926,ENSGACG00000007961,ENSGACG00000007990,ENSGACG00000008262,ENSGACG00000008736,ENSGACG00000011547,ENSGACG00000012858,ENSGACG00000013073,ENSGACG00000014635,ENSGACG00000015169,ENSGACG00000015373,ENSGACG00000017042,ENSGACG00000018203,ENSGACG00000018439,ENSGACG00000019181
M3	head kidney	HP	Congenital abnormal hair pattern	HP:0011361	0.00612293	2.21304	300	395	22	16386	ENSGACG00000001940,ENSGACG00000002118,ENSGACG00000003336,ENSGACG00000003476,ENSGACG00000004699,ENSGACG00000004926,ENSGACG00000006808,ENSGACG00000007961,ENSGACG00000007990,ENSGACG00000008704,ENSGACG00000008736,ENSGACG00000009395,ENSGACG00000011547,ENSGACG00000012858,ENSGACG00000014635,ENSGACG00000014717,ENSGACG00000015169,ENSGACG00000016395,ENSGACG00000017042,ENSGACG00000018439,ENSGACG00000018462,…
M3	head kidney	HP	Renal hypoplasia/aplasia	HP:0008678	0.00654509	2.18408	256	395	20	16386	ENSGACG00000001940,ENSGACG00000002118,ENSGACG00000003336,ENSGACG00000003476,ENSGACG00000004699,ENSGACG00000004926,ENSGACG00000005964,ENSGACG00000007630,ENSGACG00000007961,ENSGACG00000007990,ENSGACG00000008262,ENSGACG00000008736,ENSGACG00000011547,ENSGACG00000012858,ENSGACG00000014635,ENSGACG00000014717,ENSGACG00000015169,ENSGACG00000017042,ENSGACG00000018439,ENSGACG00000019181
M3	head kidney	HP	Reduced consciousness/confusion	HP:0004372	0.0103704	1.98421	310	395	22	16386	ENSGACG00000001715,ENSGACG00000001940,ENSGACG00000002118,ENSGACG00000003336,ENSGACG00000003476,ENSGACG00000004699,ENSGACG00000004926,ENSGACG00000005964,ENSGACG00000007712,ENSGACG00000007961,ENSGACG00000007990,ENSGACG00000008736,ENSGACG00000011547,ENSGACG00000012858,ENSGACG00000013978,ENSGACG00000014635,ENSGACG00000015169,ENSGACG00000016172,ENSGACG00000017042,ENSGACG00000018439,ENSGACG00000019181,…
M3	head kidney	HP	Glaucoma	HP:0000501	0.0123064	1.90987	267	395	20	16386	ENSGACG00000001940,ENSGACG00000002118,ENSGACG00000002661,ENSGACG00000002821,ENSGACG00000003336,ENSGACG00000003476,ENSGACG00000004699,ENSGACG00000004926,ENSGACG00000007630,ENSGACG00000007961,ENSGACG00000007990,ENSGACG00000008736,ENSGACG00000011547,ENSGACG00000011792,ENSGACG00000012858,ENSGACG00000014635,ENSGACG00000015169,ENSGACG00000017042,ENSGACG00000018439,ENSGACG00000019181
M3	head kidney	HP	Abnormal leukocyte count	HP:0011893	0.0126417	1.8982	362	395	24	16386	ENSGACG00000001940,ENSGACG00000002118,ENSGACG00000002821,ENSGACG00000003336,ENSGACG00000003476,ENSGACG00000004699,ENSGACG00000004926,ENSGACG00000005964,ENSGACG00000007961,ENSGACG00000007990,ENSGACG00000008262,ENSGACG00000008736,ENSGACG00000009738,ENSGACG00000011547,ENSGACG00000012858,ENSGACG00000014635,ENSGACG00000015169,ENSGACG00000016172,ENSGACG00000017042,ENSGACG00000017064,ENSGACG00000018334,…
M3	head kidney	HP	Abnormal fetal morphology	HP:0034058	0.0142814	1.84523	225	395	18	16386	ENSGACG00000001940,ENSGACG00000002118,ENSGACG00000003336,ENSGACG00000003476,ENSGACG00000004699,ENSGACG00000004926,ENSGACG00000007630,ENSGACG00000007961,ENSGACG00000007990,ENSGACG00000008736,ENSGACG00000011547,ENSGACG00000012858,ENSGACG00000014635,ENSGACG00000015169,ENSGACG00000017042,ENSGACG00000018203,ENSGACG00000018439,ENSGACG00000019181
M3	head kidney	HP	Abnormality of the musculature of the upper limbs	HP:0001446	0.0260524	1.58415	213	395	17	16386	ENSGACG00000001940,ENSGACG00000002118,ENSGACG00000003336,ENSGACG00000003476,ENSGACG00000004699,ENSGACG00000004926,ENSGACG00000007961,ENSGACG00000007990,ENSGACG00000008736,ENSGACG00000011547,ENSGACG00000012858,ENSGACG00000014635,ENSGACG00000014998,ENSGACG00000015169,ENSGACG00000017042,ENSGACG00000018439,ENSGACG00000019181
M3	head kidney	HP	Aplasia/Hypoplasia of fingers	HP:0006265	0.0265416	1.57607	305	395	21	16386	ENSGACG00000001940,ENSGACG00000002118,ENSGACG00000002772,ENSGACG00000003336,ENSGACG00000003476,ENSGACG00000004699,ENSGACG00000004926,ENSGACG00000007961,ENSGACG00000007990,ENSGACG00000008262,ENSGACG00000008736,ENSGACG00000011547,ENSGACG00000012858,ENSGACG00000013073,ENSGACG00000014635,ENSGACG00000015169,ENSGACG00000015373,ENSGACG00000017042,ENSGACG00000018203,ENSGACG00000018439,ENSGACG00000019181
M3	head kidney	HP	Abnormal hair pattern	HP:0010720	0.0290055	1.53752	331	395	22	16386	ENSGACG00000001940,ENSGACG00000002118,ENSGACG00000003336,ENSGACG00000003476,ENSGACG00000004699,ENSGACG00000004926,ENSGACG00000006808,ENSGACG00000007961,ENSGACG00000007990,ENSGACG00000008704,ENSGACG00000008736,ENSGACG00000009395,ENSGACG00000011547,ENSGACG00000012858,ENSGACG00000014635,ENSGACG00000014717,ENSGACG00000015169,ENSGACG00000016395,ENSGACG00000017042,ENSGACG00000018439,ENSGACG00000018462,…
M3	head kidney	HP	Abnormality of the scalp hair	HP:0100037	0.0333285	1.47718	334	395	22	16386	ENSGACG00000001940,ENSGACG00000002118,ENSGACG00000003110,ENSGACG00000003336,ENSGACG00000003476,ENSGACG00000004699,ENSGACG00000004926,ENSGACG00000007961,ENSGACG00000007990,ENSGACG00000008736,ENSGACG00000009395,ENSGACG00000009738,ENSGACG00000011547,ENSGACG00000012858,ENSGACG00000014635,ENSGACG00000014717,ENSGACG00000015169,ENSGACG00000016395,ENSGACG00000017042,ENSGACG00000018439,ENSGACG00000018462,…
M3	head kidney	HP	Abnormal enzyme/coenzyme activity	HP:0012379	0.0369137	1.43281	464	395	27	16386	ENSGACG00000001715,ENSGACG00000001940,ENSGACG00000002118,ENSGACG00000002661,ENSGACG00000002821,ENSGACG00000003336,ENSGACG00000003476,ENSGACG00000004245,ENSGACG00000004699,ENSGACG00000004926,ENSGACG00000005964,ENSGACG00000007961,ENSGACG00000007990,ENSGACG00000008736,ENSGACG00000011547,ENSGACG00000012858,ENSGACG00000012977,ENSGACG00000014635,ENSGACG00000014660,ENSGACG00000015169,ENSGACG00000016172,…
