# Supplementary material for: Molecular mechanisms of Eda‐mediated adaptation to freshwater in threespine stickleback
Source: Mol Ecol. 2023 May 16;34(15):e16989. doi: 10.1111/mec.16989 (PMC12288785; doi:10.1111/mec.16989)
Supplement: Supplementary file 5 — Table S4 [file MEC-34-e16989-s009.xlsx]

## Sheet: DEGs
Table S4A. GO Terms present in the differentially expressed genes (DEGs) identified in the skin Eda LLvsCC comparison
Tissue	Comparison	Gene stable ID	Gene name	Gene description	Chromosome/scaffold name	Gene start (bp)	Gene end (bp)	GO term accession	GO term name	GO term definition
skin	LLvsCC	ENSGACG00000000099	col11a2	collagen, type XI, alpha 2 [Source:ZFIN;Acc:ZDB-GENE-000208-23]	scaffold_58	671489	700824	GO:0005201	extracellular matrix structural constituent	The action of a molecule that contributes to the structural integrity of the extracellular matrix.
skin	LLvsCC	ENSGACG00000000099	col11a2	collagen, type XI, alpha 2 [Source:ZFIN;Acc:ZDB-GENE-000208-23]	scaffold_58	671489	700824	GO:0060536	cartilage morphogenesis	The process in which the anatomical structures of cartilage are generated and organized.
skin	LLvsCC	ENSGACG00000000099	col11a2	collagen, type XI, alpha 2 [Source:ZFIN;Acc:ZDB-GENE-000208-23]	scaffold_58	671489	700824	GO:0051216	cartilage development	The process whose specific outcome is the progression of a cartilage element over time, from its formation to the mature structure. Cartilage elements are skeletal elements that consist of connective tissue dominated by extracellular matrix containing collagen type II and large amounts of proteoglycan, particularly chondroitin sulfate.
skin	LLvsCC	ENSGACG00000000327	ccdc3b	coiled-coil domain containing 3b [Source:ZFIN;Acc:ZDB-GENE-050522-184]	scaffold_27	140267	146121
skin	LLvsCC	ENSGACG00000000355	si:dkey-222f2.1	si:dkey-222f2.1 [Source:ZFIN;Acc:ZDB-GENE-050208-726]	scaffold_883	3360	7343	GO:0005882	intermediate filament	A cytoskeletal structure that forms a distinct elongated structure, characteristically 10 nm in diameter, that occurs in the cytoplasm of eukaryotic cells. Intermediate filaments form a fibrous system, composed of chemically heterogeneous subunits and involved in mechanically integrating the various components of the cytoplasmic space. Intermediate filaments may be divided into five chemically di…
skin	LLvsCC	ENSGACG00000000355	si:dkey-222f2.1	si:dkey-222f2.1 [Source:ZFIN;Acc:ZDB-GENE-050208-726]	scaffold_883	3360	7343	GO:0045095	keratin filament	A filament composed of acidic and basic keratins (types I and II), typically expressed in epithelial cells. The keratins are the most diverse classes of IF proteins, with a large number of keratin isoforms being expressed. Each type of epithelium always expresses a characteristic combination of type I and type II keratins.
skin	LLvsCC	ENSGACG00000000703	ZNF385A	zinc finger protein 385A [Source:HGNC Symbol;Acc:HGNC:17521]	scaffold_27	1869825	1889721	GO:0008270	zinc ion binding	Binding to a zinc ion (Zn).
skin	LLvsCC	ENSGACG00000000703	ZNF385A	zinc finger protein 385A [Source:HGNC Symbol;Acc:HGNC:17521]	scaffold_27	1869825	1889721	GO:0003676	nucleic acid binding	Binding to a nucleic acid.
skin	LLvsCC	ENSGACG00000000873	si:dkey-225n22.4	si:dkey-225n22.4 [Source:ZFIN;Acc:ZDB-GENE-120709-30]	scaffold_37	508232	543386	GO:0005581	collagen trimer	A protein complex consisting of three collagen chains assembled into a left-handed triple helix. These trimers typically assemble into higher order structures.
skin	LLvsCC	ENSGACG00000000873	si:dkey-225n22.4	si:dkey-225n22.4 [Source:ZFIN;Acc:ZDB-GENE-120709-30]	scaffold_37	508232	543386	GO:0110165	cellular anatomical entity	A part of a cellular organism that is either an immaterial entity or a material entity with granularity above the level of a protein complex but below that of an anatomical system. Or, a substance produced by a cellular organism with granularity above the level of a protein complex.
skin	LLvsCC	ENSGACG00000000873	si:dkey-225n22.4	si:dkey-225n22.4 [Source:ZFIN;Acc:ZDB-GENE-120709-30]	scaffold_37	508232	543386
skin	LLvsCC	ENSGACG00000001457	tmprss3b	transmembrane serine protease 3a [Source:ZFIN;Acc:ZDB-GENE-070912-70]	groupXVI	266049	279993	GO:0005615	extracellular space	That part of a multicellular organism outside the cells proper, usually taken to be outside the plasma membranes, and occupied by fluid.
skin	LLvsCC	ENSGACG00000001457	tmprss3b	transmembrane serine protease 3a [Source:ZFIN;Acc:ZDB-GENE-070912-70]	groupXVI	266049	279993	GO:0016020	membrane	A lipid bilayer along with all the proteins and protein complexes embedded in it an attached to it.
skin	LLvsCC	ENSGACG00000001457	tmprss3b	transmembrane serine protease 3a [Source:ZFIN;Acc:ZDB-GENE-070912-70]	groupXVI	266049	279993	GO:0016787	hydrolase activity	Catalysis of the hydrolysis of various bonds, e.g. C-O, C-N, C-C, phosphoric anhydride bonds, etc. Hydrolase is the systematic name for any enzyme of EC class 3.
skin	LLvsCC	ENSGACG00000001457	tmprss3b	transmembrane serine protease 3a [Source:ZFIN;Acc:ZDB-GENE-070912-70]	groupXVI	266049	279993	GO:0006508	proteolysis	The hydrolysis of proteins into smaller polypeptides and/or amino acids by cleavage of their peptide bonds.
skin	LLvsCC	ENSGACG00000001457	tmprss3b	transmembrane serine protease 3a [Source:ZFIN;Acc:ZDB-GENE-070912-70]	groupXVI	266049	279993	GO:0008233	peptidase activity	Catalysis of the hydrolysis of a peptide bond. A peptide bond is a covalent bond formed when the carbon atom from the carboxyl group of one amino acid shares electrons with the nitrogen atom from the amino group of a second amino acid.
skin	LLvsCC	ENSGACG00000001457	tmprss3b	transmembrane serine protease 3a [Source:ZFIN;Acc:ZDB-GENE-070912-70]	groupXVI	266049	279993	GO:0004252	serine-type endopeptidase activity	Catalysis of the hydrolysis of internal, alpha-peptide bonds in a polypeptide chain by a catalytic mechanism that involves a catalytic triad consisting of a serine nucleophile that is activated by a proton relay involving an acidic residue (e.g. aspartate or glutamate) and a basic residue (usually histidine).
skin	LLvsCC	ENSGACG00000001457	tmprss3b	transmembrane serine protease 3a [Source:ZFIN;Acc:ZDB-GENE-070912-70]	groupXVI	266049	279993	GO:0008236	serine-type peptidase activity	Catalysis of the hydrolysis of peptide bonds in a polypeptide chain by a catalytic mechanism that involves a catalytic triad consisting of a serine nucleophile that is activated by a proton relay involving an acidic residue (e.g. aspartate or glutamate) and a basic residue (usually histidine).
skin	LLvsCC	ENSGACG00000001457	tmprss3b	transmembrane serine protease 3a [Source:ZFIN;Acc:ZDB-GENE-070912-70]	groupXVI	266049	279993	GO:0005044	scavenger receptor activity	Combining with any modified low-density lipoprotein (LDL) or other polyanionic ligand and delivering the ligand into the cell via endocytosis. Ligands include acetylated and oxidized LDL, Gram-positive and Gram-negative bacteria, apoptotic cells, amyloid-beta fibrils, and advanced glycation end products (AGEs).
skin	LLvsCC	ENSGACG00000001457	tmprss3b	transmembrane serine protease 3a [Source:ZFIN;Acc:ZDB-GENE-070912-70]	groupXVI	266049	279993	GO:0006897	endocytosis	A vesicle-mediated transport process in which cells take up external materials or membrane constituents by the invagination of a small region of the plasma membrane to form a new membrane-bounded vesicle.
skin	LLvsCC	ENSGACG00000001457	tmprss3b	transmembrane serine protease 3a [Source:ZFIN;Acc:ZDB-GENE-070912-70]	groupXVI	266049	279993	GO:0005515	protein binding	Binding to a protein.
skin	LLvsCC	ENSGACG00000001527	dnajc5b	DnaJ (Hsp40) homolog, subfamily C, member 5 beta [Source:ZFIN;Acc:ZDB-GENE-050413-1]	scaffold_120	79731	81506
skin	LLvsCC	ENSGACG00000001597	cacna1da	calcium channel, voltage-dependent, L type, alpha 1D subunit, a [Source:ZFIN;Acc:ZDB-GENE-030616-135]	scaffold_27	4703859	4748654	GO:0016020	membrane	A lipid bilayer along with all the proteins and protein complexes embedded in it an attached to it.
skin	LLvsCC	ENSGACG00000001597	cacna1da	calcium channel, voltage-dependent, L type, alpha 1D subunit, a [Source:ZFIN;Acc:ZDB-GENE-030616-135]	scaffold_27	4703859	4748654	GO:0016021	integral component of membrane	The component of a membrane consisting of the gene products and protein complexes having at least some part of their peptide sequence embedded in the hydrophobic region of the membrane.
skin	LLvsCC	ENSGACG00000001597	cacna1da	calcium channel, voltage-dependent, L type, alpha 1D subunit, a [Source:ZFIN;Acc:ZDB-GENE-030616-135]	scaffold_27	4703859	4748654	GO:0046872	metal ion binding	Binding to a metal ion.
skin	LLvsCC	ENSGACG00000001597	cacna1da	calcium channel, voltage-dependent, L type, alpha 1D subunit, a [Source:ZFIN;Acc:ZDB-GENE-030616-135]	scaffold_27	4703859	4748654	GO:0005216	ion channel activity	Enables the facilitated diffusion of an ion (by an energy-independent process) by passage through a transmembrane aqueous pore or channel without evidence for a carrier-mediated mechanism. May be either selective (it enables passage of a specific ion only) or non-selective (it enables passage of two or more ions of same charge but different size).
skin	LLvsCC	ENSGACG00000001597	cacna1da	calcium channel, voltage-dependent, L type, alpha 1D subunit, a [Source:ZFIN;Acc:ZDB-GENE-030616-135]	scaffold_27	4703859	4748654	GO:0005244	voltage-gated ion channel activity	Enables the transmembrane transfer of an ion by a voltage-gated channel. An ion is an atom or group of atoms carrying an electric charge by virtue of having gained or lost one or more electrons. A voltage-gated channel is a channel whose open state is dependent on the voltage across the membrane in which it is embedded.
skin	LLvsCC	ENSGACG00000001597	cacna1da	calcium channel, voltage-dependent, L type, alpha 1D subunit, a [Source:ZFIN;Acc:ZDB-GENE-030616-135]	scaffold_27	4703859	4748654	GO:0006811	ion transport	The directed movement of charged atoms or small charged molecules into, out of or within a cell, or between cells, by means of some agent such as a transporter or pore.
skin	LLvsCC	ENSGACG00000001597	cacna1da	calcium channel, voltage-dependent, L type, alpha 1D subunit, a [Source:ZFIN;Acc:ZDB-GENE-030616-135]	scaffold_27	4703859	4748654	GO:0034765	regulation of ion transmembrane transport	Any process that modulates the frequency, rate or extent of the directed movement of ions from one side of a membrane to the other.
skin	LLvsCC	ENSGACG00000001597	cacna1da	calcium channel, voltage-dependent, L type, alpha 1D subunit, a [Source:ZFIN;Acc:ZDB-GENE-030616-135]	scaffold_27	4703859	4748654	GO:0055085	transmembrane transport	The process in which a solute is transported across a lipid bilayer, from one side of a membrane to the other.
skin	LLvsCC	ENSGACG00000001597	cacna1da	calcium channel, voltage-dependent, L type, alpha 1D subunit, a [Source:ZFIN;Acc:ZDB-GENE-030616-135]	scaffold_27	4703859	4748654	GO:0070588	calcium ion transmembrane transport	A process in which a calcium ion is transported from one side of a membrane to the other by means of some agent such as a transporter or pore.
skin	LLvsCC	ENSGACG00000001597	cacna1da	calcium channel, voltage-dependent, L type, alpha 1D subunit, a [Source:ZFIN;Acc:ZDB-GENE-030616-135]	scaffold_27	4703859	4748654	GO:0005245	voltage-gated calcium channel activity	Enables the transmembrane transfer of a calcium ion by a voltage-gated channel. A voltage-gated channel is a channel whose open state is dependent on the voltage across the membrane in which it is embedded.
skin	LLvsCC	ENSGACG00000001597	cacna1da	calcium channel, voltage-dependent, L type, alpha 1D subunit, a [Source:ZFIN;Acc:ZDB-GENE-030616-135]	scaffold_27	4703859	4748654	GO:0005262	calcium channel activity	Enables the facilitated diffusion of a calcium ion (by an energy-independent process) involving passage through a transmembrane aqueous pore or channel without evidence for a carrier-mediated mechanism.
skin	LLvsCC	ENSGACG00000001597	cacna1da	calcium channel, voltage-dependent, L type, alpha 1D subunit, a [Source:ZFIN;Acc:ZDB-GENE-030616-135]	scaffold_27	4703859	4748654	GO:0006816	calcium ion transport	The directed movement of calcium (Ca) ions into, out of or within a cell, or between cells, by means of some agent such as a transporter or pore.
skin	LLvsCC	ENSGACG00000001597	cacna1da	calcium channel, voltage-dependent, L type, alpha 1D subunit, a [Source:ZFIN;Acc:ZDB-GENE-030616-135]	scaffold_27	4703859	4748654	GO:0005891	voltage-gated calcium channel complex	A protein complex that forms a transmembrane channel through which calcium ions may pass in response to changes in membrane potential.
skin	LLvsCC	ENSGACG00000001597	cacna1da	calcium channel, voltage-dependent, L type, alpha 1D subunit, a [Source:ZFIN;Acc:ZDB-GENE-030616-135]	scaffold_27	4703859	4748654	GO:0050808	synapse organization	A process that is carried out at the cellular level which results in the assembly, arrangement of constituent parts, or disassembly of a synapse, the junction between a neuron and a target (neuron, muscle, or secretory cell).
skin	LLvsCC	ENSGACG00000001597	cacna1da	calcium channel, voltage-dependent, L type, alpha 1D subunit, a [Source:ZFIN;Acc:ZDB-GENE-030616-135]	scaffold_27	4703859	4748654	GO:0050885	neuromuscular process controlling balance	Any process that an organism uses to control its balance, the orientation of the organism (or the head of the organism) in relation to the source of gravity. In humans and animals, balance is perceived through visual cues, the labyrinth system of the inner ears and information from skin pressure receptors and muscle and joint receptors.
skin	LLvsCC	ENSGACG00000001597	cacna1da	calcium channel, voltage-dependent, L type, alpha 1D subunit, a [Source:ZFIN;Acc:ZDB-GENE-030616-135]	scaffold_27	4703859	4748654	GO:0050910	detection of mechanical stimulus involved in sensory perception of sound	The series of events involved in the perception of sound vibration in which the vibration is received and converted into a molecular signal.
skin	LLvsCC	ENSGACG00000001597	cacna1da	calcium channel, voltage-dependent, L type, alpha 1D subunit, a [Source:ZFIN;Acc:ZDB-GENE-030616-135]	scaffold_27	4703859	4748654	GO:0050974	detection of mechanical stimulus involved in sensory perception	The series of events in which a mechanical stimulus is received and converted into a molecular signal as part of sensory perception.
skin	LLvsCC	ENSGACG00000001597	cacna1da	calcium channel, voltage-dependent, L type, alpha 1D subunit, a [Source:ZFIN;Acc:ZDB-GENE-030616-135]	scaffold_27	4703859	4748654	GO:0009925	basal plasma membrane	The region of the plasma membrane located at the basal end of the cell. Often used in reference to animal polarized epithelial membranes, where the basal membrane is the part attached to the extracellular matrix, or in plant cells, where the basal membrane is defined with respect to the zygotic axis.
skin	LLvsCC	ENSGACG00000001597	cacna1da	calcium channel, voltage-dependent, L type, alpha 1D subunit, a [Source:ZFIN;Acc:ZDB-GENE-030616-135]	scaffold_27	4703859	4748654	GO:0097470	ribbon synapse	Type of synapse characterized by an electron-dense ribbon, lamella (bar) or spherical body in the presynaptic process cytoplasm.
skin	LLvsCC	ENSGACG00000001662	bambia	BMP and activin membrane-bound inhibitor (Xenopus laevis) homolog a [Source:ZFIN;Acc:ZDB-GENE-010416-1]	groupXXI	547335	550753	GO:0016020	membrane	A lipid bilayer along with all the proteins and protein complexes embedded in it an attached to it.
skin	LLvsCC	ENSGACG00000001662	bambia	BMP and activin membrane-bound inhibitor (Xenopus laevis) homolog a [Source:ZFIN;Acc:ZDB-GENE-010416-1]	groupXXI	547335	550753	GO:0016021	integral component of membrane	The component of a membrane consisting of the gene products and protein complexes having at least some part of their peptide sequence embedded in the hydrophobic region of the membrane.
skin	LLvsCC	ENSGACG00000001662	bambia	BMP and activin membrane-bound inhibitor (Xenopus laevis) homolog a [Source:ZFIN;Acc:ZDB-GENE-010416-1]	groupXXI	547335	550753	GO:0090263	positive regulation of canonical Wnt signaling pathway	Any process that increases the rate, frequency, or extent of the Wnt signaling pathway through beta-catenin, the series of molecular signals initiated by binding of a Wnt protein to a frizzled family receptor on the surface of the target cell, followed by propagation of the signal via beta-catenin, and ending with a change in transcription of target genes.
skin	LLvsCC	ENSGACG00000001662	bambia	BMP and activin membrane-bound inhibitor (Xenopus laevis) homolog a [Source:ZFIN;Acc:ZDB-GENE-010416-1]	groupXXI	547335	550753	GO:0030512	negative regulation of transforming growth factor beta receptor signaling pathway	Any process that stops, prevents, or reduces the frequency, rate or extent of any TGF-beta receptor signaling pathway.
skin	LLvsCC	ENSGACG00000001688	bmper	BMP binding endothelial regulator [Source:ZFIN;Acc:ZDB-GENE-030219-146]	scaffold_122	1669	9217	GO:0050840	extracellular matrix binding	Binding to a component of the extracellular matrix.
skin	LLvsCC	ENSGACG00000001688	bmper	BMP binding endothelial regulator [Source:ZFIN;Acc:ZDB-GENE-030219-146]	scaffold_122	1669	9217	GO:0001568	blood vessel development	The process whose specific outcome is the progression of a blood vessel over time, from its formation to the mature structure. The blood vessel is the vasculature carrying blood.
skin	LLvsCC	ENSGACG00000001688	bmper	BMP binding endothelial regulator [Source:ZFIN;Acc:ZDB-GENE-030219-146]	scaffold_122	1669	9217	GO:0009953	dorsal/ventral pattern formation	The regionalization process in which the areas along the dorsal/ventral axis are established that will lead to differences in cell differentiation. The dorsal/ventral axis is defined by a line that runs orthogonal to both the anterior/posterior and left/right axes. The dorsal end is defined by the upper or back side of an organism. The ventral end is defined by the lower or front side of an organ…
skin	LLvsCC	ENSGACG00000001688	bmper	BMP binding endothelial regulator [Source:ZFIN;Acc:ZDB-GENE-030219-146]	scaffold_122	1669	9217	GO:0014029	neural crest formation	The formation of the specialized region of ectoderm between the neural ectoderm (neural plate) and non-neural ectoderm. The neural crest gives rise to the neural crest cells that migrate away from this region as neural tube formation procedes.
skin	LLvsCC	ENSGACG00000001688	bmper	BMP binding endothelial regulator [Source:ZFIN;Acc:ZDB-GENE-030219-146]	scaffold_122	1669	9217	GO:0030097	hemopoiesis	The process whose specific outcome is the progression of the myeloid and lymphoid derived organ/tissue systems of the blood and other parts of the body over time, from formation to the mature structure. The site of hemopoiesis is variable during development, but occurs primarily in bone marrow or kidney in many adult vertebrates.
skin	LLvsCC	ENSGACG00000001688	bmper	BMP binding endothelial regulator [Source:ZFIN;Acc:ZDB-GENE-030219-146]	scaffold_122	1669	9217	GO:0030510	regulation of BMP signaling pathway	Any process that modulates the frequency, rate or extent of the activity of any BMP receptor signaling pathway.
skin	LLvsCC	ENSGACG00000001688	bmper	BMP binding endothelial regulator [Source:ZFIN;Acc:ZDB-GENE-030219-146]	scaffold_122	1669	9217	GO:0043049	otic placode formation	The initial developmental process that will lead to the formation of the vertebrate inner ear. The otic placode forms as a thickening of the head ectoderm adjacent to the developing hindbrain.
skin	LLvsCC	ENSGACG00000001688	bmper	BMP binding endothelial regulator [Source:ZFIN;Acc:ZDB-GENE-030219-146]	scaffold_122	1669	9217	GO:0045765	regulation of angiogenesis	Any process that modulates the frequency, rate or extent of angiogenesis.
skin	LLvsCC	ENSGACG00000001688	bmper	BMP binding endothelial regulator [Source:ZFIN;Acc:ZDB-GENE-030219-146]	scaffold_122	1669	9217	GO:0005615	extracellular space	That part of a multicellular organism outside the cells proper, usually taken to be outside the plasma membranes, and occupied by fluid.
skin	LLvsCC	ENSGACG00000001688	bmper	BMP binding endothelial regulator [Source:ZFIN;Acc:ZDB-GENE-030219-146]	scaffold_122	1669	9217	GO:0031012	extracellular matrix	A structure lying external to one or more cells, which provides structural support, biochemical or biomechanical cues for cells or tissues.
skin	LLvsCC	ENSGACG00000001688	bmper	BMP binding endothelial regulator [Source:ZFIN;Acc:ZDB-GENE-030219-146]	scaffold_122	1669	9217	GO:0005515	protein binding	Binding to a protein.
skin	LLvsCC	ENSGACG00000001741	s100a1	S100 calcium binding protein A1 [Source:ZFIN;Acc:ZDB-GENE-040916-1]	scaffold_122	177846	178506	GO:0046872	metal ion binding	Binding to a metal ion.
skin	LLvsCC	ENSGACG00000001741	s100a1	S100 calcium binding protein A1 [Source:ZFIN;Acc:ZDB-GENE-040916-1]	scaffold_122	177846	178506	GO:0005509	calcium ion binding	Binding to a calcium ion (Ca2+).
skin	LLvsCC	ENSGACG00000001776	fzd8b	frizzled class receptor 8a [Source:ZFIN;Acc:ZDB-GENE-000328-3]	groupXXI	1351882	1352598	GO:0016020	membrane	A lipid bilayer along with all the proteins and protein complexes embedded in it an attached to it.
skin	LLvsCC	ENSGACG00000001776	fzd8b	frizzled class receptor 8a [Source:ZFIN;Acc:ZDB-GENE-000328-3]	groupXXI	1351882	1352598	GO:0016021	integral component of membrane	The component of a membrane consisting of the gene products and protein complexes having at least some part of their peptide sequence embedded in the hydrophobic region of the membrane.
skin	LLvsCC	ENSGACG00000001776	fzd8b	frizzled class receptor 8a [Source:ZFIN;Acc:ZDB-GENE-000328-3]	groupXXI	1351882	1352598	GO:0004888	transmembrane signaling receptor activity	Combining with an extracellular or intracellular signal and transmitting the signal from one side of the membrane to the other to initiate a change in cell activity or state as part of signal transduction.
skin	LLvsCC	ENSGACG00000001776	fzd8b	frizzled class receptor 8a [Source:ZFIN;Acc:ZDB-GENE-000328-3]	groupXXI	1351882	1352598	GO:0007166	cell surface receptor signaling pathway	A series of molecular signals initiated by activation of a receptor on the surface of a cell. The pathway begins with binding of an extracellular ligand to a cell surface receptor, or for receptors that signal in the absence of a ligand, by ligand-withdrawal or the activity of a constitutively active receptor. The pathway ends with regulation of a downstream cellular process, e.g. transcription.
skin	LLvsCC	ENSGACG00000001991	bmp8a	bone morphogenetic protein 8a [Source:ZFIN;Acc:ZDB-GENE-030912-13]	groupX	1255409	1260610	GO:0008083	growth factor activity	The function that stimulates a cell to grow or proliferate. Most growth factors have other actions besides the induction of cell growth or proliferation.
skin	LLvsCC	ENSGACG00000001991	bmp8a	bone morphogenetic protein 8a [Source:ZFIN;Acc:ZDB-GENE-030912-13]	groupX	1255409	1260610	GO:0007165	signal transduction	The cellular process in which a signal is conveyed to trigger a change in the activity or state of a cell. Signal transduction begins with reception of a signal (e.g. a ligand binding to a receptor or receptor activation by a stimulus such as light), or for signal transduction in the absence of ligand, signal-withdrawal or the activity of a constitutively active receptor. Signal transduction ends…
skin	LLvsCC	ENSGACG00000001991	bmp8a	bone morphogenetic protein 8a [Source:ZFIN;Acc:ZDB-GENE-030912-13]	groupX	1255409	1260610	GO:0005576	extracellular region	The space external to the outermost structure of a cell. For cells without external protective or external encapsulating structures this refers to space outside of the plasma membrane. This term covers the host cell environment outside an intracellular parasite.
skin	LLvsCC	ENSGACG00000002022			scaffold_149	161791	168657	GO:0016020	membrane	A lipid bilayer along with all the proteins and protein complexes embedded in it an attached to it.
skin	LLvsCC	ENSGACG00000002022			scaffold_149	161791	168657	GO:0016021	integral component of membrane	The component of a membrane consisting of the gene products and protein complexes having at least some part of their peptide sequence embedded in the hydrophobic region of the membrane.
skin	LLvsCC	ENSGACG00000002111	fzd5	frizzled class receptor 5 [Source:ZFIN;Acc:ZDB-GENE-990415-218]	groupXVI	3706467	3708182	GO:0016020	membrane	A lipid bilayer along with all the proteins and protein complexes embedded in it an attached to it.
skin	LLvsCC	ENSGACG00000002111	fzd5	frizzled class receptor 5 [Source:ZFIN;Acc:ZDB-GENE-990415-218]	groupXVI	3706467	3708182	GO:0016021	integral component of membrane	The component of a membrane consisting of the gene products and protein complexes having at least some part of their peptide sequence embedded in the hydrophobic region of the membrane.
skin	LLvsCC	ENSGACG00000002111	fzd5	frizzled class receptor 5 [Source:ZFIN;Acc:ZDB-GENE-990415-218]	groupXVI	3706467	3708182	GO:0004888	transmembrane signaling receptor activity	Combining with an extracellular or intracellular signal and transmitting the signal from one side of the membrane to the other to initiate a change in cell activity or state as part of signal transduction.
skin	LLvsCC	ENSGACG00000002111	fzd5	frizzled class receptor 5 [Source:ZFIN;Acc:ZDB-GENE-990415-218]	groupXVI	3706467	3708182	GO:0007166	cell surface receptor signaling pathway	A series of molecular signals initiated by activation of a receptor on the surface of a cell. The pathway begins with binding of an extracellular ligand to a cell surface receptor, or for receptors that signal in the absence of a ligand, by ligand-withdrawal or the activity of a constitutively active receptor. The pathway ends with regulation of a downstream cellular process, e.g. transcription.
skin	LLvsCC	ENSGACG00000002111	fzd5	frizzled class receptor 5 [Source:ZFIN;Acc:ZDB-GENE-990415-218]	groupXVI	3706467	3708182	GO:0042813	Wnt-activated receptor activity	Combining with a Wnt protein and transmitting the signal across the plasma membrane to initiate a change in cell activity.
skin	LLvsCC	ENSGACG00000002111	fzd5	frizzled class receptor 5 [Source:ZFIN;Acc:ZDB-GENE-990415-218]	groupXVI	3706467	3708182	GO:0001889	liver development	The process whose specific outcome is the progression of the liver over time, from its formation to the mature structure. The liver is an exocrine gland which secretes bile and functions in metabolism of protein and carbohydrate and fat, synthesizes substances involved in the clotting of the blood, synthesizes vitamin A, detoxifies poisonous substances, stores glycogen, and breaks down worn-out e…
skin	LLvsCC	ENSGACG00000002111	fzd5	frizzled class receptor 5 [Source:ZFIN;Acc:ZDB-GENE-990415-218]	groupXVI	3706467	3708182	GO:0016055	Wnt signaling pathway	The series of molecular signals initiated by binding of a Wnt protein to a frizzled family receptor on the surface of the target cell and ending with a change in cell state.
skin	LLvsCC	ENSGACG00000002111	fzd5	frizzled class receptor 5 [Source:ZFIN;Acc:ZDB-GENE-990415-218]	groupXVI	3706467	3708182	GO:0035567	non-canonical Wnt signaling pathway	The series of molecular signals initiated by binding of a Wnt protein to a frizzled family receptor on the surface of the target cell, followed by propagation of the signal via effectors other than beta-catenin.
skin	LLvsCC	ENSGACG00000002111	fzd5	frizzled class receptor 5 [Source:ZFIN;Acc:ZDB-GENE-990415-218]	groupXVI	3706467	3708182	GO:0043010	camera-type eye development	The process whose specific outcome is the progression of the camera-type eye over time, from its formation to the mature structure. The camera-type eye is an organ of sight that receives light through an aperture and focuses it through a lens, projecting it on a photoreceptor field.
skin	LLvsCC	ENSGACG00000002111	fzd5	frizzled class receptor 5 [Source:ZFIN;Acc:ZDB-GENE-990415-218]	groupXVI	3706467	3708182	GO:0048794	swim bladder development	The process whose specific outcome is the progression of the swim bladder over time, from its formation to the mature structure. The swim bladder is used by some fishes to maintain buoyancy and may function in addition as a sound producing organ, a sound receptor, and a respiratory organ.
skin	LLvsCC	ENSGACG00000002111	fzd5	frizzled class receptor 5 [Source:ZFIN;Acc:ZDB-GENE-990415-218]	groupXVI	3706467	3708182	GO:0090090	negative regulation of canonical Wnt signaling pathway	Any process that decreases the rate, frequency, or extent of the Wnt signaling pathway through beta-catenin, the series of molecular signals initiated by binding of a Wnt protein to a frizzled family receptor on the surface of the target cell, followed by propagation of the signal via beta-catenin, and ending with a change in transcription of target genes.
skin	LLvsCC	ENSGACG00000002111	fzd5	frizzled class receptor 5 [Source:ZFIN;Acc:ZDB-GENE-990415-218]	groupXVI	3706467	3708182	GO:0005515	protein binding	Binding to a protein.
skin	LLvsCC	ENSGACG00000002282	smpd3	sphingomyelin phosphodiesterase 3 [Source:ZFIN;Acc:ZDB-GENE-081104-280]	groupXIX	758037	774980	GO:0016020	membrane	A lipid bilayer along with all the proteins and protein complexes embedded in it an attached to it.
skin	LLvsCC	ENSGACG00000002282	smpd3	sphingomyelin phosphodiesterase 3 [Source:ZFIN;Acc:ZDB-GENE-081104-280]	groupXIX	758037	774980	GO:0005576	extracellular region	The space external to the outermost structure of a cell. For cells without external protective or external encapsulating structures this refers to space outside of the plasma membrane. This term covers the host cell environment outside an intracellular parasite.
skin	LLvsCC	ENSGACG00000002282	smpd3	sphingomyelin phosphodiesterase 3 [Source:ZFIN;Acc:ZDB-GENE-081104-280]	groupXIX	758037	774980	GO:0016021	integral component of membrane	The component of a membrane consisting of the gene products and protein complexes having at least some part of their peptide sequence embedded in the hydrophobic region of the membrane.
skin	LLvsCC	ENSGACG00000002282	smpd3	sphingomyelin phosphodiesterase 3 [Source:ZFIN;Acc:ZDB-GENE-081104-280]	groupXIX	758037	774980	GO:0008081	phosphoric diester hydrolase activity	Catalysis of the hydrolysis of a phosphodiester to give a phosphomonoester and a free hydroxyl group.
skin	LLvsCC	ENSGACG00000002282	smpd3	sphingomyelin phosphodiesterase 3 [Source:ZFIN;Acc:ZDB-GENE-081104-280]	groupXIX	758037	774980	GO:0061300	cerebellum vasculature development	The process whose specific outcome is the progression of the vasculature of the cerebellum over time, from its formation to the mature structure.
skin	LLvsCC	ENSGACG00000002282	smpd3	sphingomyelin phosphodiesterase 3 [Source:ZFIN;Acc:ZDB-GENE-081104-280]	groupXIX	758037	774980	GO:0006665	sphingolipid metabolic process	The chemical reactions and pathways involving sphingolipids, any of a class of lipids containing the long-chain amine diol sphingosine or a closely related base (a sphingoid).
skin	LLvsCC	ENSGACG00000002282	smpd3	sphingomyelin phosphodiesterase 3 [Source:ZFIN;Acc:ZDB-GENE-081104-280]	groupXIX	758037	774980	GO:0004767	sphingomyelin phosphodiesterase activity	Catalysis of the reaction: H(2)O + sphingomyelin = ceramide + choline phosphate + H(+).
skin	LLvsCC	ENSGACG00000002330	pald1a	phosphatase domain containing paladin 1a [Source:NCBI gene;Acc:368369]	groupV	737022	764477
skin	LLvsCC	ENSGACG00000002443			groupXXI	5176351	5179669
skin	LLvsCC	ENSGACG00000002484	LMNA	lamin A/C [Source:HGNC Symbol;Acc:HGNC:6636]	groupX	2144380	2148680	GO:0005882	intermediate filament	A cytoskeletal structure that forms a distinct elongated structure, characteristically 10 nm in diameter, that occurs in the cytoplasm of eukaryotic cells. Intermediate filaments form a fibrous system, composed of chemically heterogeneous subunits and involved in mechanically integrating the various components of the cytoplasmic space. Intermediate filaments may be divided into five chemically di…
skin	LLvsCC	ENSGACG00000002894			groupXXI	7231252	7232984	GO:0005874	microtubule	Any of the long, generally straight, hollow tubes of internal diameter 12-15 nm and external diameter 24 nm found in a wide variety of eukaryotic cells; each consists (usually) of 13 protofilaments of polymeric tubulin, staggered in such a manner that the tubulin monomers are arranged in a helical pattern on the microtubular surface, and with the alpha/beta axes of the tubulin subunits parallel t…
skin	LLvsCC	ENSGACG00000002894			groupXXI	7231252	7232984	GO:0005813	centrosome	A structure comprised of a core structure (in most organisms, a pair of centrioles) and peripheral material from which a microtubule-based structure, such as a spindle apparatus, is organized. Centrosomes occur close to the nucleus during interphase in many eukaryotic cells, though in animal cells it changes continually during the cell-division cycle.
skin	LLvsCC	ENSGACG00000002894			groupXXI	7231252	7232984	GO:0032467	positive regulation of cytokinesis	Any process that activates or increases the frequency, rate or extent of the division of the cytoplasm of a cell, and its separation into two daughter cells.
skin	LLvsCC	ENSGACG00000002894			groupXXI	7231252	7232984	GO:0000922	spindle pole	Either of the ends of a spindle, where spindle microtubules are organized; usually contains a microtubule organizing center and accessory molecules, spindle microtubules and astral microtubules.
skin	LLvsCC	ENSGACG00000003034			groupXX	307758	308678	GO:0016020	membrane	A lipid bilayer along with all the proteins and protein complexes embedded in it an attached to it.
skin	LLvsCC	ENSGACG00000003034			groupXX	307758	308678	GO:0016021	integral component of membrane	The component of a membrane consisting of the gene products and protein complexes having at least some part of their peptide sequence embedded in the hydrophobic region of the membrane.
skin	LLvsCC	ENSGACG00000003249	scube3	signal peptide, CUB domain, EGF-like 3 [Source:ZFIN;Acc:ZDB-GENE-060717-1]	groupXII	1592910	1631790	GO:0005509	calcium ion binding	Binding to a calcium ion (Ca2+).
skin	LLvsCC	ENSGACG00000003249	scube3	signal peptide, CUB domain, EGF-like 3 [Source:ZFIN;Acc:ZDB-GENE-060717-1]	groupXII	1592910	1631790	GO:0007224	smoothened signaling pathway	A series of molecular signals generated as a consequence of activation of the transmembrane protein Smoothened.
skin	LLvsCC	ENSGACG00000003249	scube3	signal peptide, CUB domain, EGF-like 3 [Source:ZFIN;Acc:ZDB-GENE-060717-1]	groupXII	1592910	1631790	GO:0048741	skeletal muscle fiber development	The process whose specific outcome is the progression of the skeletal muscle fiber over time, from its formation to the mature structure. Muscle fibers are formed by the maturation of myotubes. They can be classed as slow, intermediate/fast or fast.
skin	LLvsCC	ENSGACG00000003249	scube3	signal peptide, CUB domain, EGF-like 3 [Source:ZFIN;Acc:ZDB-GENE-060717-1]	groupXII	1592910	1631790	GO:0048513	animal organ development	Development of a tissue or tissues that work together to perform a specific function or functions. Development pertains to the process whose specific outcome is the progression of a structure over time, from its formation to the mature structure. Organs are commonly observed as visibly distinct structures, but may also exist as loosely associated clusters of cells that work together to perform a …
skin	LLvsCC	ENSGACG00000003305	sdk2b	sidekick cell adhesion molecule 2b [Source:ZFIN;Acc:ZDB-GENE-030131-8203]	groupV	3037625	3102243	GO:0016021	integral component of membrane	The component of a membrane consisting of the gene products and protein complexes having at least some part of their peptide sequence embedded in the hydrophobic region of the membrane.
skin	LLvsCC	ENSGACG00000003305	sdk2b	sidekick cell adhesion molecule 2b [Source:ZFIN;Acc:ZDB-GENE-030131-8203]	groupV	3037625	3102243	GO:0016020	membrane	A lipid bilayer along with all the proteins and protein complexes embedded in it an attached to it.
skin	LLvsCC	ENSGACG00000003305	sdk2b	sidekick cell adhesion molecule 2b [Source:ZFIN;Acc:ZDB-GENE-030131-8203]	groupV	3037625	3102243	GO:0005515	protein binding	Binding to a protein.
skin	LLvsCC	ENSGACG00000003475	cdh23	cadherin-related 23 [Source:ZFIN;Acc:ZDB-GENE-040513-7]	groupVI	3307502	3438351	GO:0016020	membrane	A lipid bilayer along with all the proteins and protein complexes embedded in it an attached to it.
skin	LLvsCC	ENSGACG00000003475	cdh23	cadherin-related 23 [Source:ZFIN;Acc:ZDB-GENE-040513-7]	groupVI	3307502	3438351	GO:0016021	integral component of membrane	The component of a membrane consisting of the gene products and protein complexes having at least some part of their peptide sequence embedded in the hydrophobic region of the membrane.
skin	LLvsCC	ENSGACG00000003475	cdh23	cadherin-related 23 [Source:ZFIN;Acc:ZDB-GENE-040513-7]	groupVI	3307502	3438351	GO:0007155	cell adhesion	The attachment of a cell, either to another cell or to an underlying substrate such as the extracellular matrix, via cell adhesion molecules.
skin	LLvsCC	ENSGACG00000003475	cdh23	cadherin-related 23 [Source:ZFIN;Acc:ZDB-GENE-040513-7]	groupVI	3307502	3438351	GO:0005509	calcium ion binding	Binding to a calcium ion (Ca2+).
skin	LLvsCC	ENSGACG00000003475	cdh23	cadherin-related 23 [Source:ZFIN;Acc:ZDB-GENE-040513-7]	groupVI	3307502	3438351	GO:0007605	sensory perception of sound	The series of events required for an organism to receive an auditory stimulus, convert it to a molecular signal, and recognize and characterize the signal. Sonic stimuli are detected in the form of vibrations and are processed to form a sound.
skin	LLvsCC	ENSGACG00000003475	cdh23	cadherin-related 23 [Source:ZFIN;Acc:ZDB-GENE-040513-7]	groupVI	3307502	3438351	GO:0055085	transmembrane transport	The process in which a solute is transported across a lipid bilayer, from one side of a membrane to the other.
skin	LLvsCC	ENSGACG00000003475	cdh23	cadherin-related 23 [Source:ZFIN;Acc:ZDB-GENE-040513-7]	groupVI	3307502	3438351	GO:0007156	homophilic cell adhesion via plasma membrane adhesion molecules	The attachment of a plasma membrane adhesion molecule in one cell to an identical molecule in an adjacent cell.
skin	LLvsCC	ENSGACG00000003475	cdh23	cadherin-related 23 [Source:ZFIN;Acc:ZDB-GENE-040513-7]	groupVI	3307502	3438351	GO:0005886	plasma membrane	The membrane surrounding a cell that separates the cell from its external environment. It consists of a phospholipid bilayer and associated proteins.
skin	LLvsCC	ENSGACG00000003475	cdh23	cadherin-related 23 [Source:ZFIN;Acc:ZDB-GENE-040513-7]	groupVI	3307502	3438351	GO:0022857	transmembrane transporter activity	Enables the transfer of a substance, usually a specific substance or a group of related substances, from one side of a membrane to the other.
skin	LLvsCC	ENSGACG00000003475	cdh23	cadherin-related 23 [Source:ZFIN;Acc:ZDB-GENE-040513-7]	groupVI	3307502	3438351	GO:0006897	endocytosis	A vesicle-mediated transport process in which cells take up external materials or membrane constituents by the invagination of a small region of the plasma membrane to form a new membrane-bounded vesicle.
skin	LLvsCC	ENSGACG00000003475	cdh23	cadherin-related 23 [Source:ZFIN;Acc:ZDB-GENE-040513-7]	groupVI	3307502	3438351	GO:0007626	locomotory behavior	The specific movement from place to place of an organism in response to external or internal stimuli. Locomotion of a whole organism in a manner dependent upon some combination of that organism's internal state and external conditions.
skin	LLvsCC	ENSGACG00000003475	cdh23	cadherin-related 23 [Source:ZFIN;Acc:ZDB-GENE-040513-7]	groupVI	3307502	3438351	GO:0030030	cell projection organization	A process that is carried out at the cellular level which results in the assembly, arrangement of constituent parts, or disassembly of a prolongation or process extending from a cell, e.g. a flagellum or axon.
skin	LLvsCC	ENSGACG00000003475	cdh23	cadherin-related 23 [Source:ZFIN;Acc:ZDB-GENE-040513-7]	groupVI	3307502	3438351	GO:0035315	hair cell differentiation	The process in which a relatively unspecialized cell acquires specialized features of a hair cell.
skin	LLvsCC	ENSGACG00000003475	cdh23	cadherin-related 23 [Source:ZFIN;Acc:ZDB-GENE-040513-7]	groupVI	3307502	3438351	GO:0035678	neuromast hair cell morphogenesis	The change in form (cell shape and size) that occurs when a neuromast hair cell progresses from its initial formation to its mature state. A neuromast hair cell is a hair cell that acts as a sensory receptor of the neuromast; it is morphologically polarized as a result of the relative position of the single kinocilium and the clusters of stereocilia on its apical surface.
skin	LLvsCC	ENSGACG00000003475	cdh23	cadherin-related 23 [Source:ZFIN;Acc:ZDB-GENE-040513-7]	groupVI	3307502	3438351	GO:0050910	detection of mechanical stimulus involved in sensory perception of sound	The series of events involved in the perception of sound vibration in which the vibration is received and converted into a molecular signal.
skin	LLvsCC	ENSGACG00000003475	cdh23	cadherin-related 23 [Source:ZFIN;Acc:ZDB-GENE-040513-7]	groupVI	3307502	3438351	GO:0050957	equilibrioception	The series of events required for an organism to receive an orientational stimulus, convert it to a molecular signal, and recognize and characterize the signal. Equilibrioception refers to a combination of processes by which an organism can perceive its orientation with respect to gravity. In animals, stimuli come from labyrinth system of the inner ears, monitoring the direction of motion; visual…
skin	LLvsCC	ENSGACG00000003475	cdh23	cadherin-related 23 [Source:ZFIN;Acc:ZDB-GENE-040513-7]	groupVI	3307502	3438351	GO:0050974	detection of mechanical stimulus involved in sensory perception	The series of events in which a mechanical stimulus is received and converted into a molecular signal as part of sensory perception.
skin	LLvsCC	ENSGACG00000003475	cdh23	cadherin-related 23 [Source:ZFIN;Acc:ZDB-GENE-040513-7]	groupVI	3307502	3438351	GO:0060117	auditory receptor cell development	The process whose specific outcome is the progression of an auditory receptor cell over time, from its formation to the mature structure. Cell development does not include the steps involved in committing a cell to a specific fate.
skin	LLvsCC	ENSGACG00000003475	cdh23	cadherin-related 23 [Source:ZFIN;Acc:ZDB-GENE-040513-7]	groupVI	3307502	3438351	GO:0060122	inner ear receptor cell stereocilium organization	A process that is carried out at the cellular level which results in the assembly, arrangement of constituent parts, or disassembly of a stereocilium. A stereocilium is an actin-based protrusion from the apical surface of inner ear receptor cells.
skin	LLvsCC	ENSGACG00000003475	cdh23	cadherin-related 23 [Source:ZFIN;Acc:ZDB-GENE-040513-7]	groupVI	3307502	3438351	GO:0061512	protein localization to cilium	A process in which a protein is transported to, or maintained in, a location within a cilium.
skin	LLvsCC	ENSGACG00000003475	cdh23	cadherin-related 23 [Source:ZFIN;Acc:ZDB-GENE-040513-7]	groupVI	3307502	3438351	GO:0005929	cilium	A specialized eukaryotic organelle that consists of a filiform extrusion of the cell surface and of some cytoplasmic parts. Each cilium is largely bounded by an extrusion of the cytoplasmic (plasma) membrane, and contains a regular longitudinal array of microtubules, anchored to a basal body.
skin	LLvsCC	ENSGACG00000003475	cdh23	cadherin-related 23 [Source:ZFIN;Acc:ZDB-GENE-040513-7]	groupVI	3307502	3438351	GO:0032420	stereocilium	An actin-based protrusion from the apical surface of auditory and vestibular hair cells and of neuromast cells. These protrusions are supported by a bundle of cross-linked actin filaments (an actin cable), oriented such that the plus (barbed) ends are at the tip of the protrusion, capped by a tip complex which bridges to the plasma. Bundles of stereocilia act as mechanosensory organelles.
skin	LLvsCC	ENSGACG00000003507	ifitm5	interferon induced transmembrane protein 5 [Source:ZFIN;Acc:ZDB-GENE-030131-8970]	groupXIX	4367384	4369087	GO:0016020	membrane	A lipid bilayer along with all the proteins and protein complexes embedded in it an attached to it.
skin	LLvsCC	ENSGACG00000003507	ifitm5	interferon induced transmembrane protein 5 [Source:ZFIN;Acc:ZDB-GENE-030131-8970]	groupXIX	4367384	4369087	GO:0016021	integral component of membrane	The component of a membrane consisting of the gene products and protein complexes having at least some part of their peptide sequence embedded in the hydrophobic region of the membrane.
skin	LLvsCC	ENSGACG00000003595	smoc2	SPARC related modular calcium binding 2 [Source:ZFIN;Acc:ZDB-GENE-021031-5]	groupVI	3448690	3465896	GO:0005509	calcium ion binding	Binding to a calcium ion (Ca2+).
skin	LLvsCC	ENSGACG00000003595	smoc2	SPARC related modular calcium binding 2 [Source:ZFIN;Acc:ZDB-GENE-021031-5]	groupVI	3448690	3465896	GO:0062023	collagen-containing extracellular matrix	An extracellular matrix consisting mainly of proteins (especially collagen) and glycosaminoglycans (mostly as proteoglycans) that provides not only essential physical scaffolding for the cellular constituents but can also initiate crucial biochemical and biomechanical cues required for tissue morphogenesis, differentiation and homeostasis. The components are secreted by cells in the vicinity and …
skin	LLvsCC	ENSGACG00000003595	smoc2	SPARC related modular calcium binding 2 [Source:ZFIN;Acc:ZDB-GENE-021031-5]	groupVI	3448690	3465896	GO:0005576	extracellular region	The space external to the outermost structure of a cell. For cells without external protective or external encapsulating structures this refers to space outside of the plasma membrane. This term covers the host cell environment outside an intracellular parasite.
skin	LLvsCC	ENSGACG00000003595	smoc2	SPARC related modular calcium binding 2 [Source:ZFIN;Acc:ZDB-GENE-021031-5]	groupVI	3448690	3465896	GO:0030510	regulation of BMP signaling pathway	Any process that modulates the frequency, rate or extent of the activity of any BMP receptor signaling pathway.
skin	LLvsCC	ENSGACG00000003595	smoc2	SPARC related modular calcium binding 2 [Source:ZFIN;Acc:ZDB-GENE-021031-5]	groupVI	3448690	3465896	GO:0042476	odontogenesis	The process whose specific outcome is the progression of a tooth or teeth over time, from formation to the mature structure(s). A tooth is any hard bony, calcareous, or chitinous organ found in the mouth or pharynx of an animal and used in procuring or masticating food.
skin	LLvsCC	ENSGACG00000003595	smoc2	SPARC related modular calcium binding 2 [Source:ZFIN;Acc:ZDB-GENE-021031-5]	groupVI	3448690	3465896	GO:0048703	embryonic viscerocranium morphogenesis	The process in which the anatomical structures of the viscerocranium are generated and organized during the embryonic phase. The viscerocranium is the part of the skull comprising the facial bones.
skin	LLvsCC	ENSGACG00000003595	smoc2	SPARC related modular calcium binding 2 [Source:ZFIN;Acc:ZDB-GENE-021031-5]	groupVI	3448690	3465896	GO:0061515	myeloid cell development	The process whose specific outcome is the progression of a myeloid cell over time, from its formation to the mature structure.
skin	LLvsCC	ENSGACG00000003595	smoc2	SPARC related modular calcium binding 2 [Source:ZFIN;Acc:ZDB-GENE-021031-5]	groupVI	3448690	3465896	GO:0005515	protein binding	Binding to a protein.
skin	LLvsCC	ENSGACG00000003661	fbln1	fibulin 1 [Source:NCBI gene;Acc:30240]	groupXIX	4639160	4661714	GO:0005576	extracellular region	The space external to the outermost structure of a cell. For cells without external protective or external encapsulating structures this refers to space outside of the plasma membrane. This term covers the host cell environment outside an intracellular parasite.
skin	LLvsCC	ENSGACG00000003661	fbln1	fibulin 1 [Source:NCBI gene;Acc:30240]	groupXIX	4639160	4661714	GO:0005509	calcium ion binding	Binding to a calcium ion (Ca2+).
skin	LLvsCC	ENSGACG00000003661	fbln1	fibulin 1 [Source:NCBI gene;Acc:30240]	groupXIX	4639160	4661714	GO:0030198	extracellular matrix organization	A process that is carried out at the cellular level which results in the assembly, arrangement of constituent parts, or disassembly of an extracellular matrix.
skin	LLvsCC	ENSGACG00000003661	fbln1	fibulin 1 [Source:NCBI gene;Acc:30240]	groupXIX	4639160	4661714	GO:0016504	peptidase activator activity	Binds to and increases the activity of a peptidase, any enzyme that catalyzes the hydrolysis peptide bonds.
skin	LLvsCC	ENSGACG00000003661	fbln1	fibulin 1 [Source:NCBI gene;Acc:30240]	groupXIX	4639160	4661714	GO:0010952	positive regulation of peptidase activity	Any process that increases the frequency, rate or extent of peptidase activity, the hydrolysis of peptide bonds within proteins.
skin	LLvsCC	ENSGACG00000003661	fbln1	fibulin 1 [Source:NCBI gene;Acc:30240]	groupXIX	4639160	4661714	GO:0048513	animal organ development	Development of a tissue or tissues that work together to perform a specific function or functions. Development pertains to the process whose specific outcome is the progression of a structure over time, from its formation to the mature structure. Organs are commonly observed as visibly distinct structures, but may also exist as loosely associated clusters of cells that work together to perform a …
skin	LLvsCC	ENSGACG00000003693	plod2	procollagen-lysine, 2-oxoglutarate 5-dioxygenase 2 [Source:ZFIN;Acc:ZDB-GENE-070326-1]	groupXXI	8463791	8480381	GO:0005506	iron ion binding	Binding to an iron (Fe) ion.
skin	LLvsCC	ENSGACG00000003693	plod2	procollagen-lysine, 2-oxoglutarate 5-dioxygenase 2 [Source:ZFIN;Acc:ZDB-GENE-070326-1]	groupXXI	8463791	8480381	GO:0016491	oxidoreductase activity	Catalysis of an oxidation-reduction (redox) reaction, a reversible chemical reaction in which the oxidation state of an atom or atoms within a molecule is altered. One substrate acts as a hydrogen or electron donor and becomes oxidized, while the other acts as hydrogen or electron acceptor and becomes reduced.
skin	LLvsCC	ENSGACG00000003693	plod2	procollagen-lysine, 2-oxoglutarate 5-dioxygenase 2 [Source:ZFIN;Acc:ZDB-GENE-070326-1]	groupXXI	8463791	8480381	GO:0016705	oxidoreductase activity, acting on paired donors, with incorporation or reduction of molecular oxygen	Catalysis of an oxidation-reduction (redox) reaction in which hydrogen or electrons are transferred from each of two donors, and molecular oxygen is reduced or incorporated into a donor.
skin	LLvsCC	ENSGACG00000003693	plod2	procollagen-lysine, 2-oxoglutarate 5-dioxygenase 2 [Source:ZFIN;Acc:ZDB-GENE-070326-1]	groupXXI	8463791	8480381	GO:0046872	metal ion binding	Binding to a metal ion.
skin	LLvsCC	ENSGACG00000003693	plod2	procollagen-lysine, 2-oxoglutarate 5-dioxygenase 2 [Source:ZFIN;Acc:ZDB-GENE-070326-1]	groupXXI	8463791	8480381	GO:0051213	dioxygenase activity	Catalysis of an oxidation-reduction (redox) reaction in which both atoms of oxygen from one molecule of O2 are incorporated into the (reduced) product(s) of the reaction. The two atoms of oxygen may be distributed between two different products.
skin	LLvsCC	ENSGACG00000003693	plod2	procollagen-lysine, 2-oxoglutarate 5-dioxygenase 2 [Source:ZFIN;Acc:ZDB-GENE-070326-1]	groupXXI	8463791	8480381	GO:0031418	L-ascorbic acid binding	Binding to L-ascorbic acid, (2R)-2-[(1S)-1,2-dihydroxyethyl]-4-hydroxy-5-oxo-2,5-dihydrofuran-3-olate; L-ascorbic acid is vitamin C and has co-factor and anti-oxidant activities in many species.
skin	LLvsCC	ENSGACG00000003693	plod2	procollagen-lysine, 2-oxoglutarate 5-dioxygenase 2 [Source:ZFIN;Acc:ZDB-GENE-070326-1]	groupXXI	8463791	8480381	GO:0008475	procollagen-lysine 5-dioxygenase activity	Catalysis of the reaction: procollagen L-lysine + 2-oxoglutarate + O2 = procollagen 5-hydroxy-L-lysine + succinate + CO2.
skin	LLvsCC	ENSGACG00000003693	plod2	procollagen-lysine, 2-oxoglutarate 5-dioxygenase 2 [Source:ZFIN;Acc:ZDB-GENE-070326-1]	groupXXI	8463791	8480381	GO:0001501	skeletal system development	The process whose specific outcome is the progression of the skeleton over time, from its formation to the mature structure. The skeleton is the bony framework of the body in vertebrates (endoskeleton) or the hard outer envelope of insects (exoskeleton or dermoskeleton).
skin	LLvsCC	ENSGACG00000003693	plod2	procollagen-lysine, 2-oxoglutarate 5-dioxygenase 2 [Source:ZFIN;Acc:ZDB-GENE-070326-1]	groupXXI	8463791	8480381	GO:0030199	collagen fibril organization	Any process that determines the size and arrangement of collagen fibrils within an extracellular matrix.
skin	LLvsCC	ENSGACG00000003693	plod2	procollagen-lysine, 2-oxoglutarate 5-dioxygenase 2 [Source:ZFIN;Acc:ZDB-GENE-070326-1]	groupXXI	8463791	8480381	GO:0030903	notochord development	The process whose specific outcome is the progression of the notochord over time, from its formation to the mature structure. The notochord is a mesoderm-derived structure located ventral of the developing nerve cord. In vertebrates, the notochord serves as a core around which other mesodermal cells form the vertebrae. In the most primitive chordates, which lack vertebrae, the notochord persists …
skin	LLvsCC	ENSGACG00000003693	plod2	procollagen-lysine, 2-oxoglutarate 5-dioxygenase 2 [Source:ZFIN;Acc:ZDB-GENE-070326-1]	groupXXI	8463791	8480381	GO:0032964	collagen biosynthetic process	The chemical reactions and pathways resulting in the formation of collagen, any of a group of fibrous proteins of very high tensile strength that form the main component of connective tissue in animals. Collagen is highly enriched in glycine (some regions are 33% glycine) and proline, occurring predominantly as 3-hydroxyproline (about 20%).
skin	LLvsCC	ENSGACG00000003693	plod2	procollagen-lysine, 2-oxoglutarate 5-dioxygenase 2 [Source:ZFIN;Acc:ZDB-GENE-070326-1]	groupXXI	8463791	8480381	GO:0048741	skeletal muscle fiber development	The process whose specific outcome is the progression of the skeletal muscle fiber over time, from its formation to the mature structure. Muscle fibers are formed by the maturation of myotubes. They can be classed as slow, intermediate/fast or fast.
skin	LLvsCC	ENSGACG00000003978	egfl6	EGF-like-domain, multiple 6 [Source:ZFIN;Acc:ZDB-GENE-040718-157]	groupXVI	8898223	8905490	GO:0016020	membrane	A lipid bilayer along with all the proteins and protein complexes embedded in it an attached to it.
skin	LLvsCC	ENSGACG00000003978	egfl6	EGF-like-domain, multiple 6 [Source:ZFIN;Acc:ZDB-GENE-040718-157]	groupXVI	8898223	8905490	GO:0005509	calcium ion binding	Binding to a calcium ion (Ca2+).
skin	LLvsCC	ENSGACG00000003978	egfl6	EGF-like-domain, multiple 6 [Source:ZFIN;Acc:ZDB-GENE-040718-157]	groupXVI	8898223	8905490	GO:0007155	cell adhesion	The attachment of a cell, either to another cell or to an underlying substrate such as the extracellular matrix, via cell adhesion molecules.
skin	LLvsCC	ENSGACG00000003978	egfl6	EGF-like-domain, multiple 6 [Source:ZFIN;Acc:ZDB-GENE-040718-157]	groupXVI	8898223	8905490	GO:0005178	integrin binding	Binding to an integrin.
skin	LLvsCC	ENSGACG00000003978	egfl6	EGF-like-domain, multiple 6 [Source:ZFIN;Acc:ZDB-GENE-040718-157]	groupXVI	8898223	8905490	GO:0008593	regulation of Notch signaling pathway	Any process that modulates the frequency, rate or extent of the Notch signaling pathway.
skin	LLvsCC	ENSGACG00000003978	egfl6	EGF-like-domain, multiple 6 [Source:ZFIN;Acc:ZDB-GENE-040718-157]	groupXVI	8898223	8905490	GO:0010811	positive regulation of cell-substrate adhesion	Any process that increases the frequency, rate or extent of cell-substrate adhesion. Cell-substrate adhesion is the attachment of a cell to the underlying substrate via adhesion molecules.
skin	LLvsCC	ENSGACG00000003978	egfl6	EGF-like-domain, multiple 6 [Source:ZFIN;Acc:ZDB-GENE-040718-157]	groupXVI	8898223	8905490	GO:0030903	notochord development	The process whose specific outcome is the progression of the notochord over time, from its formation to the mature structure. The notochord is a mesoderm-derived structure located ventral of the developing nerve cord. In vertebrates, the notochord serves as a core around which other mesodermal cells form the vertebrae. In the most primitive chordates, which lack vertebrae, the notochord persists …
skin	LLvsCC	ENSGACG00000003978	egfl6	EGF-like-domain, multiple 6 [Source:ZFIN;Acc:ZDB-GENE-040718-157]	groupXVI	8898223	8905490	GO:1903672	positive regulation of sprouting angiogenesis	Any process that activates or increases the frequency, rate or extent of sprouting angiogenesis.
skin	LLvsCC	ENSGACG00000003978	egfl6	EGF-like-domain, multiple 6 [Source:ZFIN;Acc:ZDB-GENE-040718-157]	groupXVI	8898223	8905490	GO:0048513	animal organ development	Development of a tissue or tissues that work together to perform a specific function or functions. Development pertains to the process whose specific outcome is the progression of a structure over time, from its formation to the mature structure. Organs are commonly observed as visibly distinct structures, but may also exist as loosely associated clusters of cells that work together to perform a …
skin	LLvsCC	ENSGACG00000004048	ednrbb	endothelin receptor type Bb [Source:ZFIN;Acc:ZDB-GENE-081105-182]	groupXVI	9036119	9038723	GO:0005886	plasma membrane	The membrane surrounding a cell that separates the cell from its external environment. It consists of a phospholipid bilayer and associated proteins.
skin	LLvsCC	ENSGACG00000004048	ednrbb	endothelin receptor type Bb [Source:ZFIN;Acc:ZDB-GENE-081105-182]	groupXVI	9036119	9038723	GO:0016020	membrane	A lipid bilayer along with all the proteins and protein complexes embedded in it an attached to it.
skin	LLvsCC	ENSGACG00000004048	ednrbb	endothelin receptor type Bb [Source:ZFIN;Acc:ZDB-GENE-081105-182]	groupXVI	9036119	9038723	GO:0016021	integral component of membrane	The component of a membrane consisting of the gene products and protein complexes having at least some part of their peptide sequence embedded in the hydrophobic region of the membrane.
skin	LLvsCC	ENSGACG00000004048	ednrbb	endothelin receptor type Bb [Source:ZFIN;Acc:ZDB-GENE-081105-182]	groupXVI	9036119	9038723	GO:0004930	G protein-coupled receptor activity	Combining with an extracellular signal and transmitting the signal across the membrane by activating an associated G-protein; promotes the exchange of GDP for GTP on the alpha subunit of a heterotrimeric G-protein complex.
skin	LLvsCC	ENSGACG00000004048	ednrbb	endothelin receptor type Bb [Source:ZFIN;Acc:ZDB-GENE-081105-182]	groupXVI	9036119	9038723	GO:0007186	G protein-coupled receptor signaling pathway	A series of molecular signals that proceeds with an activated receptor promoting the exchange of GDP for GTP on the alpha-subunit of an associated heterotrimeric G-protein complex. The GTP-bound activated alpha-G-protein then dissociates from the beta- and gamma-subunits to further transmit the signal within the cell. The pathway begins with receptor-ligand interaction, or for basal GPCR signalin…
skin	LLvsCC	ENSGACG00000004048	ednrbb	endothelin receptor type Bb [Source:ZFIN;Acc:ZDB-GENE-081105-182]	groupXVI	9036119	9038723	GO:0007165	signal transduction	The cellular process in which a signal is conveyed to trigger a change in the activity or state of a cell. Signal transduction begins with reception of a signal (e.g. a ligand binding to a receptor or receptor activation by a stimulus such as light), or for signal transduction in the absence of ligand, signal-withdrawal or the activity of a constitutively active receptor. Signal transduction ends…
skin	LLvsCC	ENSGACG00000004048	ednrbb	endothelin receptor type Bb [Source:ZFIN;Acc:ZDB-GENE-081105-182]	groupXVI	9036119	9038723	GO:0008217	regulation of blood pressure	Any process that modulates the force with which blood travels through the circulatory system. The process is controlled by a balance of processes that increase pressure and decrease pressure.
skin	LLvsCC	ENSGACG00000004048	ednrbb	endothelin receptor type Bb [Source:ZFIN;Acc:ZDB-GENE-081105-182]	groupXVI	9036119	9038723	GO:0004962	endothelin receptor activity	Combining with endothelin and transmitting the signal across the membrane by activating an associated G-protein; promotes the exchange of GDP for GTP on the alpha subunit of a heterotrimeric G-protein complex.
skin	LLvsCC	ENSGACG00000004048	ednrbb	endothelin receptor type Bb [Source:ZFIN;Acc:ZDB-GENE-081105-182]	groupXVI	9036119	9038723	GO:0042310	vasoconstriction	A decrease in the diameter of blood vessels, especially arteries, due to constriction of smooth muscle cells that line the vessels, and usually causing an increase in blood pressure.
skin	LLvsCC	ENSGACG00000004048	ednrbb	endothelin receptor type Bb [Source:ZFIN;Acc:ZDB-GENE-081105-182]	groupXVI	9036119	9038723	GO:0048484	enteric nervous system development	The process whose specific outcome is the progression of the enteric nervous system over time, from its formation to the mature structure. The enteric nervous system is composed of two ganglionated neural plexuses in the gut wall which form one of the three major divisions of the autonomic nervous system. The enteric nervous system innervates the gastrointestinal tract, the pancreas, and the gall…
skin	LLvsCC	ENSGACG00000004048	ednrbb	endothelin receptor type Bb [Source:ZFIN;Acc:ZDB-GENE-081105-182]	groupXVI	9036119	9038723	GO:0086100	endothelin receptor signaling pathway	A series of molecular signals initiated by an endothelin receptor binding to one of its physiological ligands, and proceeding with the activated receptor promoting the exchange of GDP for GTP on the alpha-subunit of an associated heterotrimeric G-protein complex. Ends with regulation of a downstream cellular process, e.g. transcription.
skin	LLvsCC	ENSGACG00000004048	ednrbb	endothelin receptor type Bb [Source:ZFIN;Acc:ZDB-GENE-081105-182]	groupXVI	9036119	9038723	GO:0065008	regulation of biological quality	Any process that modulates a qualitative or quantitative trait of a biological quality. A biological quality is a measurable attribute of an organism or part of an organism, such as size, mass, shape, color, etc.
skin	LLvsCC	ENSGACG00000004048	ednrbb	endothelin receptor type Bb [Source:ZFIN;Acc:ZDB-GENE-081105-182]	groupXVI	9036119	9038723	GO:0008015	blood circulation	The flow of blood through the body of an animal, enabling the transport of nutrients to the tissues and the removal of waste products.
skin	LLvsCC	ENSGACG00000004048	ednrbb	endothelin receptor type Bb [Source:ZFIN;Acc:ZDB-GENE-081105-182]	groupXVI	9036119	9038723	GO:0035556	intracellular signal transduction	The process in which a signal is passed on to downstream components within the cell, which become activated themselves to further propagate the signal and finally trigger a change in the function or state of the cell.
skin	LLvsCC	ENSGACG00000004064	aspn	asporin (LRR class 1) [Source:ZFIN;Acc:ZDB-GENE-041105-7]	groupXVII	1561433	1565169	GO:0005576	extracellular region	The space external to the outermost structure of a cell. For cells without external protective or external encapsulating structures this refers to space outside of the plasma membrane. This term covers the host cell environment outside an intracellular parasite.
skin	LLvsCC	ENSGACG00000004064	aspn	asporin (LRR class 1) [Source:ZFIN;Acc:ZDB-GENE-041105-7]	groupXVII	1561433	1565169	GO:0005515	protein binding	Binding to a protein.
skin	LLvsCC	ENSGACG00000004082	gpc6b	glypican 6b [Source:ZFIN;Acc:ZDB-GENE-130515-2]	groupXVI	9180758	9222618	GO:0005886	plasma membrane	The membrane surrounding a cell that separates the cell from its external environment. It consists of a phospholipid bilayer and associated proteins.
skin	LLvsCC	ENSGACG00000004082	gpc6b	glypican 6b [Source:ZFIN;Acc:ZDB-GENE-130515-2]	groupXVI	9180758	9222618	GO:0016020	membrane	A lipid bilayer along with all the proteins and protein complexes embedded in it an attached to it.
skin	LLvsCC	ENSGACG00000004082	gpc6b	glypican 6b [Source:ZFIN;Acc:ZDB-GENE-130515-2]	groupXVI	9180758	9222618	GO:0031225	anchored component of membrane	The component of a membrane consisting of the gene products that are tethered to the membrane only by a covalently attached anchor, such as a lipid group that is embedded in the membrane. Gene products with peptide sequences that are embedded in the membrane are excluded from this grouping.
skin	LLvsCC	ENSGACG00000004082	gpc6b	glypican 6b [Source:ZFIN;Acc:ZDB-GENE-130515-2]	groupXVI	9180758	9222618	GO:0062023	collagen-containing extracellular matrix	An extracellular matrix consisting mainly of proteins (especially collagen) and glycosaminoglycans (mostly as proteoglycans) that provides not only essential physical scaffolding for the cellular constituents but can also initiate crucial biochemical and biomechanical cues required for tissue morphogenesis, differentiation and homeostasis. The components are secreted by cells in the vicinity and …
skin	LLvsCC	ENSGACG00000004082	gpc6b	glypican 6b [Source:ZFIN;Acc:ZDB-GENE-130515-2]	groupXVI	9180758	9222618	GO:0009966	regulation of signal transduction	Any process that modulates the frequency, rate or extent of signal transduction.
skin	LLvsCC	ENSGACG00000004082	gpc6b	glypican 6b [Source:ZFIN;Acc:ZDB-GENE-130515-2]	groupXVI	9180758	9222618	GO:0046658	anchored component of plasma membrane	The component of the plasma membrane consisting of the gene products that are tethered to the membrane only by a covalently attached anchor, such as a lipid group, that is embedded in the membrane. Gene products with peptide sequences that are embedded in the membrane are excluded from this grouping.
skin	LLvsCC	ENSGACG00000004129	CNTN1	contactin 1 [Source:HGNC Symbol;Acc:HGNC:2171]	groupXIX	5819632	5865968	GO:0016021	integral component of membrane	The component of a membrane consisting of the gene products and protein complexes having at least some part of their peptide sequence embedded in the hydrophobic region of the membrane.
skin	LLvsCC	ENSGACG00000004129	CNTN1	contactin 1 [Source:HGNC Symbol;Acc:HGNC:2171]	groupXIX	5819632	5865968	GO:0005515	protein binding	Binding to a protein.
skin	LLvsCC	ENSGACG00000004492	enpp2	ectonucleotide pyrophosphatase/phosphodiesterase 2 [Source:ZFIN;Acc:ZDB-GENE-040426-1156]	groupXX	2406874	2424587	GO:0006955	immune response	Any immune system process that functions in the calibrated response of an organism to a potential internal or invasive threat.
skin	LLvsCC	ENSGACG00000004492	enpp2	ectonucleotide pyrophosphatase/phosphodiesterase 2 [Source:ZFIN;Acc:ZDB-GENE-040426-1156]	groupXX	2406874	2424587	GO:0046872	metal ion binding	Binding to a metal ion.
skin	LLvsCC	ENSGACG00000004492	enpp2	ectonucleotide pyrophosphatase/phosphodiesterase 2 [Source:ZFIN;Acc:ZDB-GENE-040426-1156]	groupXX	2406874	2424587	GO:0016787	hydrolase activity	Catalysis of the hydrolysis of various bonds, e.g. C-O, C-N, C-C, phosphoric anhydride bonds, etc. Hydrolase is the systematic name for any enzyme of EC class 3.
skin	LLvsCC	ENSGACG00000004492	enpp2	ectonucleotide pyrophosphatase/phosphodiesterase 2 [Source:ZFIN;Acc:ZDB-GENE-040426-1156]	groupXX	2406874	2424587	GO:0003676	nucleic acid binding	Binding to a nucleic acid.
skin	LLvsCC	ENSGACG00000004492	enpp2	ectonucleotide pyrophosphatase/phosphodiesterase 2 [Source:ZFIN;Acc:ZDB-GENE-040426-1156]	groupXX	2406874	2424587	GO:0005576	extracellular region	The space external to the outermost structure of a cell. For cells without external protective or external encapsulating structures this refers to space outside of the plasma membrane. This term covers the host cell environment outside an intracellular parasite.
skin	LLvsCC	ENSGACG00000004492	enpp2	ectonucleotide pyrophosphatase/phosphodiesterase 2 [Source:ZFIN;Acc:ZDB-GENE-040426-1156]	groupXX	2406874	2424587	GO:0005044	scavenger receptor activity	Combining with any modified low-density lipoprotein (LDL) or other polyanionic ligand and delivering the ligand into the cell via endocytosis. Ligands include acetylated and oxidized LDL, Gram-positive and Gram-negative bacteria, apoptotic cells, amyloid-beta fibrils, and advanced glycation end products (AGEs).
skin	LLvsCC	ENSGACG00000004492	enpp2	ectonucleotide pyrophosphatase/phosphodiesterase 2 [Source:ZFIN;Acc:ZDB-GENE-040426-1156]	groupXX	2406874	2424587	GO:0006897	endocytosis	A vesicle-mediated transport process in which cells take up external materials or membrane constituents by the invagination of a small region of the plasma membrane to form a new membrane-bounded vesicle.
skin	LLvsCC	ENSGACG00000004492	enpp2	ectonucleotide pyrophosphatase/phosphodiesterase 2 [Source:ZFIN;Acc:ZDB-GENE-040426-1156]	groupXX	2406874	2424587	GO:0090305	nucleic acid phosphodiester bond hydrolysis	The nucleic acid metabolic process in which the phosphodiester bonds between nucleotides are cleaved by hydrolysis.
skin	LLvsCC	ENSGACG00000004492	enpp2	ectonucleotide pyrophosphatase/phosphodiesterase 2 [Source:ZFIN;Acc:ZDB-GENE-040426-1156]	groupXX	2406874	2424587	GO:0030247	polysaccharide binding	Binding to a polysaccharide, a polymer of many (typically more than 10) monosaccharide residues linked glycosidically.
skin	LLvsCC	ENSGACG00000004492	enpp2	ectonucleotide pyrophosphatase/phosphodiesterase 2 [Source:ZFIN;Acc:ZDB-GENE-040426-1156]	groupXX	2406874	2424587	GO:0006935	chemotaxis	The directed movement of a motile cell or organism, or the directed growth of a cell guided by a specific chemical concentration gradient. Movement may be towards a higher concentration (positive chemotaxis) or towards a lower concentration (negative chemotaxis).
skin	LLvsCC	ENSGACG00000004492	enpp2	ectonucleotide pyrophosphatase/phosphodiesterase 2 [Source:ZFIN;Acc:ZDB-GENE-040426-1156]	groupXX	2406874	2424587	GO:0030334	regulation of cell migration	Any process that modulates the frequency, rate or extent of cell migration.
skin	LLvsCC	ENSGACG00000004492	enpp2	ectonucleotide pyrophosphatase/phosphodiesterase 2 [Source:ZFIN;Acc:ZDB-GENE-040426-1156]	groupXX	2406874	2424587	GO:0004528	phosphodiesterase I activity	Catalysis of the sequential hydrolytic removal of 5'-nucleotides from the 3'-hydroxy termini of 3'-hydroxy-terminated oligonucleotides.
skin	LLvsCC	ENSGACG00000004492	enpp2	ectonucleotide pyrophosphatase/phosphodiesterase 2 [Source:ZFIN;Acc:ZDB-GENE-040426-1156]	groupXX	2406874	2424587	GO:0004551	nucleotide diphosphatase activity	Catalysis of the reaction: a dinucleotide + H2O = 2 mononucleotides.
skin	LLvsCC	ENSGACG00000004492	enpp2	ectonucleotide pyrophosphatase/phosphodiesterase 2 [Source:ZFIN;Acc:ZDB-GENE-040426-1156]	groupXX	2406874	2424587	GO:0004622	lysophospholipase activity	Catalysis of the reaction: 2-lysophosphatidylcholine + H2O = glycerophosphocholine + a carboxylate.
skin	LLvsCC	ENSGACG00000004492	enpp2	ectonucleotide pyrophosphatase/phosphodiesterase 2 [Source:ZFIN;Acc:ZDB-GENE-040426-1156]	groupXX	2406874	2424587	GO:0045765	regulation of angiogenesis	Any process that modulates the frequency, rate or extent of angiogenesis.
skin	LLvsCC	ENSGACG00000004492	enpp2	ectonucleotide pyrophosphatase/phosphodiesterase 2 [Source:ZFIN;Acc:ZDB-GENE-040426-1156]	groupXX	2406874	2424587	GO:0003824	catalytic activity	Catalysis of a biochemical reaction at physiological temperatures. In biologically catalyzed reactions, the reactants are known as substrates, and the catalysts are naturally occurring macromolecular substances known as enzymes. Enzymes possess specific binding sites for substrates, and are usually composed wholly or largely of protein, but RNA that has catalytic activity (ribozyme) is often also…
skin	LLvsCC	ENSGACG00000004492	enpp2	ectonucleotide pyrophosphatase/phosphodiesterase 2 [Source:ZFIN;Acc:ZDB-GENE-040426-1156]	groupXX	2406874	2424587	GO:0008081	phosphoric diester hydrolase activity	Catalysis of the hydrolysis of a phosphodiester to give a phosphomonoester and a free hydroxyl group.
skin	LLvsCC	ENSGACG00000004492	enpp2	ectonucleotide pyrophosphatase/phosphodiesterase 2 [Source:ZFIN;Acc:ZDB-GENE-040426-1156]	groupXX	2406874	2424587	GO:0001944	vasculature development	The process whose specific outcome is the progression of the vasculature over time, from its formation to the mature structure. The vasculature is an interconnected tubular multi-tissue structure that contains fluid that is actively transported around the organism.
skin	LLvsCC	ENSGACG00000004492	enpp2	ectonucleotide pyrophosphatase/phosphodiesterase 2 [Source:ZFIN;Acc:ZDB-GENE-040426-1156]	groupXX	2406874	2424587	GO:0007368	determination of left/right symmetry	The establishment of an organism's body plan or part of an organism with respect to the left and right halves. The pattern can either be symmetric, such that the halves are mirror images, or asymmetric where the pattern deviates from this symmetry.
skin	LLvsCC	ENSGACG00000004492	enpp2	ectonucleotide pyrophosphatase/phosphodiesterase 2 [Source:ZFIN;Acc:ZDB-GENE-040426-1156]	groupXX	2406874	2424587	GO:0048709	oligodendrocyte differentiation	The process in which a relatively unspecialized cell acquires the specialized features of an oligodendrocyte. An oligodendrocyte is a type of glial cell involved in myelinating the axons of neurons in the central nervous system.
skin	LLvsCC	ENSGACG00000004492	enpp2	ectonucleotide pyrophosphatase/phosphodiesterase 2 [Source:ZFIN;Acc:ZDB-GENE-040426-1156]	groupXX	2406874	2424587	GO:0050848	regulation of calcium-mediated signaling	Any process that modulates the frequency, rate or extent of calcium-mediated signaling, the process in which a cell uses calcium ions to convert an extracellular signal into a response.
skin	LLvsCC	ENSGACG00000004492	enpp2	ectonucleotide pyrophosphatase/phosphodiesterase 2 [Source:ZFIN;Acc:ZDB-GENE-040426-1156]	groupXX	2406874	2424587	GO:0051216	cartilage development	The process whose specific outcome is the progression of a cartilage element over time, from its formation to the mature structure. Cartilage elements are skeletal elements that consist of connective tissue dominated by extracellular matrix containing collagen type II and large amounts of proteoglycan, particularly chondroitin sulfate.
skin	LLvsCC	ENSGACG00000004492	enpp2	ectonucleotide pyrophosphatase/phosphodiesterase 2 [Source:ZFIN;Acc:ZDB-GENE-040426-1156]	groupXX	2406874	2424587	GO:0060215	primitive hemopoiesis	A first transient wave of blood cell production that, in vertebrates, gives rise to erythrocytes (red blood cells) and myeloid cells.
skin	LLvsCC	ENSGACG00000004492	enpp2	ectonucleotide pyrophosphatase/phosphodiesterase 2 [Source:ZFIN;Acc:ZDB-GENE-040426-1156]	groupXX	2406874	2424587	GO:0060217	hemangioblast cell differentiation	The process in which a relatively unspecialized cell acquires the characteristics of a mature hemangioblast. Hemangioblasts are the proposed common precursor of blood and endothelial lineages.
skin	LLvsCC	ENSGACG00000004492	enpp2	ectonucleotide pyrophosphatase/phosphodiesterase 2 [Source:ZFIN;Acc:ZDB-GENE-040426-1156]	groupXX	2406874	2424587	GO:0060271	cilium assembly	The assembly of a cilium, a specialized eukaryotic organelle that consists of a filiform extrusion of the cell surface. Each cilium is bounded by an extrusion of the cytoplasmic membrane, and contains a regular longitudinal array of microtubules, anchored basally in a centriole.
skin	LLvsCC	ENSGACG00000004492	enpp2	ectonucleotide pyrophosphatase/phosphodiesterase 2 [Source:ZFIN;Acc:ZDB-GENE-040426-1156]	groupXX	2406874	2424587	GO:0061371	determination of heart left/right asymmetry	Determination of the asymmetric location of the heart with respect to the left and right halves of the organism.
skin	LLvsCC	ENSGACG00000004492	enpp2	ectonucleotide pyrophosphatase/phosphodiesterase 2 [Source:ZFIN;Acc:ZDB-GENE-040426-1156]	groupXX	2406874	2424587	GO:0070121	Kupffer's vesicle development	The progression of the Kupffer's vesicle over time from its initial formation until its mature state. The Kupffer's vesicle is a small but distinctive epithelial sac containing fluid, located midventrally posterior to the yolk cell or its extension, and transiently present during most of the segmentation period.
skin	LLvsCC	ENSGACG00000004492	enpp2	ectonucleotide pyrophosphatase/phosphodiesterase 2 [Source:ZFIN;Acc:ZDB-GENE-040426-1156]	groupXX	2406874	2424587	GO:0110165	cellular anatomical entity	A part of a cellular organism that is either an immaterial entity or a material entity with granularity above the level of a protein complex but below that of an anatomical system. Or, a substance produced by a cellular organism with granularity above the level of a protein complex.
skin	LLvsCC	ENSGACG00000004492	enpp2	ectonucleotide pyrophosphatase/phosphodiesterase 2 [Source:ZFIN;Acc:ZDB-GENE-040426-1156]	groupXX	2406874	2424587	GO:0006807	nitrogen compound metabolic process	The chemical reactions and pathways involving organic or inorganic compounds that contain nitrogen.
skin	LLvsCC	ENSGACG00000004492	enpp2	ectonucleotide pyrophosphatase/phosphodiesterase 2 [Source:ZFIN;Acc:ZDB-GENE-040426-1156]	groupXX	2406874	2424587	GO:0044238	primary metabolic process	The chemical reactions and pathways involving those compounds which are formed as a part of the normal anabolic and catabolic processes. These processes take place in most, if not all, cells of the organism.
skin	LLvsCC	ENSGACG00000004492	enpp2	ectonucleotide pyrophosphatase/phosphodiesterase 2 [Source:ZFIN;Acc:ZDB-GENE-040426-1156]	groupXX	2406874	2424587	GO:0071704	organic substance metabolic process	The chemical reactions and pathways involving an organic substance, any molecular entity containing carbon.
skin	LLvsCC	ENSGACG00000004492	enpp2	ectonucleotide pyrophosphatase/phosphodiesterase 2 [Source:ZFIN;Acc:ZDB-GENE-040426-1156]	groupXX	2406874	2424587	GO:0016788	hydrolase activity, acting on ester bonds	Catalysis of the hydrolysis of any ester bond.
skin	LLvsCC	ENSGACG00000004501	s100s	S100 calcium binding protein S [Source:ZFIN;Acc:ZDB-GENE-040822-31]	groupX	6810201	6810711	GO:0046872	metal ion binding	Binding to a metal ion.
skin	LLvsCC	ENSGACG00000004501	s100s	S100 calcium binding protein S [Source:ZFIN;Acc:ZDB-GENE-040822-31]	groupX	6810201	6810711	GO:0005509	calcium ion binding	Binding to a calcium ion (Ca2+).
skin	LLvsCC	ENSGACG00000004540	trim46b	tripartite motif containing 46b [Source:ZFIN;Acc:ZDB-GENE-060503-466]	groupX	6985750	6996985	GO:0046872	metal ion binding	Binding to a metal ion.
skin	LLvsCC	ENSGACG00000004540	trim46b	tripartite motif containing 46b [Source:ZFIN;Acc:ZDB-GENE-060503-466]	groupX	6985750	6996985	GO:0008270	zinc ion binding	Binding to a zinc ion (Zn).
skin	LLvsCC	ENSGACG00000004540	trim46b	tripartite motif containing 46b [Source:ZFIN;Acc:ZDB-GENE-060503-466]	groupX	6985750	6996985	GO:0005874	microtubule	Any of the long, generally straight, hollow tubes of internal diameter 12-15 nm and external diameter 24 nm found in a wide variety of eukaryotic cells; each consists (usually) of 13 protofilaments of polymeric tubulin, staggered in such a manner that the tubulin monomers are arranged in a helical pattern on the microtubular surface, and with the alpha/beta axes of the tubulin subunits parallel t…
skin	LLvsCC	ENSGACG00000004540	trim46b	tripartite motif containing 46b [Source:ZFIN;Acc:ZDB-GENE-060503-466]	groupX	6985750	6996985	GO:0005515	protein binding	Binding to a protein.
skin	LLvsCC	ENSGACG00000004540	trim46b	tripartite motif containing 46b [Source:ZFIN;Acc:ZDB-GENE-060503-466]	groupX	6985750	6996985	GO:0110165	cellular anatomical entity	A part of a cellular organism that is either an immaterial entity or a material entity with granularity above the level of a protein complex but below that of an anatomical system. Or, a substance produced by a cellular organism with granularity above the level of a protein complex.
skin	LLvsCC	ENSGACG00000004596	ca12	carbonic anhydrase XII [Source:ZFIN;Acc:ZDB-GENE-080815-4]	groupXIX	6283037	6288758	GO:0046872	metal ion binding	Binding to a metal ion.
skin	LLvsCC	ENSGACG00000004596	ca12	carbonic anhydrase XII [Source:ZFIN;Acc:ZDB-GENE-080815-4]	groupXIX	6283037	6288758	GO:0008270	zinc ion binding	Binding to a zinc ion (Zn).
skin	LLvsCC	ENSGACG00000004596	ca12	carbonic anhydrase XII [Source:ZFIN;Acc:ZDB-GENE-080815-4]	groupXIX	6283037	6288758	GO:0016021	integral component of membrane	The component of a membrane consisting of the gene products and protein complexes having at least some part of their peptide sequence embedded in the hydrophobic region of the membrane.
skin	LLvsCC	ENSGACG00000004596	ca12	carbonic anhydrase XII [Source:ZFIN;Acc:ZDB-GENE-080815-4]	groupXIX	6283037	6288758	GO:0004089	carbonate dehydratase activity	Catalysis of the reaction: H2CO3 = CO2 + H2O.
skin	LLvsCC	ENSGACG00000004596	ca12	carbonic anhydrase XII [Source:ZFIN;Acc:ZDB-GENE-080815-4]	groupXIX	6283037	6288758	GO:0016829	lyase activity	Catalysis of the cleavage of C-C, C-O, C-N and other bonds by other means than by hydrolysis or oxidation, or conversely adding a group to a double bond. They differ from other enzymes in that two substrates are involved in one reaction direction, but only one in the other direction. When acting on the single substrate, a molecule is eliminated and this generates either a new double bond or a new…
skin	LLvsCC	ENSGACG00000004691	islr2	immunoglobulin superfamily containing leucine-rich repeat 2 [Source:ZFIN;Acc:ZDB-GENE-050320-95]	groupXIX	6319533	6321650	GO:0016020	membrane	A lipid bilayer along with all the proteins and protein complexes embedded in it an attached to it.
skin	LLvsCC	ENSGACG00000004691	islr2	immunoglobulin superfamily containing leucine-rich repeat 2 [Source:ZFIN;Acc:ZDB-GENE-050320-95]	groupXIX	6319533	6321650	GO:0016021	integral component of membrane	The component of a membrane consisting of the gene products and protein complexes having at least some part of their peptide sequence embedded in the hydrophobic region of the membrane.
skin	LLvsCC	ENSGACG00000004691	islr2	immunoglobulin superfamily containing leucine-rich repeat 2 [Source:ZFIN;Acc:ZDB-GENE-050320-95]	groupXIX	6319533	6321650	GO:0031290	retinal ganglion cell axon guidance	The process in which the migration of an axon growth cone of a retinal ganglion cell (RGC) is directed to its target in the brain in response to a combination of attractive and repulsive cues.
skin	LLvsCC	ENSGACG00000004691	islr2	immunoglobulin superfamily containing leucine-rich repeat 2 [Source:ZFIN;Acc:ZDB-GENE-050320-95]	groupXIX	6319533	6321650	GO:0005515	protein binding	Binding to a protein.
skin	LLvsCC	ENSGACG00000004757	sp9	sp9 transcription factor [Source:NCBI gene;Acc:405896]	groupXVI	10001015	10002842	GO:0030326	embryonic limb morphogenesis	The process, occurring in the embryo, by which the anatomical structures of the limb are generated and organized. A limb is an appendage of an animal used for locomotion or grasping.
skin	LLvsCC	ENSGACG00000004757	sp9	sp9 transcription factor [Source:NCBI gene;Acc:405896]	groupXVI	10001015	10002842	GO:0035118	embryonic pectoral fin morphogenesis	The process, occurring in the embryo, by which the anatomical structures of the pectoral fin are generated and organized. Pectoral fins are bilaterally paired fins mounted laterally and located behind the gill covers of fish. These fins are used for lateral mobility and propulsion.
skin	LLvsCC	ENSGACG00000004757	sp9	sp9 transcription factor [Source:NCBI gene;Acc:405896]	groupXVI	10001015	10002842	GO:0045743	positive regulation of fibroblast growth factor receptor signaling pathway	Any process that activates or increases the frequency, rate or extent of fibroblast growth factor receptor signaling pathway activity.
skin	LLvsCC	ENSGACG00000004768			groupXVII	2682695	2686580
skin	LLvsCC	ENSGACG00000005079	unc5b	unc-5 netrin receptor B [Source:ZFIN;Acc:ZDB-GENE-041213-1]	groupVI	6064567	6076218	GO:0005886	plasma membrane	The membrane surrounding a cell that separates the cell from its external environment. It consists of a phospholipid bilayer and associated proteins.
skin	LLvsCC	ENSGACG00000005079	unc5b	unc-5 netrin receptor B [Source:ZFIN;Acc:ZDB-GENE-041213-1]	groupVI	6064567	6076218	GO:0016020	membrane	A lipid bilayer along with all the proteins and protein complexes embedded in it an attached to it.
skin	LLvsCC	ENSGACG00000005079	unc5b	unc-5 netrin receptor B [Source:ZFIN;Acc:ZDB-GENE-041213-1]	groupVI	6064567	6076218	GO:0016021	integral component of membrane	The component of a membrane consisting of the gene products and protein complexes having at least some part of their peptide sequence embedded in the hydrophobic region of the membrane.
skin	LLvsCC	ENSGACG00000005079	unc5b	unc-5 netrin receptor B [Source:ZFIN;Acc:ZDB-GENE-041213-1]	groupVI	6064567	6076218	GO:0007165	signal transduction	The cellular process in which a signal is conveyed to trigger a change in the activity or state of a cell. Signal transduction begins with reception of a signal (e.g. a ligand binding to a receptor or receptor activation by a stimulus such as light), or for signal transduction in the absence of ligand, signal-withdrawal or the activity of a constitutively active receptor. Signal transduction ends…
skin	LLvsCC	ENSGACG00000005079	unc5b	unc-5 netrin receptor B [Source:ZFIN;Acc:ZDB-GENE-041213-1]	groupVI	6064567	6076218	GO:0005042	netrin receptor activity	Combining with a netrin signal and transmitting the signal from one side of the membrane to the other to initiate a change in cell activity.
skin	LLvsCC	ENSGACG00000005079	unc5b	unc-5 netrin receptor B [Source:ZFIN;Acc:ZDB-GENE-041213-1]	groupVI	6064567	6076218	GO:0001569	branching involved in blood vessel morphogenesis	The process of coordinated growth and sprouting of blood vessels giving rise to the organized vascular system.
skin	LLvsCC	ENSGACG00000005079	unc5b	unc-5 netrin receptor B [Source:ZFIN;Acc:ZDB-GENE-041213-1]	groupVI	6064567	6076218	GO:0016525	negative regulation of angiogenesis	Any process that stops, prevents, or reduces the frequency, rate or extent of angiogenesis.
skin	LLvsCC	ENSGACG00000005079	unc5b	unc-5 netrin receptor B [Source:ZFIN;Acc:ZDB-GENE-041213-1]	groupVI	6064567	6076218	GO:0038007	netrin-activated signaling pathway	A series of molecular events initiated by the binding of a netrin protein to a receptor on the surface of the target cell, and ending with regulation of a downstream cellular process, e.g. transcription. Netrins can act as chemoattractant signals for some cells and chemorepellent signals for others. Netrins also have roles outside of cell and axon guidance.
skin	LLvsCC	ENSGACG00000005079	unc5b	unc-5 netrin receptor B [Source:ZFIN;Acc:ZDB-GENE-041213-1]	groupVI	6064567	6076218	GO:0048514	blood vessel morphogenesis	The process in which the anatomical structures of blood vessels are generated and organized. The blood vessel is the vasculature carrying blood.
skin	LLvsCC	ENSGACG00000005079	unc5b	unc-5 netrin receptor B [Source:ZFIN;Acc:ZDB-GENE-041213-1]	groupVI	6064567	6076218	GO:0005515	protein binding	Binding to a protein.
skin	LLvsCC	ENSGACG00000005085	smad6b	SMAD family member 6b [Source:ZFIN;Acc:ZDB-GENE-050419-198]	groupXIX	6609904	6625673	GO:0046872	metal ion binding	Binding to a metal ion.
skin	LLvsCC	ENSGACG00000005085	smad6b	SMAD family member 6b [Source:ZFIN;Acc:ZDB-GENE-050419-198]	groupXIX	6609904	6625673	GO:0005634	nucleus	A membrane-bounded organelle of eukaryotic cells in which chromosomes are housed and replicated. In most cells, the nucleus contains all of the cell's chromosomes except the organellar chromosomes, and is the site of RNA synthesis and processing. In some species, or in specialized cell types, RNA metabolism or DNA replication may be absent.
skin	LLvsCC	ENSGACG00000005085	smad6b	SMAD family member 6b [Source:ZFIN;Acc:ZDB-GENE-050419-198]	groupXIX	6609904	6625673	GO:0005737	cytoplasm	The contents of a cell excluding the plasma membrane and nucleus, but including other subcellular structures.
skin	LLvsCC	ENSGACG00000005085	smad6b	SMAD family member 6b [Source:ZFIN;Acc:ZDB-GENE-050419-198]	groupXIX	6609904	6625673	GO:0006355	regulation of transcription, DNA-templated	Any process that modulates the frequency, rate or extent of cellular DNA-templated transcription.
skin	LLvsCC	ENSGACG00000005085	smad6b	SMAD family member 6b [Source:ZFIN;Acc:ZDB-GENE-050419-198]	groupXIX	6609904	6625673	GO:0005667	transcription regulator complex	A protein complex that is capable of associating with DNA by direct binding, or via other DNA-binding proteins or complexes, and regulating transcription.
skin	LLvsCC	ENSGACG00000005085	smad6b	SMAD family member 6b [Source:ZFIN;Acc:ZDB-GENE-050419-198]	groupXIX	6609904	6625673	GO:0003677	DNA binding	Any molecular function by which a gene product interacts selectively and non-covalently with DNA (deoxyribonucleic acid).
skin	LLvsCC	ENSGACG00000005085	smad6b	SMAD family member 6b [Source:ZFIN;Acc:ZDB-GENE-050419-198]	groupXIX	6609904	6625673	GO:0007179	transforming growth factor beta receptor signaling pathway	A series of molecular signals initiated by the binding of an extracellular ligand to a transforming growth factor beta receptor on the surface of a target cell, and ending with regulation of a downstream cellular process, e.g. transcription.
skin	LLvsCC	ENSGACG00000005085	smad6b	SMAD family member 6b [Source:ZFIN;Acc:ZDB-GENE-050419-198]	groupXIX	6609904	6625673	GO:0005515	protein binding	Binding to a protein.
skin	LLvsCC	ENSGACG00000005121	prss35	serine protease 35 [Source:ZFIN;Acc:ZDB-GENE-040704-55]	groupXX	3425307	3426581	GO:0016787	hydrolase activity	Catalysis of the hydrolysis of various bonds, e.g. C-O, C-N, C-C, phosphoric anhydride bonds, etc. Hydrolase is the systematic name for any enzyme of EC class 3.
skin	LLvsCC	ENSGACG00000005121	prss35	serine protease 35 [Source:ZFIN;Acc:ZDB-GENE-040704-55]	groupXX	3425307	3426581	GO:0006508	proteolysis	The hydrolysis of proteins into smaller polypeptides and/or amino acids by cleavage of their peptide bonds.
skin	LLvsCC	ENSGACG00000005121	prss35	serine protease 35 [Source:ZFIN;Acc:ZDB-GENE-040704-55]	groupXX	3425307	3426581	GO:0008233	peptidase activity	Catalysis of the hydrolysis of a peptide bond. A peptide bond is a covalent bond formed when the carbon atom from the carboxyl group of one amino acid shares electrons with the nitrogen atom from the amino group of a second amino acid.
skin	LLvsCC	ENSGACG00000005121	prss35	serine protease 35 [Source:ZFIN;Acc:ZDB-GENE-040704-55]	groupXX	3425307	3426581	GO:0004252	serine-type endopeptidase activity	Catalysis of the hydrolysis of internal, alpha-peptide bonds in a polypeptide chain by a catalytic mechanism that involves a catalytic triad consisting of a serine nucleophile that is activated by a proton relay involving an acidic residue (e.g. aspartate or glutamate) and a basic residue (usually histidine).
skin	LLvsCC	ENSGACG00000005121	prss35	serine protease 35 [Source:ZFIN;Acc:ZDB-GENE-040704-55]	groupXX	3425307	3426581	GO:0008236	serine-type peptidase activity	Catalysis of the hydrolysis of peptide bonds in a polypeptide chain by a catalytic mechanism that involves a catalytic triad consisting of a serine nucleophile that is activated by a proton relay involving an acidic residue (e.g. aspartate or glutamate) and a basic residue (usually histidine).
skin	LLvsCC	ENSGACG00000005549	fap	fibroblast activation protein, alpha [Source:ZFIN;Acc:ZDB-GENE-081104-439]	groupXVI	10869662	10876778	GO:0005886	plasma membrane	The membrane surrounding a cell that separates the cell from its external environment. It consists of a phospholipid bilayer and associated proteins.
skin	LLvsCC	ENSGACG00000005549	fap	fibroblast activation protein, alpha [Source:ZFIN;Acc:ZDB-GENE-081104-439]	groupXVI	10869662	10876778	GO:0016020	membrane	A lipid bilayer along with all the proteins and protein complexes embedded in it an attached to it.
skin	LLvsCC	ENSGACG00000005549	fap	fibroblast activation protein, alpha [Source:ZFIN;Acc:ZDB-GENE-081104-439]	groupXVI	10869662	10876778	GO:0016021	integral component of membrane	The component of a membrane consisting of the gene products and protein complexes having at least some part of their peptide sequence embedded in the hydrophobic region of the membrane.
skin	LLvsCC	ENSGACG00000005549	fap	fibroblast activation protein, alpha [Source:ZFIN;Acc:ZDB-GENE-081104-439]	groupXVI	10869662	10876778	GO:0016787	hydrolase activity	Catalysis of the hydrolysis of various bonds, e.g. C-O, C-N, C-C, phosphoric anhydride bonds, etc. Hydrolase is the systematic name for any enzyme of EC class 3.
skin	LLvsCC	ENSGACG00000005549	fap	fibroblast activation protein, alpha [Source:ZFIN;Acc:ZDB-GENE-081104-439]	groupXVI	10869662	10876778	GO:0006508	proteolysis	The hydrolysis of proteins into smaller polypeptides and/or amino acids by cleavage of their peptide bonds.
skin	LLvsCC	ENSGACG00000005549	fap	fibroblast activation protein, alpha [Source:ZFIN;Acc:ZDB-GENE-081104-439]	groupXVI	10869662	10876778	GO:0004252	serine-type endopeptidase activity	Catalysis of the hydrolysis of internal, alpha-peptide bonds in a polypeptide chain by a catalytic mechanism that involves a catalytic triad consisting of a serine nucleophile that is activated by a proton relay involving an acidic residue (e.g. aspartate or glutamate) and a basic residue (usually histidine).
skin	LLvsCC	ENSGACG00000005549	fap	fibroblast activation protein, alpha [Source:ZFIN;Acc:ZDB-GENE-081104-439]	groupXVI	10869662	10876778	GO:0008236	serine-type peptidase activity	Catalysis of the hydrolysis of peptide bonds in a polypeptide chain by a catalytic mechanism that involves a catalytic triad consisting of a serine nucleophile that is activated by a proton relay involving an acidic residue (e.g. aspartate or glutamate) and a basic residue (usually histidine).
skin	LLvsCC	ENSGACG00000005549	fap	fibroblast activation protein, alpha [Source:ZFIN;Acc:ZDB-GENE-081104-439]	groupXVI	10869662	10876778	GO:0007155	cell adhesion	The attachment of a cell, either to another cell or to an underlying substrate such as the extracellular matrix, via cell adhesion molecules.
skin	LLvsCC	ENSGACG00000005549	fap	fibroblast activation protein, alpha [Source:ZFIN;Acc:ZDB-GENE-081104-439]	groupXVI	10869662	10876778	GO:0008233	peptidase activity	Catalysis of the hydrolysis of a peptide bond. A peptide bond is a covalent bond formed when the carbon atom from the carboxyl group of one amino acid shares electrons with the nitrogen atom from the amino group of a second amino acid.
skin	LLvsCC	ENSGACG00000005549	fap	fibroblast activation protein, alpha [Source:ZFIN;Acc:ZDB-GENE-081104-439]	groupXVI	10869662	10876778	GO:0030054	cell junction	A cellular component that forms a specialized region of connection between two or more cells, or between a cell and the extracellular matrix, or between two membrane-bound components of a cell, such as flagella.
skin	LLvsCC	ENSGACG00000005549	fap	fibroblast activation protein, alpha [Source:ZFIN;Acc:ZDB-GENE-081104-439]	groupXVI	10869662	10876778	GO:0042995	cell projection	A prolongation or process extending from a cell, e.g. a flagellum or axon.
skin	LLvsCC	ENSGACG00000005549	fap	fibroblast activation protein, alpha [Source:ZFIN;Acc:ZDB-GENE-081104-439]	groupXVI	10869662	10876778	GO:0045121	membrane raft	Any of the small (10-200 nm), heterogeneous, highly dynamic, sterol- and sphingolipid-enriched membrane domains that compartmentalize cellular processes. Small rafts can sometimes be stabilized to form larger platforms through protein-protein and protein-lipid interactions.
skin	LLvsCC	ENSGACG00000005549	fap	fibroblast activation protein, alpha [Source:ZFIN;Acc:ZDB-GENE-081104-439]	groupXVI	10869662	10876778	GO:0008239	dipeptidyl-peptidase activity	Catalysis of the hydrolysis of N-terminal dipeptides from a polypeptide chain.
skin	LLvsCC	ENSGACG00000005549	fap	fibroblast activation protein, alpha [Source:ZFIN;Acc:ZDB-GENE-081104-439]	groupXVI	10869662	10876778	GO:0016324	apical plasma membrane	The region of the plasma membrane located at the apical end of the cell.
skin	LLvsCC	ENSGACG00000005549	fap	fibroblast activation protein, alpha [Source:ZFIN;Acc:ZDB-GENE-081104-439]	groupXVI	10869662	10876778	GO:0031258	lamellipodium membrane	The portion of the plasma membrane surrounding a lamellipodium.
skin	LLvsCC	ENSGACG00000005549	fap	fibroblast activation protein, alpha [Source:ZFIN;Acc:ZDB-GENE-081104-439]	groupXVI	10869662	10876778	GO:0110165	cellular anatomical entity	A part of a cellular organism that is either an immaterial entity or a material entity with granularity above the level of a protein complex but below that of an anatomical system. Or, a substance produced by a cellular organism with granularity above the level of a protein complex.
skin	LLvsCC	ENSGACG00000005573	nrxn1b	neurexin 1b [Source:NCBI gene;Acc:555686]	groupVI	6583535	6776890	GO:0016020	membrane	A lipid bilayer along with all the proteins and protein complexes embedded in it an attached to it.
skin	LLvsCC	ENSGACG00000005573	nrxn1b	neurexin 1b [Source:NCBI gene;Acc:555686]	groupVI	6583535	6776890	GO:0016021	integral component of membrane	The component of a membrane consisting of the gene products and protein complexes having at least some part of their peptide sequence embedded in the hydrophobic region of the membrane.
skin	LLvsCC	ENSGACG00000005573	nrxn1b	neurexin 1b [Source:NCBI gene;Acc:555686]	groupVI	6583535	6776890	GO:0048856	anatomical structure development	The biological process whose specific outcome is the progression of an anatomical structure from an initial condition to its mature state. This process begins with the formation of the structure and ends with the mature structure, whatever form that may be including its natural destruction. An anatomical structure is any biological entity that occupies space and is distinguished from its surround…
skin	LLvsCC	ENSGACG00000005573	nrxn1b	neurexin 1b [Source:NCBI gene;Acc:555686]	groupVI	6583535	6776890
skin	LLvsCC	ENSGACG00000005647	sntg2	syntrophin, gamma 2 [Source:ZFIN;Acc:ZDB-GENE-060526-196]	groupXV	1810555	1848494	GO:0005856	cytoskeleton	Any of the various filamentous elements that form the internal framework of cells, and typically remain after treatment of the cells with mild detergent to remove membrane constituents and soluble components of the cytoplasm. The term embraces intermediate filaments, microfilaments, microtubules, the microtrabecular lattice, and other structures characterized by a polymeric filamentous nature and…
skin	LLvsCC	ENSGACG00000005647	sntg2	syntrophin, gamma 2 [Source:ZFIN;Acc:ZDB-GENE-060526-196]	groupXV	1810555	1848494	GO:0005198	structural molecule activity	The action of a molecule that contributes to the structural integrity of a complex or its assembly within or outside a cell.
skin	LLvsCC	ENSGACG00000005647	sntg2	syntrophin, gamma 2 [Source:ZFIN;Acc:ZDB-GENE-060526-196]	groupXV	1810555	1848494	GO:0005515	protein binding	Binding to a protein.
skin	LLvsCC	ENSGACG00000005702	ARHGAP22	Rho GTPase activating protein 22 [Source:HGNC Symbol;Acc:HGNC:30320]	groupV	7593860	7610907	GO:0007165	signal transduction	The cellular process in which a signal is conveyed to trigger a change in the activity or state of a cell. Signal transduction begins with reception of a signal (e.g. a ligand binding to a receptor or receptor activation by a stimulus such as light), or for signal transduction in the absence of ligand, signal-withdrawal or the activity of a constitutively active receptor. Signal transduction ends…
skin	LLvsCC	ENSGACG00000005702	ARHGAP22	Rho GTPase activating protein 22 [Source:HGNC Symbol;Acc:HGNC:30320]	groupV	7593860	7610907	GO:0050790	regulation of catalytic activity	Any process that modulates the activity of an enzyme.
skin	LLvsCC	ENSGACG00000005702	ARHGAP22	Rho GTPase activating protein 22 [Source:HGNC Symbol;Acc:HGNC:30320]	groupV	7593860	7610907	GO:0005096	GTPase activator activity	Binds to and increases the activity of a GTPase, an enzyme that catalyzes the hydrolysis of GTP.
skin	LLvsCC	ENSGACG00000005728	ndnf	neuron-derived neurotrophic factor [Source:ZFIN;Acc:ZDB-GENE-030131-207]	scaffold_812	5266	8599	GO:0005576	extracellular region	The space external to the outermost structure of a cell. For cells without external protective or external encapsulating structures this refers to space outside of the plasma membrane. This term covers the host cell environment outside an intracellular parasite.
skin	LLvsCC	ENSGACG00000005728	ndnf	neuron-derived neurotrophic factor [Source:ZFIN;Acc:ZDB-GENE-030131-207]	scaffold_812	5266	8599	GO:0005515	protein binding	Binding to a protein.
skin	LLvsCC	ENSGACG00000005809	cd81b	CD81 molecule b [Source:ZFIN;Acc:ZDB-GENE-040808-52]	groupXIX	7222941	7230754	GO:0016020	membrane	A lipid bilayer along with all the proteins and protein complexes embedded in it an attached to it.
skin	LLvsCC	ENSGACG00000005809	cd81b	CD81 molecule b [Source:ZFIN;Acc:ZDB-GENE-040808-52]	groupXIX	7222941	7230754	GO:0016021	integral component of membrane	The component of a membrane consisting of the gene products and protein complexes having at least some part of their peptide sequence embedded in the hydrophobic region of the membrane.
skin	LLvsCC	ENSGACG00000005850			groupXX	5103750	5106409	GO:0016021	integral component of membrane	The component of a membrane consisting of the gene products and protein complexes having at least some part of their peptide sequence embedded in the hydrophobic region of the membrane.
skin	LLvsCC	ENSGACG00000005855	hpn	hepsin [Source:ZFIN;Acc:ZDB-GENE-141212-373]	groupXX	5115718	5118798	GO:0016020	membrane	A lipid bilayer along with all the proteins and protein complexes embedded in it an attached to it.
skin	LLvsCC	ENSGACG00000005855	hpn	hepsin [Source:ZFIN;Acc:ZDB-GENE-141212-373]	groupXX	5115718	5118798	GO:0005615	extracellular space	That part of a multicellular organism outside the cells proper, usually taken to be outside the plasma membranes, and occupied by fluid.
skin	LLvsCC	ENSGACG00000005855	hpn	hepsin [Source:ZFIN;Acc:ZDB-GENE-141212-373]	groupXX	5115718	5118798	GO:0016021	integral component of membrane	The component of a membrane consisting of the gene products and protein complexes having at least some part of their peptide sequence embedded in the hydrophobic region of the membrane.
skin	LLvsCC	ENSGACG00000005855	hpn	hepsin [Source:ZFIN;Acc:ZDB-GENE-141212-373]	groupXX	5115718	5118798	GO:0016787	hydrolase activity	Catalysis of the hydrolysis of various bonds, e.g. C-O, C-N, C-C, phosphoric anhydride bonds, etc. Hydrolase is the systematic name for any enzyme of EC class 3.
skin	LLvsCC	ENSGACG00000005855	hpn	hepsin [Source:ZFIN;Acc:ZDB-GENE-141212-373]	groupXX	5115718	5118798	GO:0006508	proteolysis	The hydrolysis of proteins into smaller polypeptides and/or amino acids by cleavage of their peptide bonds.
skin	LLvsCC	ENSGACG00000005855	hpn	hepsin [Source:ZFIN;Acc:ZDB-GENE-141212-373]	groupXX	5115718	5118798	GO:0008233	peptidase activity	Catalysis of the hydrolysis of a peptide bond. A peptide bond is a covalent bond formed when the carbon atom from the carboxyl group of one amino acid shares electrons with the nitrogen atom from the amino group of a second amino acid.
skin	LLvsCC	ENSGACG00000005855	hpn	hepsin [Source:ZFIN;Acc:ZDB-GENE-141212-373]	groupXX	5115718	5118798	GO:0004252	serine-type endopeptidase activity	Catalysis of the hydrolysis of internal, alpha-peptide bonds in a polypeptide chain by a catalytic mechanism that involves a catalytic triad consisting of a serine nucleophile that is activated by a proton relay involving an acidic residue (e.g. aspartate or glutamate) and a basic residue (usually histidine).
skin	LLvsCC	ENSGACG00000005855	hpn	hepsin [Source:ZFIN;Acc:ZDB-GENE-141212-373]	groupXX	5115718	5118798	GO:0008236	serine-type peptidase activity	Catalysis of the hydrolysis of peptide bonds in a polypeptide chain by a catalytic mechanism that involves a catalytic triad consisting of a serine nucleophile that is activated by a proton relay involving an acidic residue (e.g. aspartate or glutamate) and a basic residue (usually histidine).
skin	LLvsCC	ENSGACG00000005855	hpn	hepsin [Source:ZFIN;Acc:ZDB-GENE-141212-373]	groupXX	5115718	5118798	GO:0005044	scavenger receptor activity	Combining with any modified low-density lipoprotein (LDL) or other polyanionic ligand and delivering the ligand into the cell via endocytosis. Ligands include acetylated and oxidized LDL, Gram-positive and Gram-negative bacteria, apoptotic cells, amyloid-beta fibrils, and advanced glycation end products (AGEs).
skin	LLvsCC	ENSGACG00000005855	hpn	hepsin [Source:ZFIN;Acc:ZDB-GENE-141212-373]	groupXX	5115718	5118798	GO:0006897	endocytosis	A vesicle-mediated transport process in which cells take up external materials or membrane constituents by the invagination of a small region of the plasma membrane to form a new membrane-bounded vesicle.
skin	LLvsCC	ENSGACG00000005855	hpn	hepsin [Source:ZFIN;Acc:ZDB-GENE-141212-373]	groupXX	5115718	5118798	GO:0070008	serine-type exopeptidase activity	Catalysis of the hydrolysis of a peptide bond not more than three residues from the N- or C-terminus of a polypeptide chain by a catalytic mechanism that involves a catalytic triad consisting of a serine nucleophile that is activated by a proton relay involving an acidic residue (e.g. aspartate or glutamate) and a basic residue (usually histidine).
skin	LLvsCC	ENSGACG00000005855	hpn	hepsin [Source:ZFIN;Acc:ZDB-GENE-141212-373]	groupXX	5115718	5118798	GO:0072378	blood coagulation, fibrin clot formation	A protein activation cascade that contributes to blood coagulation and consists of the cascade of enzymatic reactions initiated by physical damage to the wall of a blood vessel, leading to the formation of a formation of a fibrin clot at the site of the injury. The process also includes numerous positive and negative regulatory events.
skin	LLvsCC	ENSGACG00000005855	hpn	hepsin [Source:ZFIN;Acc:ZDB-GENE-141212-373]	groupXX	5115718	5118798	GO:1900003	regulation of serine-type endopeptidase activity	Any process that modulates the frequency, rate or extent of serine-type endopeptidase activity.
skin	LLvsCC	ENSGACG00000005940	fibina	fin bud initiation factor a [Source:ZFIN;Acc:ZDB-GENE-111031-2]	groupXIX	7354155	7354981	GO:0005794	Golgi apparatus	A membrane-bound cytoplasmic organelle of the endomembrane system that further processes the core oligosaccharides (e.g. N-glycans) added to proteins in the endoplasmic reticulum and packages them into membrane-bound vesicles. The Golgi apparatus operates at the intersection of the secretory, lysosomal, and endocytic pathways.
skin	LLvsCC	ENSGACG00000005940	fibina	fin bud initiation factor a [Source:ZFIN;Acc:ZDB-GENE-111031-2]	groupXIX	7354155	7354981	GO:0005576	extracellular region	The space external to the outermost structure of a cell. For cells without external protective or external encapsulating structures this refers to space outside of the plasma membrane. This term covers the host cell environment outside an intracellular parasite.
skin	LLvsCC	ENSGACG00000005940	fibina	fin bud initiation factor a [Source:ZFIN;Acc:ZDB-GENE-111031-2]	groupXIX	7354155	7354981	GO:0005783	endoplasmic reticulum	The irregular network of unit membranes, visible only by electron microscopy, that occurs in the cytoplasm of many eukaryotic cells. The membranes form a complex meshwork of tubular channels, which are often expanded into slitlike cavities called cisternae. The ER takes two forms, rough (or granular), with ribosomes adhering to the outer surface, and smooth (with no ribosomes attached).
skin	LLvsCC	ENSGACG00000005976	GPX2	glutathione peroxidase 2 [Source:HGNC Symbol;Acc:HGNC:4554]	groupXV	2255584	2256584	GO:0006979	response to oxidative stress	Any process that results in a change in state or activity of a cell or an organism (in terms of movement, secretion, enzyme production, gene expression, etc.) as a result of oxidative stress, a state often resulting from exposure to high levels of reactive oxygen species, e.g. superoxide anions, hydrogen peroxide (H2O2), and hydroxyl radicals.
skin	LLvsCC	ENSGACG00000005976	GPX2	glutathione peroxidase 2 [Source:HGNC Symbol;Acc:HGNC:4554]	groupXV	2255584	2256584	GO:0004602	glutathione peroxidase activity	Catalysis of the reaction: 2 glutathione + hydrogen peroxide = oxidized glutathione + 2 H2O.
skin	LLvsCC	ENSGACG00000006168	col10a1b	collagen, type X, alpha 1b [Source:ZFIN;Acc:ZDB-GENE-030131-7079]	groupXVIII	3331871	3333721	GO:0005576	extracellular region	The space external to the outermost structure of a cell. For cells without external protective or external encapsulating structures this refers to space outside of the plasma membrane. This term covers the host cell environment outside an intracellular parasite.
skin	LLvsCC	ENSGACG00000006168	col10a1b	collagen, type X, alpha 1b [Source:ZFIN;Acc:ZDB-GENE-030131-7079]	groupXVIII	3331871	3333721	GO:0005515	protein binding	Binding to a protein.
skin	LLvsCC	ENSGACG00000006178	cyp1c1	Gasterosteus aculeatus cytochrome P450 family 1 subfamily C polypeptide 1 (cyp1c1), mRNA. [Source:RefSeq mRNA;Acc:NM_001267692]	groupXV	2611976	2613553	GO:0004497	monooxygenase activity	Catalysis of the incorporation of one atom from molecular oxygen into a compound and the reduction of the other atom of oxygen to water.
skin	LLvsCC	ENSGACG00000006178	cyp1c1	Gasterosteus aculeatus cytochrome P450 family 1 subfamily C polypeptide 1 (cyp1c1), mRNA. [Source:RefSeq mRNA;Acc:NM_001267692]	groupXV	2611976	2613553	GO:0005506	iron ion binding	Binding to an iron (Fe) ion.
skin	LLvsCC	ENSGACG00000006178	cyp1c1	Gasterosteus aculeatus cytochrome P450 family 1 subfamily C polypeptide 1 (cyp1c1), mRNA. [Source:RefSeq mRNA;Acc:NM_001267692]	groupXV	2611976	2613553	GO:0016491	oxidoreductase activity	Catalysis of an oxidation-reduction (redox) reaction, a reversible chemical reaction in which the oxidation state of an atom or atoms within a molecule is altered. One substrate acts as a hydrogen or electron donor and becomes oxidized, while the other acts as hydrogen or electron acceptor and becomes reduced.
skin	LLvsCC	ENSGACG00000006178	cyp1c1	Gasterosteus aculeatus cytochrome P450 family 1 subfamily C polypeptide 1 (cyp1c1), mRNA. [Source:RefSeq mRNA;Acc:NM_001267692]	groupXV	2611976	2613553	GO:0016705	oxidoreductase activity, acting on paired donors, with incorporation or reduction of molecular oxygen	Catalysis of an oxidation-reduction (redox) reaction in which hydrogen or electrons are transferred from each of two donors, and molecular oxygen is reduced or incorporated into a donor.
skin	LLvsCC	ENSGACG00000006178	cyp1c1	Gasterosteus aculeatus cytochrome P450 family 1 subfamily C polypeptide 1 (cyp1c1), mRNA. [Source:RefSeq mRNA;Acc:NM_001267692]	groupXV	2611976	2613553	GO:0020037	heme binding	Binding to a heme, a compound composed of iron complexed in a porphyrin (tetrapyrrole) ring.
skin	LLvsCC	ENSGACG00000006178	cyp1c1	Gasterosteus aculeatus cytochrome P450 family 1 subfamily C polypeptide 1 (cyp1c1), mRNA. [Source:RefSeq mRNA;Acc:NM_001267692]	groupXV	2611976	2613553	GO:0046872	metal ion binding	Binding to a metal ion.
skin	LLvsCC	ENSGACG00000006181	cyp1c2	cytochrome P450, family 1, subfamily C, polypeptide 2 [Source:ZFIN;Acc:ZDB-GENE-050705-1]	groupXV	2614632	2617148	GO:0004497	monooxygenase activity	Catalysis of the incorporation of one atom from molecular oxygen into a compound and the reduction of the other atom of oxygen to water.
skin	LLvsCC	ENSGACG00000006181	cyp1c2	cytochrome P450, family 1, subfamily C, polypeptide 2 [Source:ZFIN;Acc:ZDB-GENE-050705-1]	groupXV	2614632	2617148	GO:0005506	iron ion binding	Binding to an iron (Fe) ion.
skin	LLvsCC	ENSGACG00000006181	cyp1c2	cytochrome P450, family 1, subfamily C, polypeptide 2 [Source:ZFIN;Acc:ZDB-GENE-050705-1]	groupXV	2614632	2617148	GO:0016491	oxidoreductase activity	Catalysis of an oxidation-reduction (redox) reaction, a reversible chemical reaction in which the oxidation state of an atom or atoms within a molecule is altered. One substrate acts as a hydrogen or electron donor and becomes oxidized, while the other acts as hydrogen or electron acceptor and becomes reduced.
skin	LLvsCC	ENSGACG00000006181	cyp1c2	cytochrome P450, family 1, subfamily C, polypeptide 2 [Source:ZFIN;Acc:ZDB-GENE-050705-1]	groupXV	2614632	2617148	GO:0016705	oxidoreductase activity, acting on paired donors, with incorporation or reduction of molecular oxygen	Catalysis of an oxidation-reduction (redox) reaction in which hydrogen or electrons are transferred from each of two donors, and molecular oxygen is reduced or incorporated into a donor.
skin	LLvsCC	ENSGACG00000006181	cyp1c2	cytochrome P450, family 1, subfamily C, polypeptide 2 [Source:ZFIN;Acc:ZDB-GENE-050705-1]	groupXV	2614632	2617148	GO:0020037	heme binding	Binding to a heme, a compound composed of iron complexed in a porphyrin (tetrapyrrole) ring.
skin	LLvsCC	ENSGACG00000006181	cyp1c2	cytochrome P450, family 1, subfamily C, polypeptide 2 [Source:ZFIN;Acc:ZDB-GENE-050705-1]	groupXV	2614632	2617148	GO:0046872	metal ion binding	Binding to a metal ion.
skin	LLvsCC	ENSGACG00000006266	bmp5	bone morphogenetic protein 5 [Source:ZFIN;Acc:ZDB-GENE-040426-1413]	groupVI	7726619	7732757	GO:0008083	growth factor activity	The function that stimulates a cell to grow or proliferate. Most growth factors have other actions besides the induction of cell growth or proliferation.
skin	LLvsCC	ENSGACG00000006266	bmp5	bone morphogenetic protein 5 [Source:ZFIN;Acc:ZDB-GENE-040426-1413]	groupVI	7726619	7732757	GO:0007165	signal transduction	The cellular process in which a signal is conveyed to trigger a change in the activity or state of a cell. Signal transduction begins with reception of a signal (e.g. a ligand binding to a receptor or receptor activation by a stimulus such as light), or for signal transduction in the absence of ligand, signal-withdrawal or the activity of a constitutively active receptor. Signal transduction ends…
skin	LLvsCC	ENSGACG00000006266	bmp5	bone morphogenetic protein 5 [Source:ZFIN;Acc:ZDB-GENE-040426-1413]	groupVI	7726619	7732757	GO:0005576	extracellular region	The space external to the outermost structure of a cell. For cells without external protective or external encapsulating structures this refers to space outside of the plasma membrane. This term covers the host cell environment outside an intracellular parasite.
skin	LLvsCC	ENSGACG00000006266	bmp5	bone morphogenetic protein 5 [Source:ZFIN;Acc:ZDB-GENE-040426-1413]	groupVI	7726619	7732757	GO:0010862	positive regulation of pathway-restricted SMAD protein phosphorylation	Any process that increases the rate, frequency or extent of pathway-restricted SMAD protein phosphorylation. Pathway-restricted SMAD proteins and common-partner SMAD proteins are involved in the transforming growth factor beta receptor signaling pathways.
skin	LLvsCC	ENSGACG00000006266	bmp5	bone morphogenetic protein 5 [Source:ZFIN;Acc:ZDB-GENE-040426-1413]	groupVI	7726619	7732757	GO:0014032	neural crest cell development	The process aimed at the progression of a neural crest cell over time, from initial commitment of the cell to its specific fate, to the fully functional differentiated cell.
skin	LLvsCC	ENSGACG00000006266	bmp5	bone morphogenetic protein 5 [Source:ZFIN;Acc:ZDB-GENE-040426-1413]	groupVI	7726619	7732757	GO:0070374	positive regulation of ERK1 and ERK2 cascade	Any process that activates or increases the frequency, rate or extent of signal transduction mediated by the ERK1 and ERK2 cascade.
skin	LLvsCC	ENSGACG00000006349	ihha	Indian hedgehog signaling molecule a [Source:ZFIN;Acc:ZDB-GENE-051010-1]	groupXVI	12162673	12166827	GO:0005886	plasma membrane	The membrane surrounding a cell that separates the cell from its external environment. It consists of a phospholipid bilayer and associated proteins.
skin	LLvsCC	ENSGACG00000006349	ihha	Indian hedgehog signaling molecule a [Source:ZFIN;Acc:ZDB-GENE-051010-1]	groupXVI	12162673	12166827	GO:0016020	membrane	A lipid bilayer along with all the proteins and protein complexes embedded in it an attached to it.
skin	LLvsCC	ENSGACG00000006349	ihha	Indian hedgehog signaling molecule a [Source:ZFIN;Acc:ZDB-GENE-051010-1]	groupXVI	12162673	12166827	GO:0005615	extracellular space	That part of a multicellular organism outside the cells proper, usually taken to be outside the plasma membranes, and occupied by fluid.
skin	LLvsCC	ENSGACG00000006349	ihha	Indian hedgehog signaling molecule a [Source:ZFIN;Acc:ZDB-GENE-051010-1]	groupXVI	12162673	12166827	GO:0046872	metal ion binding	Binding to a metal ion.
skin	LLvsCC	ENSGACG00000006349	ihha	Indian hedgehog signaling molecule a [Source:ZFIN;Acc:ZDB-GENE-051010-1]	groupXVI	12162673	12166827	GO:0016787	hydrolase activity	Catalysis of the hydrolysis of various bonds, e.g. C-O, C-N, C-C, phosphoric anhydride bonds, etc. Hydrolase is the systematic name for any enzyme of EC class 3.
skin	LLvsCC	ENSGACG00000006349	ihha	Indian hedgehog signaling molecule a [Source:ZFIN;Acc:ZDB-GENE-051010-1]	groupXVI	12162673	12166827	GO:0008233	peptidase activity	Catalysis of the hydrolysis of a peptide bond. A peptide bond is a covalent bond formed when the carbon atom from the carboxyl group of one amino acid shares electrons with the nitrogen atom from the amino group of a second amino acid.
skin	LLvsCC	ENSGACG00000006349	ihha	Indian hedgehog signaling molecule a [Source:ZFIN;Acc:ZDB-GENE-051010-1]	groupXVI	12162673	12166827	GO:0006508	proteolysis	The hydrolysis of proteins into smaller polypeptides and/or amino acids by cleavage of their peptide bonds.
skin	LLvsCC	ENSGACG00000006349	ihha	Indian hedgehog signaling molecule a [Source:ZFIN;Acc:ZDB-GENE-051010-1]	groupXVI	12162673	12166827	GO:0007267	cell-cell signaling	Any process that mediates the transfer of information from one cell to another. This process includes signal transduction in the receiving cell and, where applicable, release of a ligand and any processes that actively facilitate its transport and presentation to the receiving cell. Examples include signaling via soluble ligands, via cell adhesion molecules and via gap junctions.
skin	LLvsCC	ENSGACG00000006349	ihha	Indian hedgehog signaling molecule a [Source:ZFIN;Acc:ZDB-GENE-051010-1]	groupXVI	12162673	12166827	GO:0016539	intein-mediated protein splicing	The removal of an internal amino acid sequence (an intein) from a protein during protein maturation; the excision of inteins is precise and the N- and C-terminal exteins are joined by a normal peptide bond. Protein splicing involves 4 nucleophilic displacements by the 3 conserved splice junction residues.
skin	LLvsCC	ENSGACG00000006349	ihha	Indian hedgehog signaling molecule a [Source:ZFIN;Acc:ZDB-GENE-051010-1]	groupXVI	12162673	12166827	GO:0016540	protein autoprocessing	Processing which a protein carries out itself. This involves actions such as the autolytic removal of residues to generate the mature form of the protein.
skin	LLvsCC	ENSGACG00000006349	ihha	Indian hedgehog signaling molecule a [Source:ZFIN;Acc:ZDB-GENE-051010-1]	groupXVI	12162673	12166827	GO:0007275	multicellular organism development	The biological process whose specific outcome is the progression of a multicellular organism over time from an initial condition (e.g. a zygote or a young adult) to a later condition (e.g. a multicellular animal or an aged adult).
skin	LLvsCC	ENSGACG00000006349	ihha	Indian hedgehog signaling molecule a [Source:ZFIN;Acc:ZDB-GENE-051010-1]	groupXVI	12162673	12166827	GO:0048731	system development	The process whose specific outcome is the progression of an organismal system over time, from its formation to the mature structure. A system is a regularly interacting or interdependent group of organs or tissues that work together to carry out a given biological process.
skin	LLvsCC	ENSGACG00000006349	ihha	Indian hedgehog signaling molecule a [Source:ZFIN;Acc:ZDB-GENE-051010-1]	groupXVI	12162673	12166827	GO:0001649	osteoblast differentiation	The process whereby a relatively unspecialized cell acquires the specialized features of an osteoblast, a mesodermal or neural crest cell that gives rise to bone.
skin	LLvsCC	ENSGACG00000006349	ihha	Indian hedgehog signaling molecule a [Source:ZFIN;Acc:ZDB-GENE-051010-1]	groupXVI	12162673	12166827	GO:0001957	intramembranous ossification	Direct ossification that occurs within mesenchyme or an accumulation of relatively unspecialized cells.
skin	LLvsCC	ENSGACG00000006349	ihha	Indian hedgehog signaling molecule a [Source:ZFIN;Acc:ZDB-GENE-051010-1]	groupXVI	12162673	12166827	GO:0007224	smoothened signaling pathway	A series of molecular signals generated as a consequence of activation of the transmembrane protein Smoothened.
skin	LLvsCC	ENSGACG00000006349	ihha	Indian hedgehog signaling molecule a [Source:ZFIN;Acc:ZDB-GENE-051010-1]	groupXVI	12162673	12166827	GO:0048794	swim bladder development	The process whose specific outcome is the progression of the swim bladder over time, from its formation to the mature structure. The swim bladder is used by some fishes to maintain buoyancy and may function in addition as a sound producing organ, a sound receptor, and a respiratory organ.
skin	LLvsCC	ENSGACG00000006349	ihha	Indian hedgehog signaling molecule a [Source:ZFIN;Acc:ZDB-GENE-051010-1]	groupXVI	12162673	12166827	GO:0048795	swim bladder morphogenesis	The process in which the anatomical structure of the swim bladder is generated and organized. The swim bladder is used by some fishes to maintain buoyancy and may function in addition as a sound producing organ, a sound receptor, and a respiratory organ.
skin	LLvsCC	ENSGACG00000006349	ihha	Indian hedgehog signaling molecule a [Source:ZFIN;Acc:ZDB-GENE-051010-1]	groupXVI	12162673	12166827	GO:0048484	enteric nervous system development	The process whose specific outcome is the progression of the enteric nervous system over time, from its formation to the mature structure. The enteric nervous system is composed of two ganglionated neural plexuses in the gut wall which form one of the three major divisions of the autonomic nervous system. The enteric nervous system innervates the gastrointestinal tract, the pancreas, and the gall…
skin	LLvsCC	ENSGACG00000006419	mmp13b	matrix metallopeptidase 13b [Source:ZFIN;Acc:ZDB-GENE-030131-6152]	groupI	3154035	3156749	GO:0005576	extracellular region	The space external to the outermost structure of a cell. For cells without external protective or external encapsulating structures this refers to space outside of the plasma membrane. This term covers the host cell environment outside an intracellular parasite.
skin	LLvsCC	ENSGACG00000006419	mmp13b	matrix metallopeptidase 13b [Source:ZFIN;Acc:ZDB-GENE-030131-6152]	groupI	3154035	3156749	GO:0046872	metal ion binding	Binding to a metal ion.
skin	LLvsCC	ENSGACG00000006419	mmp13b	matrix metallopeptidase 13b [Source:ZFIN;Acc:ZDB-GENE-030131-6152]	groupI	3154035	3156749	GO:0016787	hydrolase activity	Catalysis of the hydrolysis of various bonds, e.g. C-O, C-N, C-C, phosphoric anhydride bonds, etc. Hydrolase is the systematic name for any enzyme of EC class 3.
skin	LLvsCC	ENSGACG00000006419	mmp13b	matrix metallopeptidase 13b [Source:ZFIN;Acc:ZDB-GENE-030131-6152]	groupI	3154035	3156749	GO:0008270	zinc ion binding	Binding to a zinc ion (Zn).
skin	LLvsCC	ENSGACG00000006419	mmp13b	matrix metallopeptidase 13b [Source:ZFIN;Acc:ZDB-GENE-030131-6152]	groupI	3154035	3156749	GO:0004222	metalloendopeptidase activity	Catalysis of the hydrolysis of internal, alpha-peptide bonds in a polypeptide chain by a mechanism in which water acts as a nucleophile, one or two metal ions hold the water molecule in place, and charged amino acid side chains are ligands for the metal ions.
skin	LLvsCC	ENSGACG00000006419	mmp13b	matrix metallopeptidase 13b [Source:ZFIN;Acc:ZDB-GENE-030131-6152]	groupI	3154035	3156749	GO:0008237	metallopeptidase activity	Catalysis of the hydrolysis of peptide bonds by a mechanism in which water acts as a nucleophile, one or two metal ions hold the water molecule in place, and charged amino acid side chains are ligands for the metal ions.
skin	LLvsCC	ENSGACG00000006419	mmp13b	matrix metallopeptidase 13b [Source:ZFIN;Acc:ZDB-GENE-030131-6152]	groupI	3154035	3156749	GO:0006508	proteolysis	The hydrolysis of proteins into smaller polypeptides and/or amino acids by cleavage of their peptide bonds.
skin	LLvsCC	ENSGACG00000006419	mmp13b	matrix metallopeptidase 13b [Source:ZFIN;Acc:ZDB-GENE-030131-6152]	groupI	3154035	3156749	GO:0008233	peptidase activity	Catalysis of the hydrolysis of a peptide bond. A peptide bond is a covalent bond formed when the carbon atom from the carboxyl group of one amino acid shares electrons with the nitrogen atom from the amino group of a second amino acid.
skin	LLvsCC	ENSGACG00000006419	mmp13b	matrix metallopeptidase 13b [Source:ZFIN;Acc:ZDB-GENE-030131-6152]	groupI	3154035	3156749	GO:0031012	extracellular matrix	A structure lying external to one or more cells, which provides structural support, biochemical or biomechanical cues for cells or tissues.
skin	LLvsCC	ENSGACG00000006419	mmp13b	matrix metallopeptidase 13b [Source:ZFIN;Acc:ZDB-GENE-030131-6152]	groupI	3154035	3156749	GO:0030574	collagen catabolic process	The proteolytic chemical reactions and pathways resulting in the breakdown of collagen in the extracellular matrix, usually carried out by proteases secreted by nearby cells.
skin	LLvsCC	ENSGACG00000006429		transmembrane protein 196b [Source:ZFIN;Acc:ZDB-GENE-110914-248]	groupX	9133359	9137767	GO:0016020	membrane	A lipid bilayer along with all the proteins and protein complexes embedded in it an attached to it.
skin	LLvsCC	ENSGACG00000006429		transmembrane protein 196b [Source:ZFIN;Acc:ZDB-GENE-110914-248]	groupX	9133359	9137767	GO:0016021	integral component of membrane	The component of a membrane consisting of the gene products and protein complexes having at least some part of their peptide sequence embedded in the hydrophobic region of the membrane.
skin	LLvsCC	ENSGACG00000006451			groupVIII	6745076	6752236	GO:0005515	protein binding	Binding to a protein.
skin	LLvsCC	ENSGACG00000006458	gli1	GLI family zinc finger 1 [Source:ZFIN;Acc:ZDB-GENE-030321-1]	groupXVII	5292055	5300667	GO:0046872	metal ion binding	Binding to a metal ion.
skin	LLvsCC	ENSGACG00000006458	gli1	GLI family zinc finger 1 [Source:ZFIN;Acc:ZDB-GENE-030321-1]	groupXVII	5292055	5300667	GO:0005634	nucleus	A membrane-bounded organelle of eukaryotic cells in which chromosomes are housed and replicated. In most cells, the nucleus contains all of the cell's chromosomes except the organellar chromosomes, and is the site of RNA synthesis and processing. In some species, or in specialized cell types, RNA metabolism or DNA replication may be absent.
skin	LLvsCC	ENSGACG00000006458	gli1	GLI family zinc finger 1 [Source:ZFIN;Acc:ZDB-GENE-030321-1]	groupXVII	5292055	5300667	GO:0006357	regulation of transcription by RNA polymerase II	Any process that modulates the frequency, rate or extent of transcription mediated by RNA polymerase II.
skin	LLvsCC	ENSGACG00000006458	gli1	GLI family zinc finger 1 [Source:ZFIN;Acc:ZDB-GENE-030321-1]	groupXVII	5292055	5300667	GO:0003677	DNA binding	Any molecular function by which a gene product interacts selectively and non-covalently with DNA (deoxyribonucleic acid).
skin	LLvsCC	ENSGACG00000006458	gli1	GLI family zinc finger 1 [Source:ZFIN;Acc:ZDB-GENE-030321-1]	groupXVII	5292055	5300667	GO:0000977	RNA polymerase II transcription regulatory region sequence-specific DNA binding	Binding to a specific sequence of DNA that is part of a regulatory region that controls the transcription of a gene or cistron by RNA polymerase II.
skin	LLvsCC	ENSGACG00000006458	gli1	GLI family zinc finger 1 [Source:ZFIN;Acc:ZDB-GENE-030321-1]	groupXVII	5292055	5300667	GO:0007224	smoothened signaling pathway	A series of molecular signals generated as a consequence of activation of the transmembrane protein Smoothened.
skin	LLvsCC	ENSGACG00000006458	gli1	GLI family zinc finger 1 [Source:ZFIN;Acc:ZDB-GENE-030321-1]	groupXVII	5292055	5300667	GO:0006355	regulation of transcription, DNA-templated	Any process that modulates the frequency, rate or extent of cellular DNA-templated transcription.
skin	LLvsCC	ENSGACG00000006458	gli1	GLI family zinc finger 1 [Source:ZFIN;Acc:ZDB-GENE-030321-1]	groupXVII	5292055	5300667	GO:0007420	brain development	The process whose specific outcome is the progression of the brain over time, from its formation to the mature structure. Brain development begins with patterning events in the neural tube and ends with the mature structure that is the center of thought and emotion. The brain is responsible for the coordination and control of bodily activities and the interpretation of information from the senses…
skin	LLvsCC	ENSGACG00000006458	gli1	GLI family zinc finger 1 [Source:ZFIN;Acc:ZDB-GENE-030321-1]	groupXVII	5292055	5300667	GO:0021508	floor plate formation	The formation of a ventral region of glial cells in the neural tube that provides inductive signals for the specification of neuronal cell types. The floor plate is evident at the ventral midline by the neural fold stage.
skin	LLvsCC	ENSGACG00000006458	gli1	GLI family zinc finger 1 [Source:ZFIN;Acc:ZDB-GENE-030321-1]	groupXVII	5292055	5300667	GO:0021521	ventral spinal cord interneuron specification	The process in which a cell becomes capable of differentiating autonomously into a ventral spinal cord interneuron in an environment that is neutral with respect to the developmental pathway.
skin	LLvsCC	ENSGACG00000006458	gli1	GLI family zinc finger 1 [Source:ZFIN;Acc:ZDB-GENE-030321-1]	groupXVII	5292055	5300667	GO:0021532	neural tube patterning	The regionalization process that regulates the coordinated growth that establishes the non-random spatial arrangement of the neural tube.
skin	LLvsCC	ENSGACG00000006458	gli1	GLI family zinc finger 1 [Source:ZFIN;Acc:ZDB-GENE-030321-1]	groupXVII	5292055	5300667	GO:0021545	cranial nerve development	The process whose specific outcome is the progression of the cranial nerves over time, from its formation to the mature structure. The cranial nerves are composed of twelve pairs of nerves that emanate from the nervous tissue of the hindbrain. These nerves are sensory, motor, or mixed in nature, and provide the motor and general sensory innervation of the head, neck and viscera. They mediate visi…
skin	LLvsCC	ENSGACG00000006458	gli1	GLI family zinc finger 1 [Source:ZFIN;Acc:ZDB-GENE-030321-1]	groupXVII	5292055	5300667	GO:0021559	trigeminal nerve development	The process whose specific outcome is the progression of the trigeminal nerve over time, from its formation to the mature structure. The trigeminal nerve is composed of three large branches. They are the ophthalmic (V1, sensory), maxillary (V2, sensory) and mandibular (V3, motor and sensory) branches. The sensory ophthalmic branch travels through the superior orbital fissure and passes through th…
skin	LLvsCC	ENSGACG00000006458	gli1	GLI family zinc finger 1 [Source:ZFIN;Acc:ZDB-GENE-030321-1]	groupXVII	5292055	5300667	GO:0021560	abducens nerve development	The process whose specific outcome is the progression of the abducens nerve over time, from its formation to the mature structure. The motor function of the abducens nerve is to contract the lateral rectus which results in abduction of the eye.
skin	LLvsCC	ENSGACG00000006458	gli1	GLI family zinc finger 1 [Source:ZFIN;Acc:ZDB-GENE-030321-1]	groupXVII	5292055	5300667	GO:0021561	facial nerve development	The process whose specific outcome is the progression of the facial nerve over time, from its formation to the mature structure. This sensory and motor nerve supplies the muscles of facial expression and the expression and taste at the anterior two-thirds of the tongue. The principal branches are the superficial opthalmic, buccal, palatine and hyomandibular. The main trunk synapses within pterygo…
skin	LLvsCC	ENSGACG00000006458	gli1	GLI family zinc finger 1 [Source:ZFIN;Acc:ZDB-GENE-030321-1]	groupXVII	5292055	5300667	GO:0021563	glossopharyngeal nerve development	Various sensory and motor branches of the glossopharyngeal nerve supply nerve connections to the pharynx and back of the tongue. The branchial motor component contains motor fibers that innervate muscles that elevate the pharynx and larynx, and the tympanic branch supplies parasympathetic fibers to the otic ganglion.
skin	LLvsCC	ENSGACG00000006458	gli1	GLI family zinc finger 1 [Source:ZFIN;Acc:ZDB-GENE-030321-1]	groupXVII	5292055	5300667	GO:0021564	vagus nerve development	The process whose specific outcome is the progression of the vagus nerve over time, from its formation to the mature structure. This nerve is primarily sensory but also has visceromotor components. It originates in the brain stem and controls many autonomic functions of the heart, lungs, stomach, pharynx, larynx, trachea, esophagus and other gastrointestinal tract components. It controls some mot…
skin	LLvsCC	ENSGACG00000006458	gli1	GLI family zinc finger 1 [Source:ZFIN;Acc:ZDB-GENE-030321-1]	groupXVII	5292055	5300667	GO:0021731	trigeminal motor nucleus development	The process whose specific outcome is the progression of the trigeminal motor nucleus over time, from its formation to the mature structure.
skin	LLvsCC	ENSGACG00000006458	gli1	GLI family zinc finger 1 [Source:ZFIN;Acc:ZDB-GENE-030321-1]	groupXVII	5292055	5300667	GO:0021742	abducens nucleus development	The process whose specific outcome is the progression of the abducens nucleus over time, from its formation to the mature structure.
skin	LLvsCC	ENSGACG00000006458	gli1	GLI family zinc finger 1 [Source:ZFIN;Acc:ZDB-GENE-030321-1]	groupXVII	5292055	5300667	GO:0021754	facial nucleus development	The process whose specific outcome is the progression of the facial nucleus over time, from its formation to the mature structure.
skin	LLvsCC	ENSGACG00000006458	gli1	GLI family zinc finger 1 [Source:ZFIN;Acc:ZDB-GENE-030321-1]	groupXVII	5292055	5300667	GO:0021983	pituitary gland development	The progression of the pituitary gland over time from its initial formation until its mature state. The pituitary gland is an endocrine gland that secretes hormones that regulate many other glands.
skin	LLvsCC	ENSGACG00000006458	gli1	GLI family zinc finger 1 [Source:ZFIN;Acc:ZDB-GENE-030321-1]	groupXVII	5292055	5300667	GO:0021984	adenohypophysis development	The progression of the adenohypophysis over time from its initial formation until its mature state. The adenohypophysis is the anterior part of the pituitary. It secretes a variety of hormones and its function is regulated by the hypothalamus.
skin	LLvsCC	ENSGACG00000006458	gli1	GLI family zinc finger 1 [Source:ZFIN;Acc:ZDB-GENE-030321-1]	groupXVII	5292055	5300667	GO:0030182	neuron differentiation	The process in which a relatively unspecialized cell acquires specialized features of a neuron.
skin	LLvsCC	ENSGACG00000006458	gli1	GLI family zinc finger 1 [Source:ZFIN;Acc:ZDB-GENE-030321-1]	groupXVII	5292055	5300667	GO:0031290	retinal ganglion cell axon guidance	The process in which the migration of an axon growth cone of a retinal ganglion cell (RGC) is directed to its target in the brain in response to a combination of attractive and repulsive cues.
skin	LLvsCC	ENSGACG00000006458	gli1	GLI family zinc finger 1 [Source:ZFIN;Acc:ZDB-GENE-030321-1]	groupXVII	5292055	5300667	GO:0042476	odontogenesis	The process whose specific outcome is the progression of a tooth or teeth over time, from formation to the mature structure(s). A tooth is any hard bony, calcareous, or chitinous organ found in the mouth or pharynx of an animal and used in procuring or masticating food.
skin	LLvsCC	ENSGACG00000006458	gli1	GLI family zinc finger 1 [Source:ZFIN;Acc:ZDB-GENE-030321-1]	groupXVII	5292055	5300667	GO:0042694	muscle cell fate specification	The process in which a cell becomes capable of differentiating autonomously into a muscle cell in an environment that is neutral with respect to the developmental pathway; upon specification, the cell fate can be reversed.
skin	LLvsCC	ENSGACG00000006458	gli1	GLI family zinc finger 1 [Source:ZFIN;Acc:ZDB-GENE-030321-1]	groupXVII	5292055	5300667	GO:0045880	positive regulation of smoothened signaling pathway	Any process that activates or increases the frequency, rate or extent of smoothened signaling.
skin	LLvsCC	ENSGACG00000006458	gli1	GLI family zinc finger 1 [Source:ZFIN;Acc:ZDB-GENE-030321-1]	groupXVII	5292055	5300667	GO:0048699	generation of neurons	The process in which nerve cells are generated. This includes the production of neuroblasts and their differentiation into neurons.
skin	LLvsCC	ENSGACG00000006458	gli1	GLI family zinc finger 1 [Source:ZFIN;Acc:ZDB-GENE-030321-1]	groupXVII	5292055	5300667	GO:0048855	adenohypophysis morphogenesis	The process in which the anatomical structures of the adenohypophysis are generated and organized. The adenohypophysis is the anterior part of the pituitary. It secretes a variety of hormones and its function is regulated by the hypothalamus.
skin	LLvsCC	ENSGACG00000006458	gli1	GLI family zinc finger 1 [Source:ZFIN;Acc:ZDB-GENE-030321-1]	groupXVII	5292055	5300667	GO:0050767	regulation of neurogenesis	Any process that modulates the frequency, rate or extent of neurogenesis, the generation of cells in the nervous system.
skin	LLvsCC	ENSGACG00000006458	gli1	GLI family zinc finger 1 [Source:ZFIN;Acc:ZDB-GENE-030321-1]	groupXVII	5292055	5300667	GO:0035301	Hedgehog signaling complex	A multiprotein complex that binds microtubules in a Hedgehog-dependent manner, and is required for signal transduction by members of the Hedgehog family of proteins. The core components of the complex are the serine/threonine protein kinase Fused, the kinesin motor protein Costal2 (Cos2), and a zinc finger transcription factor (Gli family members in humans, and Cubitus interruptus (Ci) in Drosoph…
skin	LLvsCC	ENSGACG00000006458	gli1	GLI family zinc finger 1 [Source:ZFIN;Acc:ZDB-GENE-030321-1]	groupXVII	5292055	5300667	GO:0000981	DNA-binding transcription factor activity, RNA polymerase II-specific	A DNA-binding transcription factor activity that modulates the transcription of specific gene sets transcribed by RNA polymerase II.
skin	LLvsCC	ENSGACG00000006458	gli1	GLI family zinc finger 1 [Source:ZFIN;Acc:ZDB-GENE-030321-1]	groupXVII	5292055	5300667	GO:0045944	positive regulation of transcription by RNA polymerase II	Any process that activates or increases the frequency, rate or extent of transcription from an RNA polymerase II promoter.
skin	LLvsCC	ENSGACG00000006458	gli1	GLI family zinc finger 1 [Source:ZFIN;Acc:ZDB-GENE-030321-1]	groupXVII	5292055	5300667	GO:0000785	chromatin	The ordered and organized complex of DNA, protein, and sometimes RNA, that forms the chromosome.
skin	LLvsCC	ENSGACG00000006460	itgb3b	integrin beta 3b [Source:ZFIN;Acc:ZDB-GENE-071207-2]	groupV	8313280	8325312	GO:0005886	plasma membrane	The membrane surrounding a cell that separates the cell from its external environment. It consists of a phospholipid bilayer and associated proteins.
skin	LLvsCC	ENSGACG00000006460	itgb3b	integrin beta 3b [Source:ZFIN;Acc:ZDB-GENE-071207-2]	groupV	8313280	8325312	GO:0016020	membrane	A lipid bilayer along with all the proteins and protein complexes embedded in it an attached to it.
skin	LLvsCC	ENSGACG00000006460	itgb3b	integrin beta 3b [Source:ZFIN;Acc:ZDB-GENE-071207-2]	groupV	8313280	8325312	GO:0016021	integral component of membrane	The component of a membrane consisting of the gene products and protein complexes having at least some part of their peptide sequence embedded in the hydrophobic region of the membrane.
skin	LLvsCC	ENSGACG00000006460	itgb3b	integrin beta 3b [Source:ZFIN;Acc:ZDB-GENE-071207-2]	groupV	8313280	8325312	GO:0007155	cell adhesion	The attachment of a cell, either to another cell or to an underlying substrate such as the extracellular matrix, via cell adhesion molecules.
skin	LLvsCC	ENSGACG00000006460	itgb3b	integrin beta 3b [Source:ZFIN;Acc:ZDB-GENE-071207-2]	groupV	8313280	8325312	GO:0007229	integrin-mediated signaling pathway	A series of molecular signals initiated by the binding of extracellular ligand to an integrin on the surface of a target cell, and ending with regulation of a downstream cellular process, e.g. transcription.
skin	LLvsCC	ENSGACG00000006460	itgb3b	integrin beta 3b [Source:ZFIN;Acc:ZDB-GENE-071207-2]	groupV	8313280	8325312	GO:0008305	integrin complex	A protein complex that is composed of one alpha subunit and one beta subunit, both of which are members of the integrin superfamily of cell adhesion receptors; the complex spans the plasma membrane and binds to extracellular matrix ligands, cell-surface ligands, and soluble ligands.
skin	LLvsCC	ENSGACG00000006460	itgb3b	integrin beta 3b [Source:ZFIN;Acc:ZDB-GENE-071207-2]	groupV	8313280	8325312	GO:0030054	cell junction	A cellular component that forms a specialized region of connection between two or more cells, or between a cell and the extracellular matrix, or between two membrane-bound components of a cell, such as flagella.
skin	LLvsCC	ENSGACG00000006460	itgb3b	integrin beta 3b [Source:ZFIN;Acc:ZDB-GENE-071207-2]	groupV	8313280	8325312	GO:0005178	integrin binding	Binding to an integrin.
skin	LLvsCC	ENSGACG00000006460	itgb3b	integrin beta 3b [Source:ZFIN;Acc:ZDB-GENE-071207-2]	groupV	8313280	8325312	GO:0070527	platelet aggregation	The adhesion of one platelet to one or more other platelets via adhesion molecules.
skin	LLvsCC	ENSGACG00000006591	ets1	v-ets avian erythroblastosis virus E26 oncogene homolog 1 [Source:ZFIN;Acc:ZDB-GENE-021115-5]	groupI	3486252	3490154	GO:0003700	DNA-binding transcription factor activity	A transcription regulator activity that modulates transcription of gene sets via selective and non-covalent binding to a specific double-stranded genomic DNA sequence (sometimes referred to as a motif) within a cis-regulatory region. Regulatory regions include promoters (proximal and distal) and enhancers. Genes are transcriptional units, and include bacterial operons.
skin	LLvsCC	ENSGACG00000006591	ets1	v-ets avian erythroblastosis virus E26 oncogene homolog 1 [Source:ZFIN;Acc:ZDB-GENE-021115-5]	groupI	3486252	3490154	GO:0006357	regulation of transcription by RNA polymerase II	Any process that modulates the frequency, rate or extent of transcription mediated by RNA polymerase II.
skin	LLvsCC	ENSGACG00000006591	ets1	v-ets avian erythroblastosis virus E26 oncogene homolog 1 [Source:ZFIN;Acc:ZDB-GENE-021115-5]	groupI	3486252	3490154	GO:0043565	sequence-specific DNA binding	Binding to DNA of a specific nucleotide composition, e.g. GC-rich DNA binding, or with a specific sequence motif or type of DNA e.g. promotor binding or rDNA binding.
skin	LLvsCC	ENSGACG00000006591	ets1	v-ets avian erythroblastosis virus E26 oncogene homolog 1 [Source:ZFIN;Acc:ZDB-GENE-021115-5]	groupI	3486252	3490154	GO:0003677	DNA binding	Any molecular function by which a gene product interacts selectively and non-covalently with DNA (deoxyribonucleic acid).
skin	LLvsCC	ENSGACG00000006591	ets1	v-ets avian erythroblastosis virus E26 oncogene homolog 1 [Source:ZFIN;Acc:ZDB-GENE-021115-5]	groupI	3486252	3490154	GO:0048514	blood vessel morphogenesis	The process in which the anatomical structures of blood vessels are generated and organized. The blood vessel is the vasculature carrying blood.
skin	LLvsCC	ENSGACG00000006641	sp7	Sp7 transcription factor [Source:ZFIN;Acc:ZDB-GENE-040629-2]	groupXVII	5498085	5500467	GO:0001649	osteoblast differentiation	The process whereby a relatively unspecialized cell acquires the specialized features of an osteoblast, a mesodermal or neural crest cell that gives rise to bone.
skin	LLvsCC	ENSGACG00000006641	sp7	Sp7 transcription factor [Source:ZFIN;Acc:ZDB-GENE-040629-2]	groupXVII	5498085	5500467	GO:0033688	regulation of osteoblast proliferation	Any process that modulates the frequency, rate or extent of osteoblast proliferation.
skin	LLvsCC	ENSGACG00000006641	sp7	Sp7 transcription factor [Source:ZFIN;Acc:ZDB-GENE-040629-2]	groupXVII	5498085	5500467	GO:0060363	cranial suture morphogenesis	The process in which any suture between cranial bones is generated and organized.
skin	LLvsCC	ENSGACG00000006641	sp7	Sp7 transcription factor [Source:ZFIN;Acc:ZDB-GENE-040629-2]	groupXVII	5498085	5500467	GO:0097187	dentinogenesis	The process whose specific outcome is the formation of dentin, the mineralized tissue that constitutes the major bulk of teeth. Dentin may be one of three types: primary dentin, secondary dentin, and tertiary dentin.
skin	LLvsCC	ENSGACG00000006770	EPHA6	EPH receptor A6 [Source:HGNC Symbol;Acc:HGNC:19296]	groupXVI	13511878	13586194	GO:0005886	plasma membrane	The membrane surrounding a cell that separates the cell from its external environment. It consists of a phospholipid bilayer and associated proteins.
skin	LLvsCC	ENSGACG00000006770	EPHA6	EPH receptor A6 [Source:HGNC Symbol;Acc:HGNC:19296]	groupXVI	13511878	13586194	GO:0016020	membrane	A lipid bilayer along with all the proteins and protein complexes embedded in it an attached to it.
skin	LLvsCC	ENSGACG00000006770	EPHA6	EPH receptor A6 [Source:HGNC Symbol;Acc:HGNC:19296]	groupXVI	13511878	13586194	GO:0016021	integral component of membrane	The component of a membrane consisting of the gene products and protein complexes having at least some part of their peptide sequence embedded in the hydrophobic region of the membrane.
skin	LLvsCC	ENSGACG00000006770	EPHA6	EPH receptor A6 [Source:HGNC Symbol;Acc:HGNC:19296]	groupXVI	13511878	13586194	GO:0005887	integral component of plasma membrane	The component of the plasma membrane consisting of the gene products and protein complexes having at least some part of their peptide sequence embedded in the hydrophobic region of the membrane.
skin	LLvsCC	ENSGACG00000006770	EPHA6	EPH receptor A6 [Source:HGNC Symbol;Acc:HGNC:19296]	groupXVI	13511878	13586194	GO:0004672	protein kinase activity	Catalysis of the phosphorylation of an amino acid residue in a protein, usually according to the reaction: a protein + ATP = a phosphoprotein + ADP.
skin	LLvsCC	ENSGACG00000006770	EPHA6	EPH receptor A6 [Source:HGNC Symbol;Acc:HGNC:19296]	groupXVI	13511878	13586194	GO:0005524	ATP binding	Binding to ATP, adenosine 5'-triphosphate, a universally important coenzyme and enzyme regulator.
skin	LLvsCC	ENSGACG00000006770	EPHA6	EPH receptor A6 [Source:HGNC Symbol;Acc:HGNC:19296]	groupXVI	13511878	13586194	GO:0006468	protein phosphorylation	The process of introducing a phosphate group on to a protein.
skin	LLvsCC	ENSGACG00000006770	EPHA6	EPH receptor A6 [Source:HGNC Symbol;Acc:HGNC:19296]	groupXVI	13511878	13586194	GO:0000166	nucleotide binding	Binding to a nucleotide, any compound consisting of a nucleoside that is esterified with (ortho)phosphate or an oligophosphate at any hydroxyl group on the ribose or deoxyribose.
skin	LLvsCC	ENSGACG00000006770	EPHA6	EPH receptor A6 [Source:HGNC Symbol;Acc:HGNC:19296]	groupXVI	13511878	13586194	GO:0004713	protein tyrosine kinase activity	Catalysis of the reaction: ATP + a protein tyrosine = ADP + protein tyrosine phosphate.
skin	LLvsCC	ENSGACG00000006770	EPHA6	EPH receptor A6 [Source:HGNC Symbol;Acc:HGNC:19296]	groupXVI	13511878	13586194	GO:0004714	transmembrane receptor protein tyrosine kinase activity	Combining with a signal and transmitting the signal from one side of the membrane to the other to initiate a change in cell activity by catalysis of the reaction: ATP + a protein-L-tyrosine = ADP + a protein-L-tyrosine phosphate.
skin	LLvsCC	ENSGACG00000006770	EPHA6	EPH receptor A6 [Source:HGNC Symbol;Acc:HGNC:19296]	groupXVI	13511878	13586194	GO:0005003	ephrin receptor activity	Combining with an ephrin to initiate a change in cell activity.
skin	LLvsCC	ENSGACG00000006770	EPHA6	EPH receptor A6 [Source:HGNC Symbol;Acc:HGNC:19296]	groupXVI	13511878	13586194	GO:0007169	transmembrane receptor protein tyrosine kinase signaling pathway	A series of molecular signals initiated by the binding of an extracellular ligand to a receptor on the surface of the target cell where the receptor possesses tyrosine kinase activity, and ending with regulation of a downstream cellular process, e.g. transcription.
skin	LLvsCC	ENSGACG00000006770	EPHA6	EPH receptor A6 [Source:HGNC Symbol;Acc:HGNC:19296]	groupXVI	13511878	13586194	GO:0018108	peptidyl-tyrosine phosphorylation	The phosphorylation of peptidyl-tyrosine to form peptidyl-O4'-phospho-L-tyrosine.
skin	LLvsCC	ENSGACG00000006770	EPHA6	EPH receptor A6 [Source:HGNC Symbol;Acc:HGNC:19296]	groupXVI	13511878	13586194	GO:0048013	ephrin receptor signaling pathway	The series of molecular signals generated as a consequence of an ephrin receptor binding to an ephrin.
skin	LLvsCC	ENSGACG00000006770	EPHA6	EPH receptor A6 [Source:HGNC Symbol;Acc:HGNC:19296]	groupXVI	13511878	13586194	GO:0005515	protein binding	Binding to a protein.
skin	LLvsCC	ENSGACG00000006780	dlx6a	distal-less homeobox 6a [Source:NCBI gene;Acc:30586]	groupX	9481735	9483945	GO:0005634	nucleus	A membrane-bounded organelle of eukaryotic cells in which chromosomes are housed and replicated. In most cells, the nucleus contains all of the cell's chromosomes except the organellar chromosomes, and is the site of RNA synthesis and processing. In some species, or in specialized cell types, RNA metabolism or DNA replication may be absent.
skin	LLvsCC	ENSGACG00000006780	dlx6a	distal-less homeobox 6a [Source:NCBI gene;Acc:30586]	groupX	9481735	9483945	GO:0003677	DNA binding	Any molecular function by which a gene product interacts selectively and non-covalently with DNA (deoxyribonucleic acid).
skin	LLvsCC	ENSGACG00000006780	dlx6a	distal-less homeobox 6a [Source:NCBI gene;Acc:30586]	groupX	9481735	9483945	GO:0006355	regulation of transcription, DNA-templated	Any process that modulates the frequency, rate or extent of cellular DNA-templated transcription.
skin	LLvsCC	ENSGACG00000006780	dlx6a	distal-less homeobox 6a [Source:NCBI gene;Acc:30586]	groupX	9481735	9483945	GO:0000981	DNA-binding transcription factor activity, RNA polymerase II-specific	A DNA-binding transcription factor activity that modulates the transcription of specific gene sets transcribed by RNA polymerase II.
skin	LLvsCC	ENSGACG00000006780	dlx6a	distal-less homeobox 6a [Source:NCBI gene;Acc:30586]	groupX	9481735	9483945	GO:0006357	regulation of transcription by RNA polymerase II	Any process that modulates the frequency, rate or extent of transcription mediated by RNA polymerase II.
skin	LLvsCC	ENSGACG00000006780	dlx6a	distal-less homeobox 6a [Source:NCBI gene;Acc:30586]	groupX	9481735	9483945	GO:0001841	neural tube formation	The formation of a tube from the flat layer of ectodermal cells known as the neural plate. This will give rise to the central nervous system.
skin	LLvsCC	ENSGACG00000006780	dlx6a	distal-less homeobox 6a [Source:NCBI gene;Acc:30586]	groupX	9481735	9483945	GO:0033339	pectoral fin development	The process whose specific outcome is the progression of the pectoral fin over time, from its formation to the mature structure.
skin	LLvsCC	ENSGACG00000006780	dlx6a	distal-less homeobox 6a [Source:NCBI gene;Acc:30586]	groupX	9481735	9483945	GO:0035141	medial fin morphogenesis	The process in which the anatomical structures of the medial fin are generated and organized. A medial fin is an unpaired fin of fish, usually located dorsomedially or ventromedially and primarily used for stability while swimming.
skin	LLvsCC	ENSGACG00000006780	dlx6a	distal-less homeobox 6a [Source:NCBI gene;Acc:30586]	groupX	9481735	9483945	GO:0048731	system development	The process whose specific outcome is the progression of an organismal system over time, from its formation to the mature structure. A system is a regularly interacting or interdependent group of organs or tissues that work together to carry out a given biological process.
skin	LLvsCC	ENSGACG00000006781	emp3b	epithelial membrane protein 3b [Source:ZFIN;Acc:ZDB-GENE-050913-51]	groupXII	8624686	8627008	GO:0016020	membrane	A lipid bilayer along with all the proteins and protein complexes embedded in it an attached to it.
skin	LLvsCC	ENSGACG00000006781	emp3b	epithelial membrane protein 3b [Source:ZFIN;Acc:ZDB-GENE-050913-51]	groupXII	8624686	8627008	GO:0016021	integral component of membrane	The component of a membrane consisting of the gene products and protein complexes having at least some part of their peptide sequence embedded in the hydrophobic region of the membrane.
skin	LLvsCC	ENSGACG00000006787	CD109	CD109 molecule [Source:HGNC Symbol;Acc:HGNC:21685]	groupXV	3412416	3422295	GO:0005615	extracellular space	That part of a multicellular organism outside the cells proper, usually taken to be outside the plasma membranes, and occupied by fluid.
skin	LLvsCC	ENSGACG00000006787	CD109	CD109 molecule [Source:HGNC Symbol;Acc:HGNC:21685]	groupXV	3412416	3422295	GO:0004866	endopeptidase inhibitor activity	Binds to and stops, prevents or reduces the activity of an endopeptidase, any enzyme that hydrolyzes nonterminal peptide bonds in polypeptides.
skin	LLvsCC	ENSGACG00000006787	CD109	CD109 molecule [Source:HGNC Symbol;Acc:HGNC:21685]	groupXV	3412416	3422295	GO:0005576	extracellular region	The space external to the outermost structure of a cell. For cells without external protective or external encapsulating structures this refers to space outside of the plasma membrane. This term covers the host cell environment outside an intracellular parasite.
skin	LLvsCC	ENSGACG00000006792	dlx5a	distal-less homeobox 5a [Source:NCBI gene;Acc:30569]	groupX	9487805	9489427	GO:0005634	nucleus	A membrane-bounded organelle of eukaryotic cells in which chromosomes are housed and replicated. In most cells, the nucleus contains all of the cell's chromosomes except the organellar chromosomes, and is the site of RNA synthesis and processing. In some species, or in specialized cell types, RNA metabolism or DNA replication may be absent.
skin	LLvsCC	ENSGACG00000006792	dlx5a	distal-less homeobox 5a [Source:NCBI gene;Acc:30569]	groupX	9487805	9489427	GO:0003677	DNA binding	Any molecular function by which a gene product interacts selectively and non-covalently with DNA (deoxyribonucleic acid).
skin	LLvsCC	ENSGACG00000006792	dlx5a	distal-less homeobox 5a [Source:NCBI gene;Acc:30569]	groupX	9487805	9489427	GO:0006355	regulation of transcription, DNA-templated	Any process that modulates the frequency, rate or extent of cellular DNA-templated transcription.
skin	LLvsCC	ENSGACG00000006792	dlx5a	distal-less homeobox 5a [Source:NCBI gene;Acc:30569]	groupX	9487805	9489427	GO:0000981	DNA-binding transcription factor activity, RNA polymerase II-specific	A DNA-binding transcription factor activity that modulates the transcription of specific gene sets transcribed by RNA polymerase II.
skin	LLvsCC	ENSGACG00000006792	dlx5a	distal-less homeobox 5a [Source:NCBI gene;Acc:30569]	groupX	9487805	9489427	GO:0006357	regulation of transcription by RNA polymerase II	Any process that modulates the frequency, rate or extent of transcription mediated by RNA polymerase II.
skin	LLvsCC	ENSGACG00000006792	dlx5a	distal-less homeobox 5a [Source:NCBI gene;Acc:30569]	groupX	9487805	9489427	GO:0048731	system development	The process whose specific outcome is the progression of an organismal system over time, from its formation to the mature structure. A system is a regularly interacting or interdependent group of organs or tissues that work together to carry out a given biological process.
skin	LLvsCC	ENSGACG00000006962	vstm4a	V-set and transmembrane domain containing 4a [Source:ZFIN;Acc:ZDB-GENE-060810-69]	groupVI	8168140	8175474	GO:0016020	membrane	A lipid bilayer along with all the proteins and protein complexes embedded in it an attached to it.
skin	LLvsCC	ENSGACG00000006962	vstm4a	V-set and transmembrane domain containing 4a [Source:ZFIN;Acc:ZDB-GENE-060810-69]	groupVI	8168140	8175474	GO:0016021	integral component of membrane	The component of a membrane consisting of the gene products and protein complexes having at least some part of their peptide sequence embedded in the hydrophobic region of the membrane.
skin	LLvsCC	ENSGACG00000007012	ptch1	patched 1 [Source:ZFIN;Acc:ZDB-GENE-980526-196]	groupXIII	5978900	6004670	GO:0016020	membrane	A lipid bilayer along with all the proteins and protein complexes embedded in it an attached to it.
skin	LLvsCC	ENSGACG00000007012	ptch1	patched 1 [Source:ZFIN;Acc:ZDB-GENE-980526-196]	groupXIII	5978900	6004670	GO:0016021	integral component of membrane	The component of a membrane consisting of the gene products and protein complexes having at least some part of their peptide sequence embedded in the hydrophobic region of the membrane.
skin	LLvsCC	ENSGACG00000007012	ptch1	patched 1 [Source:ZFIN;Acc:ZDB-GENE-980526-196]	groupXIII	5978900	6004670	GO:0008158	hedgehog receptor activity	Combining with a member of the hedgehog protein family and transmitting the signal across the membrane to initiate a change in cell activity.
skin	LLvsCC	ENSGACG00000007139	GDF10	growth differentiation factor 10 [Source:HGNC Symbol;Acc:HGNC:4215]	groupVI	8315400	8318182	GO:0008083	growth factor activity	The function that stimulates a cell to grow or proliferate. Most growth factors have other actions besides the induction of cell growth or proliferation.
skin	LLvsCC	ENSGACG00000007139	GDF10	growth differentiation factor 10 [Source:HGNC Symbol;Acc:HGNC:4215]	groupVI	8315400	8318182	GO:0007165	signal transduction	The cellular process in which a signal is conveyed to trigger a change in the activity or state of a cell. Signal transduction begins with reception of a signal (e.g. a ligand binding to a receptor or receptor activation by a stimulus such as light), or for signal transduction in the absence of ligand, signal-withdrawal or the activity of a constitutively active receptor. Signal transduction ends…
skin	LLvsCC	ENSGACG00000007139	GDF10	growth differentiation factor 10 [Source:HGNC Symbol;Acc:HGNC:4215]	groupVI	8315400	8318182	GO:0005576	extracellular region	The space external to the outermost structure of a cell. For cells without external protective or external encapsulating structures this refers to space outside of the plasma membrane. This term covers the host cell environment outside an intracellular parasite.
skin	LLvsCC	ENSGACG00000007152			groupXI	3837872	3838760	GO:0005576	extracellular region	The space external to the outermost structure of a cell. For cells without external protective or external encapsulating structures this refers to space outside of the plasma membrane. This term covers the host cell environment outside an intracellular parasite.
skin	LLvsCC	ENSGACG00000007152			groupXI	3837872	3838760	GO:0046872	metal ion binding	Binding to a metal ion.
skin	LLvsCC	ENSGACG00000007152			groupXI	3837872	3838760	GO:0005509	calcium ion binding	Binding to a calcium ion (Ca2+).
skin	LLvsCC	ENSGACG00000007152			groupXI	3837872	3838760	GO:1900076	regulation of cellular response to insulin stimulus	Any process that modulates the frequency, rate or extent of cellular response to insulin stimulus.
skin	LLvsCC	ENSGACG00000007152			groupXI	3837872	3838760	GO:0032571	response to vitamin K	Any process that results in a change in state or activity of a cell or an organism (in terms of movement, secretion, enzyme production, gene expression, etc.) as a result of a vitamin K stimulus.
skin	LLvsCC	ENSGACG00000007152			groupXI	3837872	3838760	GO:0060348	bone development	The process whose specific outcome is the progression of bone over time, from its formation to the mature structure. Bone is the hard skeletal connective tissue consisting of both mineral and cellular components.
skin	LLvsCC	ENSGACG00000007152			groupXI	3837872	3838760	GO:0031214	biomineral tissue development	Formation of hard tissues that consist mainly of inorganic compounds, and also contain a small amounts of organic matrices that are believed to play important roles in their formation.
skin	LLvsCC	ENSGACG00000007152			groupXI	3837872	3838760	GO:0110165	cellular anatomical entity	A part of a cellular organism that is either an immaterial entity or a material entity with granularity above the level of a protein complex but below that of an anatomical system. Or, a substance produced by a cellular organism with granularity above the level of a protein complex.
skin	LLvsCC	ENSGACG00000007443	cdc42ep1b	CDC42 effector protein (Rho GTPase binding) 1b [Source:ZFIN;Acc:ZDB-GENE-120215-219]	groupXI	4306099	4310062	GO:0012505	endomembrane system	A collection of membranous structures involved in transport within the cell. The main components of the endomembrane system are endoplasmic reticulum, Golgi bodies, vesicles, cell membrane and nuclear envelope. Members of the endomembrane system pass materials through each other or though the use of vesicles.
skin	LLvsCC	ENSGACG00000007492	heyl	hes related family bHLH transcription factor with YRPW motif like [Source:NCBI gene;Acc:335134]	groupX	11267031	11270381	GO:0046983	protein dimerization activity	The formation of a protein dimer, a macromolecular structure consists of two noncovalently associated identical or nonidentical subunits.
skin	LLvsCC	ENSGACG00000007492	heyl	hes related family bHLH transcription factor with YRPW motif like [Source:NCBI gene;Acc:335134]	groupX	11267031	11270381	GO:0003677	DNA binding	Any molecular function by which a gene product interacts selectively and non-covalently with DNA (deoxyribonucleic acid).
skin	LLvsCC	ENSGACG00000007492	heyl	hes related family bHLH transcription factor with YRPW motif like [Source:NCBI gene;Acc:335134]	groupX	11267031	11270381	GO:0006355	regulation of transcription, DNA-templated	Any process that modulates the frequency, rate or extent of cellular DNA-templated transcription.
skin	LLvsCC	ENSGACG00000007493	fpr1	formyl peptide receptor 1 [Source:ZFIN;Acc:ZDB-GENE-121227-2]	groupXX	8688406	8689742	GO:0016020	membrane	A lipid bilayer along with all the proteins and protein complexes embedded in it an attached to it.
skin	LLvsCC	ENSGACG00000007493	fpr1	formyl peptide receptor 1 [Source:ZFIN;Acc:ZDB-GENE-121227-2]	groupXX	8688406	8689742	GO:0016021	integral component of membrane	The component of a membrane consisting of the gene products and protein complexes having at least some part of their peptide sequence embedded in the hydrophobic region of the membrane.
skin	LLvsCC	ENSGACG00000007493	fpr1	formyl peptide receptor 1 [Source:ZFIN;Acc:ZDB-GENE-121227-2]	groupXX	8688406	8689742	GO:0004930	G protein-coupled receptor activity	Combining with an extracellular signal and transmitting the signal across the membrane by activating an associated G-protein; promotes the exchange of GDP for GTP on the alpha subunit of a heterotrimeric G-protein complex.
skin	LLvsCC	ENSGACG00000007493	fpr1	formyl peptide receptor 1 [Source:ZFIN;Acc:ZDB-GENE-121227-2]	groupXX	8688406	8689742	GO:0007186	G protein-coupled receptor signaling pathway	A series of molecular signals that proceeds with an activated receptor promoting the exchange of GDP for GTP on the alpha-subunit of an associated heterotrimeric G-protein complex. The GTP-bound activated alpha-G-protein then dissociates from the beta- and gamma-subunits to further transmit the signal within the cell. The pathway begins with receptor-ligand interaction, or for basal GPCR signalin…
skin	LLvsCC	ENSGACG00000007493	fpr1	formyl peptide receptor 1 [Source:ZFIN;Acc:ZDB-GENE-121227-2]	groupXX	8688406	8689742	GO:0007165	signal transduction	The cellular process in which a signal is conveyed to trigger a change in the activity or state of a cell. Signal transduction begins with reception of a signal (e.g. a ligand binding to a receptor or receptor activation by a stimulus such as light), or for signal transduction in the absence of ligand, signal-withdrawal or the activity of a constitutively active receptor. Signal transduction ends…
skin	LLvsCC	ENSGACG00000007541	rfx2	regulatory factor X, 2 (influences HLA class II expression) [Source:NCBI gene;Acc:503590]	groupVIII	8542911	8565618	GO:0005634	nucleus	A membrane-bounded organelle of eukaryotic cells in which chromosomes are housed and replicated. In most cells, the nucleus contains all of the cell's chromosomes except the organellar chromosomes, and is the site of RNA synthesis and processing. In some species, or in specialized cell types, RNA metabolism or DNA replication may be absent.
skin	LLvsCC	ENSGACG00000007541	rfx2	regulatory factor X, 2 (influences HLA class II expression) [Source:NCBI gene;Acc:503590]	groupVIII	8542911	8565618	GO:0003677	DNA binding	Any molecular function by which a gene product interacts selectively and non-covalently with DNA (deoxyribonucleic acid).
skin	LLvsCC	ENSGACG00000007541	rfx2	regulatory factor X, 2 (influences HLA class II expression) [Source:NCBI gene;Acc:503590]	groupVIII	8542911	8565618	GO:0003700	DNA-binding transcription factor activity	A transcription regulator activity that modulates transcription of gene sets via selective and non-covalent binding to a specific double-stranded genomic DNA sequence (sometimes referred to as a motif) within a cis-regulatory region. Regulatory regions include promoters (proximal and distal) and enhancers. Genes are transcriptional units, and include bacterial operons.
skin	LLvsCC	ENSGACG00000007541	rfx2	regulatory factor X, 2 (influences HLA class II expression) [Source:NCBI gene;Acc:503590]	groupVIII	8542911	8565618	GO:0006355	regulation of transcription, DNA-templated	Any process that modulates the frequency, rate or extent of cellular DNA-templated transcription.
skin	LLvsCC	ENSGACG00000007541	rfx2	regulatory factor X, 2 (influences HLA class II expression) [Source:NCBI gene;Acc:503590]	groupVIII	8542911	8565618	GO:0007368	determination of left/right symmetry	The establishment of an organism's body plan or part of an organism with respect to the left and right halves. The pattern can either be symmetric, such that the halves are mirror images, or asymmetric where the pattern deviates from this symmetry.
skin	LLvsCC	ENSGACG00000007541	rfx2	regulatory factor X, 2 (influences HLA class II expression) [Source:NCBI gene;Acc:503590]	groupVIII	8542911	8565618	GO:0070121	Kupffer's vesicle development	The progression of the Kupffer's vesicle over time from its initial formation until its mature state. The Kupffer's vesicle is a small but distinctive epithelial sac containing fluid, located midventrally posterior to the yolk cell or its extension, and transiently present during most of the segmentation period.
skin	LLvsCC	ENSGACG00000007635	loxl4	lysyl oxidase-like 4 [Source:ZFIN;Acc:ZDB-GENE-080722-19]	groupVI	8863740	8881970	GO:0005615	extracellular space	That part of a multicellular organism outside the cells proper, usually taken to be outside the plasma membranes, and occupied by fluid.
skin	LLvsCC	ENSGACG00000007635	loxl4	lysyl oxidase-like 4 [Source:ZFIN;Acc:ZDB-GENE-080722-19]	groupVI	8863740	8881970	GO:0016020	membrane	A lipid bilayer along with all the proteins and protein complexes embedded in it an attached to it.
skin	LLvsCC	ENSGACG00000007635	loxl4	lysyl oxidase-like 4 [Source:ZFIN;Acc:ZDB-GENE-080722-19]	groupVI	8863740	8881970	GO:0016491	oxidoreductase activity	Catalysis of an oxidation-reduction (redox) reaction, a reversible chemical reaction in which the oxidation state of an atom or atoms within a molecule is altered. One substrate acts as a hydrogen or electron donor and becomes oxidized, while the other acts as hydrogen or electron acceptor and becomes reduced.
skin	LLvsCC	ENSGACG00000007635	loxl4	lysyl oxidase-like 4 [Source:ZFIN;Acc:ZDB-GENE-080722-19]	groupVI	8863740	8881970	GO:0046872	metal ion binding	Binding to a metal ion.
skin	LLvsCC	ENSGACG00000007635	loxl4	lysyl oxidase-like 4 [Source:ZFIN;Acc:ZDB-GENE-080722-19]	groupVI	8863740	8881970	GO:0005576	extracellular region	The space external to the outermost structure of a cell. For cells without external protective or external encapsulating structures this refers to space outside of the plasma membrane. This term covers the host cell environment outside an intracellular parasite.
skin	LLvsCC	ENSGACG00000007635	loxl4	lysyl oxidase-like 4 [Source:ZFIN;Acc:ZDB-GENE-080722-19]	groupVI	8863740	8881970	GO:0005044	scavenger receptor activity	Combining with any modified low-density lipoprotein (LDL) or other polyanionic ligand and delivering the ligand into the cell via endocytosis. Ligands include acetylated and oxidized LDL, Gram-positive and Gram-negative bacteria, apoptotic cells, amyloid-beta fibrils, and advanced glycation end products (AGEs).
skin	LLvsCC	ENSGACG00000007635	loxl4	lysyl oxidase-like 4 [Source:ZFIN;Acc:ZDB-GENE-080722-19]	groupVI	8863740	8881970	GO:0006897	endocytosis	A vesicle-mediated transport process in which cells take up external materials or membrane constituents by the invagination of a small region of the plasma membrane to form a new membrane-bounded vesicle.
skin	LLvsCC	ENSGACG00000007635	loxl4	lysyl oxidase-like 4 [Source:ZFIN;Acc:ZDB-GENE-080722-19]	groupVI	8863740	8881970	GO:0005507	copper ion binding	Binding to a copper (Cu) ion.
skin	LLvsCC	ENSGACG00000007635	loxl4	lysyl oxidase-like 4 [Source:ZFIN;Acc:ZDB-GENE-080722-19]	groupVI	8863740	8881970	GO:0016641	oxidoreductase activity, acting on the CH-NH2 group of donors, oxygen as acceptor	Catalysis of an oxidation-reduction (redox) reaction in which a CH-NH2 group acts as a hydrogen or electron donor and reduces an oxygen molecule.
skin	LLvsCC	ENSGACG00000007635	loxl4	lysyl oxidase-like 4 [Source:ZFIN;Acc:ZDB-GENE-080722-19]	groupVI	8863740	8881970	GO:0004720	protein-lysine 6-oxidase activity	Catalysis of the reaction: peptidyl-L-lysyl-peptide + H2O + O2 = peptidyl-allysyl-peptide + NH3 + hydrogen peroxide.
skin	LLvsCC	ENSGACG00000007635	loxl4	lysyl oxidase-like 4 [Source:ZFIN;Acc:ZDB-GENE-080722-19]	groupVI	8863740	8881970	GO:0018057	peptidyl-lysine oxidation	The oxidation of the terminal amino-methylene groups of peptidyl-L-lysine or peptidyl-5-hydroxy-L-lysine to aldehyde groups to form allysine or hydroxyallysine residues, respectively; these are intermediates in the formation of covalent cross-links between adjacent polypeptide chains in proteins such as collagens.
skin	LLvsCC	ENSGACG00000007704	fmn1	formin 1 [Source:ZFIN;Acc:ZDB-GENE-041001-198]	groupXVIII	6559546	6571064	GO:0008017	microtubule binding	Binding to a microtubule, a filament composed of tubulin monomers.
skin	LLvsCC	ENSGACG00000007704	fmn1	formin 1 [Source:ZFIN;Acc:ZDB-GENE-041001-198]	groupXVIII	6559546	6571064	GO:0045010	actin nucleation	The initial step in the formation of an actin filament, in which actin monomers combine to form a new filament. Nucleation is slow relative to the subsequent addition of more monomers to extend the filament.
skin	LLvsCC	ENSGACG00000007704	fmn1	formin 1 [Source:ZFIN;Acc:ZDB-GENE-041001-198]	groupXVIII	6559546	6571064	GO:0005884	actin filament	A filamentous structure formed of a two-stranded helical polymer of the protein actin and associated proteins. Actin filaments are a major component of the contractile apparatus of skeletal muscle and the microfilaments of the cytoskeleton of eukaryotic cells. The filaments, comprising polymerized globular actin molecules, appear as flexible structures with a diameter of 5-9 nm. They are organize…
skin	LLvsCC	ENSGACG00000007730	cdab	cytidine deaminase b [Source:ZFIN;Acc:ZDB-GENE-040426-1911]	groupXVII	6773558	6775282	GO:0009972	cytidine deamination	The removal of amino group in the presence of water.
skin	LLvsCC	ENSGACG00000007730	cdab	cytidine deaminase b [Source:ZFIN;Acc:ZDB-GENE-040426-1911]	groupXVII	6773558	6775282	GO:0004126	cytidine deaminase activity	Catalysis of the reaction: cytidine + H2O = uridine + NH3.
skin	LLvsCC	ENSGACG00000007730	cdab	cytidine deaminase b [Source:ZFIN;Acc:ZDB-GENE-040426-1911]	groupXVII	6773558	6775282	GO:0046872	metal ion binding	Binding to a metal ion.
skin	LLvsCC	ENSGACG00000007730	cdab	cytidine deaminase b [Source:ZFIN;Acc:ZDB-GENE-040426-1911]	groupXVII	6773558	6775282	GO:0016787	hydrolase activity	Catalysis of the hydrolysis of various bonds, e.g. C-O, C-N, C-C, phosphoric anhydride bonds, etc. Hydrolase is the systematic name for any enzyme of EC class 3.
skin	LLvsCC	ENSGACG00000007730	cdab	cytidine deaminase b [Source:ZFIN;Acc:ZDB-GENE-040426-1911]	groupXVII	6773558	6775282	GO:0008270	zinc ion binding	Binding to a zinc ion (Zn).
skin	LLvsCC	ENSGACG00000007730	cdab	cytidine deaminase b [Source:ZFIN;Acc:ZDB-GENE-040426-1911]	groupXVII	6773558	6775282	GO:0003824	catalytic activity	Catalysis of a biochemical reaction at physiological temperatures. In biologically catalyzed reactions, the reactants are known as substrates, and the catalysts are naturally occurring macromolecular substances known as enzymes. Enzymes possess specific binding sites for substrates, and are usually composed wholly or largely of protein, but RNA that has catalytic activity (ribozyme) is often also…
skin	LLvsCC	ENSGACG00000007730	cdab	cytidine deaminase b [Source:ZFIN;Acc:ZDB-GENE-040426-1911]	groupXVII	6773558	6775282	GO:0047844	deoxycytidine deaminase activity	Catalysis of the reaction: deoxycytidine + H2O = deoxyuridine + NH3.
skin	LLvsCC	ENSGACG00000007751	si:dkey-33m11.8	si:dkey-33m11.8 [Source:ZFIN;Acc:ZDB-GENE-141215-49]	groupXVII	6775942	6780079	GO:0005615	extracellular space	That part of a multicellular organism outside the cells proper, usually taken to be outside the plasma membranes, and occupied by fluid.
skin	LLvsCC	ENSGACG00000007751	si:dkey-33m11.8	si:dkey-33m11.8 [Source:ZFIN;Acc:ZDB-GENE-141215-49]	groupXVII	6775942	6780079	GO:0016787	hydrolase activity	Catalysis of the hydrolysis of various bonds, e.g. C-O, C-N, C-C, phosphoric anhydride bonds, etc. Hydrolase is the systematic name for any enzyme of EC class 3.
skin	LLvsCC	ENSGACG00000007751	si:dkey-33m11.8	si:dkey-33m11.8 [Source:ZFIN;Acc:ZDB-GENE-141215-49]	groupXVII	6775942	6780079	GO:0006508	proteolysis	The hydrolysis of proteins into smaller polypeptides and/or amino acids by cleavage of their peptide bonds.
skin	LLvsCC	ENSGACG00000007751	si:dkey-33m11.8	si:dkey-33m11.8 [Source:ZFIN;Acc:ZDB-GENE-141215-49]	groupXVII	6775942	6780079	GO:0008233	peptidase activity	Catalysis of the hydrolysis of a peptide bond. A peptide bond is a covalent bond formed when the carbon atom from the carboxyl group of one amino acid shares electrons with the nitrogen atom from the amino group of a second amino acid.
skin	LLvsCC	ENSGACG00000007751	si:dkey-33m11.8	si:dkey-33m11.8 [Source:ZFIN;Acc:ZDB-GENE-141215-49]	groupXVII	6775942	6780079	GO:0004252	serine-type endopeptidase activity	Catalysis of the hydrolysis of internal, alpha-peptide bonds in a polypeptide chain by a catalytic mechanism that involves a catalytic triad consisting of a serine nucleophile that is activated by a proton relay involving an acidic residue (e.g. aspartate or glutamate) and a basic residue (usually histidine).
skin	LLvsCC	ENSGACG00000007751	si:dkey-33m11.8	si:dkey-33m11.8 [Source:ZFIN;Acc:ZDB-GENE-141215-49]	groupXVII	6775942	6780079	GO:0008236	serine-type peptidase activity	Catalysis of the hydrolysis of peptide bonds in a polypeptide chain by a catalytic mechanism that involves a catalytic triad consisting of a serine nucleophile that is activated by a proton relay involving an acidic residue (e.g. aspartate or glutamate) and a basic residue (usually histidine).
skin	LLvsCC	ENSGACG00000007769	entpd5a	ectonucleoside triphosphate diphosphohydrolase 5a [Source:ZFIN;Acc:ZDB-GENE-100419-1]	groupXV	4890604	4895810	GO:0016787	hydrolase activity	Catalysis of the hydrolysis of various bonds, e.g. C-O, C-N, C-C, phosphoric anhydride bonds, etc. Hydrolase is the systematic name for any enzyme of EC class 3.
skin	LLvsCC	ENSGACG00000007769	entpd5a	ectonucleoside triphosphate diphosphohydrolase 5a [Source:ZFIN;Acc:ZDB-GENE-100419-1]	groupXV	4890604	4895810	GO:0000166	nucleotide binding	Binding to a nucleotide, any compound consisting of a nucleoside that is esterified with (ortho)phosphate or an oligophosphate at any hydroxyl group on the ribose or deoxyribose.
skin	LLvsCC	ENSGACG00000007769	entpd5a	ectonucleoside triphosphate diphosphohydrolase 5a [Source:ZFIN;Acc:ZDB-GENE-100419-1]	groupXV	4890604	4895810	GO:0005524	ATP binding	Binding to ATP, adenosine 5'-triphosphate, a universally important coenzyme and enzyme regulator.
skin	LLvsCC	ENSGACG00000007769	entpd5a	ectonucleoside triphosphate diphosphohydrolase 5a [Source:ZFIN;Acc:ZDB-GENE-100419-1]	groupXV	4890604	4895810	GO:0030282	bone mineralization	The deposition of hydroxyapatite, a form of calcium phosphate with the formula Ca10(PO4)6(OH)2, in bone tissue.
skin	LLvsCC	ENSGACG00000007769	entpd5a	ectonucleoside triphosphate diphosphohydrolase 5a [Source:ZFIN;Acc:ZDB-GENE-100419-1]	groupXV	4890604	4895810	GO:0055062	phosphate ion homeostasis	Any process involved in the maintenance of an internal steady state of phosphate ions within an organism or cell.
skin	LLvsCC	ENSGACG00000007780	UNC5C	unc-5 netrin receptor C [Source:HGNC Symbol;Acc:HGNC:12569]	groupXIII	7631062	7697424	GO:0005886	plasma membrane	The membrane surrounding a cell that separates the cell from its external environment. It consists of a phospholipid bilayer and associated proteins.
skin	LLvsCC	ENSGACG00000007780	UNC5C	unc-5 netrin receptor C [Source:HGNC Symbol;Acc:HGNC:12569]	groupXIII	7631062	7697424	GO:0016020	membrane	A lipid bilayer along with all the proteins and protein complexes embedded in it an attached to it.
skin	LLvsCC	ENSGACG00000007780	UNC5C	unc-5 netrin receptor C [Source:HGNC Symbol;Acc:HGNC:12569]	groupXIII	7631062	7697424	GO:0016021	integral component of membrane	The component of a membrane consisting of the gene products and protein complexes having at least some part of their peptide sequence embedded in the hydrophobic region of the membrane.
skin	LLvsCC	ENSGACG00000007780	UNC5C	unc-5 netrin receptor C [Source:HGNC Symbol;Acc:HGNC:12569]	groupXIII	7631062	7697424	GO:0007165	signal transduction	The cellular process in which a signal is conveyed to trigger a change in the activity or state of a cell. Signal transduction begins with reception of a signal (e.g. a ligand binding to a receptor or receptor activation by a stimulus such as light), or for signal transduction in the absence of ligand, signal-withdrawal or the activity of a constitutively active receptor. Signal transduction ends…
skin	LLvsCC	ENSGACG00000007780	UNC5C	unc-5 netrin receptor C [Source:HGNC Symbol;Acc:HGNC:12569]	groupXIII	7631062	7697424	GO:0005042	netrin receptor activity	Combining with a netrin signal and transmitting the signal from one side of the membrane to the other to initiate a change in cell activity.
skin	LLvsCC	ENSGACG00000007780	UNC5C	unc-5 netrin receptor C [Source:HGNC Symbol;Acc:HGNC:12569]	groupXIII	7631062	7697424	GO:0038007	netrin-activated signaling pathway	A series of molecular events initiated by the binding of a netrin protein to a receptor on the surface of the target cell, and ending with regulation of a downstream cellular process, e.g. transcription. Netrins can act as chemoattractant signals for some cells and chemorepellent signals for others. Netrins also have roles outside of cell and axon guidance.
skin	LLvsCC	ENSGACG00000007780	UNC5C	unc-5 netrin receptor C [Source:HGNC Symbol;Acc:HGNC:12569]	groupXIII	7631062	7697424	GO:0005515	protein binding	Binding to a protein.
skin	LLvsCC	ENSGACG00000007827	ngb	neuroglobin [Source:NCBI gene;Acc:100000711]	groupXV	4911380	4912950	GO:0020037	heme binding	Binding to a heme, a compound composed of iron complexed in a porphyrin (tetrapyrrole) ring.
skin	LLvsCC	ENSGACG00000007827	ngb	neuroglobin [Source:NCBI gene;Acc:100000711]	groupXV	4911380	4912950	GO:0046872	metal ion binding	Binding to a metal ion.
skin	LLvsCC	ENSGACG00000007827	ngb	neuroglobin [Source:NCBI gene;Acc:100000711]	groupXV	4911380	4912950	GO:0005344	oxygen carrier activity	Binding to oxygen and delivering it to an acceptor molecule or a specific location.
skin	LLvsCC	ENSGACG00000007827	ngb	neuroglobin [Source:NCBI gene;Acc:100000711]	groupXV	4911380	4912950	GO:0019825	oxygen binding	Binding to oxygen (O2).
skin	LLvsCC	ENSGACG00000007827	ngb	neuroglobin [Source:NCBI gene;Acc:100000711]	groupXV	4911380	4912950	GO:0015671	oxygen transport	The directed movement of oxygen (O2) into, out of or within a cell, or between cells, by means of some agent such as a transporter or pore.
skin	LLvsCC	ENSGACG00000007827	ngb	neuroglobin [Source:NCBI gene;Acc:100000711]	groupXV	4911380	4912950	GO:0098809	nitrite reductase activity	Catalysis of the reaction: nitrite + acceptor = product(s) of nitrate reduction + reduced acceptor.
skin	LLvsCC	ENSGACG00000007827	ngb	neuroglobin [Source:NCBI gene;Acc:100000711]	groupXV	4911380	4912950	GO:0001666	response to hypoxia	Any process that results in a change in state or activity of a cell or an organism (in terms of movement, secretion, enzyme production, gene expression, etc.) as a result of a stimulus indicating lowered oxygen tension. Hypoxia, defined as a decline in O2 levels below normoxic levels of 20.8 - 20.95%, results in metabolic adaptation at both the cellular and organismal level.
skin	LLvsCC	ENSGACG00000007913	slc6a17	solute carrier family 6 member 17 [Source:ZFIN;Acc:ZDB-GENE-030131-8187]	groupXII	10154388	10164360	GO:0016020	membrane	A lipid bilayer along with all the proteins and protein complexes embedded in it an attached to it.
skin	LLvsCC	ENSGACG00000007913	slc6a17	solute carrier family 6 member 17 [Source:ZFIN;Acc:ZDB-GENE-030131-8187]	groupXII	10154388	10164360	GO:0016021	integral component of membrane	The component of a membrane consisting of the gene products and protein complexes having at least some part of their peptide sequence embedded in the hydrophobic region of the membrane.
skin	LLvsCC	ENSGACG00000007913	slc6a17	solute carrier family 6 member 17 [Source:ZFIN;Acc:ZDB-GENE-030131-8187]	groupXII	10154388	10164360	GO:0005887	integral component of plasma membrane	The component of the plasma membrane consisting of the gene products and protein complexes having at least some part of their peptide sequence embedded in the hydrophobic region of the membrane.
skin	LLvsCC	ENSGACG00000007913	slc6a17	solute carrier family 6 member 17 [Source:ZFIN;Acc:ZDB-GENE-030131-8187]	groupXII	10154388	10164360	GO:0015293	symporter activity	Enables the active transport of a solute across a membrane by a mechanism whereby two or more species are transported together in the same direction in a tightly coupled process not directly linked to a form of energy other than chemiosmotic energy.
skin	LLvsCC	ENSGACG00000007913	slc6a17	solute carrier family 6 member 17 [Source:ZFIN;Acc:ZDB-GENE-030131-8187]	groupXII	10154388	10164360	GO:0055085	transmembrane transport	The process in which a solute is transported across a lipid bilayer, from one side of a membrane to the other.
skin	LLvsCC	ENSGACG00000008085			groupXVII	7133144	7138583	GO:0005882	intermediate filament	A cytoskeletal structure that forms a distinct elongated structure, characteristically 10 nm in diameter, that occurs in the cytoplasm of eukaryotic cells. Intermediate filaments form a fibrous system, composed of chemically heterogeneous subunits and involved in mechanically integrating the various components of the cytoplasmic space. Intermediate filaments may be divided into five chemically di…
skin	LLvsCC	ENSGACG00000008085			groupXVII	7133144	7138583	GO:0045095	keratin filament	A filament composed of acidic and basic keratins (types I and II), typically expressed in epithelial cells. The keratins are the most diverse classes of IF proteins, with a large number of keratin isoforms being expressed. Each type of epithelium always expresses a characteristic combination of type I and type II keratins.
skin	LLvsCC	ENSGACG00000008239	gpr34b	G protein-coupled receptor 34b [Source:ZFIN;Acc:ZDB-GENE-040823-1]	groupXVI	16119568	16120711	GO:0016020	membrane	A lipid bilayer along with all the proteins and protein complexes embedded in it an attached to it.
skin	LLvsCC	ENSGACG00000008239	gpr34b	G protein-coupled receptor 34b [Source:ZFIN;Acc:ZDB-GENE-040823-1]	groupXVI	16119568	16120711	GO:0016021	integral component of membrane	The component of a membrane consisting of the gene products and protein complexes having at least some part of their peptide sequence embedded in the hydrophobic region of the membrane.
skin	LLvsCC	ENSGACG00000008239	gpr34b	G protein-coupled receptor 34b [Source:ZFIN;Acc:ZDB-GENE-040823-1]	groupXVI	16119568	16120711	GO:0004930	G protein-coupled receptor activity	Combining with an extracellular signal and transmitting the signal across the membrane by activating an associated G-protein; promotes the exchange of GDP for GTP on the alpha subunit of a heterotrimeric G-protein complex.
skin	LLvsCC	ENSGACG00000008239	gpr34b	G protein-coupled receptor 34b [Source:ZFIN;Acc:ZDB-GENE-040823-1]	groupXVI	16119568	16120711	GO:0007186	G protein-coupled receptor signaling pathway	A series of molecular signals that proceeds with an activated receptor promoting the exchange of GDP for GTP on the alpha-subunit of an associated heterotrimeric G-protein complex. The GTP-bound activated alpha-G-protein then dissociates from the beta- and gamma-subunits to further transmit the signal within the cell. The pathway begins with receptor-ligand interaction, or for basal GPCR signalin…
skin	LLvsCC	ENSGACG00000008239	gpr34b	G protein-coupled receptor 34b [Source:ZFIN;Acc:ZDB-GENE-040823-1]	groupXVI	16119568	16120711	GO:0007165	signal transduction	The cellular process in which a signal is conveyed to trigger a change in the activity or state of a cell. Signal transduction begins with reception of a signal (e.g. a ligand binding to a receptor or receptor activation by a stimulus such as light), or for signal transduction in the absence of ligand, signal-withdrawal or the activity of a constitutively active receptor. Signal transduction ends…
skin	LLvsCC	ENSGACG00000008267	nog2	noggin 2 [Source:NCBI gene;Acc:30185]	groupV	10234489	10235316	GO:0005576	extracellular region	The space external to the outermost structure of a cell. For cells without external protective or external encapsulating structures this refers to space outside of the plasma membrane. This term covers the host cell environment outside an intracellular parasite.
skin	LLvsCC	ENSGACG00000008267	nog2	noggin 2 [Source:NCBI gene;Acc:30185]	groupV	10234489	10235316	GO:0030154	cell differentiation	The process in which relatively unspecialized cells, e.g. embryonic or regenerative cells, acquire specialized structural and/or functional features that characterize the cells, tissues, or organs of the mature organism or some other relatively stable phase of the organism's life history. Differentiation includes the processes involved in commitment of a cell to a specific fate and its subsequent…
skin	LLvsCC	ENSGACG00000008267	nog2	noggin 2 [Source:NCBI gene;Acc:30185]	groupV	10234489	10235316	GO:0051216	cartilage development	The process whose specific outcome is the progression of a cartilage element over time, from its formation to the mature structure. Cartilage elements are skeletal elements that consist of connective tissue dominated by extracellular matrix containing collagen type II and large amounts of proteoglycan, particularly chondroitin sulfate.
skin	LLvsCC	ENSGACG00000008267	nog2	noggin 2 [Source:NCBI gene;Acc:30185]	groupV	10234489	10235316	GO:0045596	negative regulation of cell differentiation	Any process that stops, prevents, or reduces the frequency, rate or extent of cell differentiation.
skin	LLvsCC	ENSGACG00000008267	nog2	noggin 2 [Source:NCBI gene;Acc:30185]	groupV	10234489	10235316	GO:0030514	negative regulation of BMP signaling pathway	Any process that stops, prevents, or reduces the frequency, rate or extent of the BMP signaling pathway.
skin	LLvsCC	ENSGACG00000008270	ntn2	netrin 2 [Source:ZFIN;Acc:ZDB-GENE-050310-2]	groupV	10257364	10276787
skin	LLvsCC	ENSGACG00000008364			groupVIII	9550189	9551337	GO:0016020	membrane	A lipid bilayer along with all the proteins and protein complexes embedded in it an attached to it.
skin	LLvsCC	ENSGACG00000008364			groupVIII	9550189	9551337	GO:0016021	integral component of membrane	The component of a membrane consisting of the gene products and protein complexes having at least some part of their peptide sequence embedded in the hydrophobic region of the membrane.
skin	LLvsCC	ENSGACG00000008366			groupVIII	9551981	9555510	GO:0016020	membrane	A lipid bilayer along with all the proteins and protein complexes embedded in it an attached to it.
skin	LLvsCC	ENSGACG00000008366			groupVIII	9551981	9555510	GO:0016021	integral component of membrane	The component of a membrane consisting of the gene products and protein complexes having at least some part of their peptide sequence embedded in the hydrophobic region of the membrane.
skin	LLvsCC	ENSGACG00000008458	ahr1b	aryl hydrocarbon receptor 1b [Source:ZFIN;Acc:ZDB-GENE-050922-1]	groupXVI	16652869	16667793	GO:0046983	protein dimerization activity	The formation of a protein dimer, a macromolecular structure consists of two noncovalently associated identical or nonidentical subunits.
skin	LLvsCC	ENSGACG00000008458	ahr1b	aryl hydrocarbon receptor 1b [Source:ZFIN;Acc:ZDB-GENE-050922-1]	groupXVI	16652869	16667793	GO:0005634	nucleus	A membrane-bounded organelle of eukaryotic cells in which chromosomes are housed and replicated. In most cells, the nucleus contains all of the cell's chromosomes except the organellar chromosomes, and is the site of RNA synthesis and processing. In some species, or in specialized cell types, RNA metabolism or DNA replication may be absent.
skin	LLvsCC	ENSGACG00000008458	ahr1b	aryl hydrocarbon receptor 1b [Source:ZFIN;Acc:ZDB-GENE-050922-1]	groupXVI	16652869	16667793	GO:0006355	regulation of transcription, DNA-templated	Any process that modulates the frequency, rate or extent of cellular DNA-templated transcription.
skin	LLvsCC	ENSGACG00000008458	ahr1b	aryl hydrocarbon receptor 1b [Source:ZFIN;Acc:ZDB-GENE-050922-1]	groupXVI	16652869	16667793	GO:0006805	xenobiotic metabolic process	The chemical reactions and pathways involving a xenobiotic compound, a compound foreign to the organim exposed to it. It may be synthesized by another organism (like ampicilin) or it can be a synthetic chemical.
skin	LLvsCC	ENSGACG00000008458	ahr1b	aryl hydrocarbon receptor 1b [Source:ZFIN;Acc:ZDB-GENE-050922-1]	groupXVI	16652869	16667793	GO:0009410	response to xenobiotic stimulus	Any process that results in a change in state or activity of a cell or an organism (in terms of movement, secretion, enzyme production, gene expression, etc.) as a result of a stimulus from a xenobiotic, a compound foreign to the organim exposed to it. It may be synthesized by another organism (like ampicilin) or it can be a synthetic chemical.
skin	LLvsCC	ENSGACG00000008458	ahr1b	aryl hydrocarbon receptor 1b [Source:ZFIN;Acc:ZDB-GENE-050922-1]	groupXVI	16652869	16667793	GO:0005515	protein binding	Binding to a protein.
skin	LLvsCC	ENSGACG00000008727	hyal4	hyaluronidase 4 [Source:ZFIN;Acc:ZDB-GENE-061220-9]	groupXIX	9795678	9798432	GO:0016787	hydrolase activity	Catalysis of the hydrolysis of various bonds, e.g. C-O, C-N, C-C, phosphoric anhydride bonds, etc. Hydrolase is the systematic name for any enzyme of EC class 3.
skin	LLvsCC	ENSGACG00000008727	hyal4	hyaluronidase 4 [Source:ZFIN;Acc:ZDB-GENE-061220-9]	groupXIX	9795678	9798432	GO:0005975	carbohydrate metabolic process	The chemical reactions and pathways involving carbohydrates, any of a group of organic compounds based of the general formula Cx(H2O)y. Includes the formation of carbohydrate derivatives by the addition of a carbohydrate residue to another molecule.
skin	LLvsCC	ENSGACG00000008727	hyal4	hyaluronidase 4 [Source:ZFIN;Acc:ZDB-GENE-061220-9]	groupXIX	9795678	9798432	GO:0016798	hydrolase activity, acting on glycosyl bonds	Catalysis of the hydrolysis of any glycosyl bond.
skin	LLvsCC	ENSGACG00000008727	hyal4	hyaluronidase 4 [Source:ZFIN;Acc:ZDB-GENE-061220-9]	groupXIX	9795678	9798432	GO:0008152	metabolic process	The chemical reactions and pathways, including anabolism and catabolism, by which living organisms transform chemical substances. Metabolic processes typically transform small molecules, but also include macromolecular processes such as DNA repair and replication, and protein synthesis and degradation.
skin	LLvsCC	ENSGACG00000008727	hyal4	hyaluronidase 4 [Source:ZFIN;Acc:ZDB-GENE-061220-9]	groupXIX	9795678	9798432	GO:0004415	hyalurononglucosaminidase activity	Catalysis of the random hydrolysis of (1->4) linkages between N-acetyl-beta-D-glucosamine and D-glucuronate residues in hyaluronate.
skin	LLvsCC	ENSGACG00000008727	hyal4	hyaluronidase 4 [Source:ZFIN;Acc:ZDB-GENE-061220-9]	groupXIX	9795678	9798432	GO:0003824	catalytic activity	Catalysis of a biochemical reaction at physiological temperatures. In biologically catalyzed reactions, the reactants are known as substrates, and the catalysts are naturally occurring macromolecular substances known as enzymes. Enzymes possess specific binding sites for substrates, and are usually composed wholly or largely of protein, but RNA that has catalytic activity (ribozyme) is often also…
skin	LLvsCC	ENSGACG00000008814			groupXIII	8903426	8906006	GO:0001503	ossification	The formation of bone or of a bony substance, or the conversion of fibrous tissue or of cartilage into bone or a bony substance.
skin	LLvsCC	ENSGACG00000008814			groupXIII	8903426	8906006	GO:0016020	membrane	A lipid bilayer along with all the proteins and protein complexes embedded in it an attached to it.
skin	LLvsCC	ENSGACG00000008814			groupXIII	8903426	8906006	GO:0016021	integral component of membrane	The component of a membrane consisting of the gene products and protein complexes having at least some part of their peptide sequence embedded in the hydrophobic region of the membrane.
skin	LLvsCC	ENSGACG00000008892	COL22A1	collagen type XXII alpha 1 chain [Source:HGNC Symbol;Acc:HGNC:22989]	groupX	13455992	13488782	GO:0005581	collagen trimer	A protein complex consisting of three collagen chains assembled into a left-handed triple helix. These trimers typically assemble into higher order structures.
skin	LLvsCC	ENSGACG00000008892	COL22A1	collagen type XXII alpha 1 chain [Source:HGNC Symbol;Acc:HGNC:22989]	groupX	13455992	13488782	GO:0110165	cellular anatomical entity	A part of a cellular organism that is either an immaterial entity or a material entity with granularity above the level of a protein complex but below that of an anatomical system. Or, a substance produced by a cellular organism with granularity above the level of a protein complex.
skin	LLvsCC	ENSGACG00000008915	alpi.1	alkaline phosphatase, intestinal, tandem duplicate 1 [Source:ZFIN;Acc:ZDB-GENE-050327-78]	groupVIII	10684744	10692177	GO:0005886	plasma membrane	The membrane surrounding a cell that separates the cell from its external environment. It consists of a phospholipid bilayer and associated proteins.
skin	LLvsCC	ENSGACG00000008915	alpi.1	alkaline phosphatase, intestinal, tandem duplicate 1 [Source:ZFIN;Acc:ZDB-GENE-050327-78]	groupVIII	10684744	10692177	GO:0016020	membrane	A lipid bilayer along with all the proteins and protein complexes embedded in it an attached to it.
skin	LLvsCC	ENSGACG00000008915	alpi.1	alkaline phosphatase, intestinal, tandem duplicate 1 [Source:ZFIN;Acc:ZDB-GENE-050327-78]	groupVIII	10684744	10692177	GO:0031225	anchored component of membrane	The component of a membrane consisting of the gene products that are tethered to the membrane only by a covalently attached anchor, such as a lipid group that is embedded in the membrane. Gene products with peptide sequences that are embedded in the membrane are excluded from this grouping.
skin	LLvsCC	ENSGACG00000008915	alpi.1	alkaline phosphatase, intestinal, tandem duplicate 1 [Source:ZFIN;Acc:ZDB-GENE-050327-78]	groupVIII	10684744	10692177	GO:0016787	hydrolase activity	Catalysis of the hydrolysis of various bonds, e.g. C-O, C-N, C-C, phosphoric anhydride bonds, etc. Hydrolase is the systematic name for any enzyme of EC class 3.
skin	LLvsCC	ENSGACG00000008915	alpi.1	alkaline phosphatase, intestinal, tandem duplicate 1 [Source:ZFIN;Acc:ZDB-GENE-050327-78]	groupVIII	10684744	10692177	GO:0016791	phosphatase activity	Catalysis of the hydrolysis of phosphoric monoesters, releasing inorganic phosphate.
skin	LLvsCC	ENSGACG00000008915	alpi.1	alkaline phosphatase, intestinal, tandem duplicate 1 [Source:ZFIN;Acc:ZDB-GENE-050327-78]	groupVIII	10684744	10692177	GO:0004035	alkaline phosphatase activity	Catalysis of the reaction: an orthophosphoric monoester + H2O = an alcohol + phosphate, with an alkaline pH optimum.
skin	LLvsCC	ENSGACG00000008915	alpi.1	alkaline phosphatase, intestinal, tandem duplicate 1 [Source:ZFIN;Acc:ZDB-GENE-050327-78]	groupVIII	10684744	10692177	GO:0003824	catalytic activity	Catalysis of a biochemical reaction at physiological temperatures. In biologically catalyzed reactions, the reactants are known as substrates, and the catalysts are naturally occurring macromolecular substances known as enzymes. Enzymes possess specific binding sites for substrates, and are usually composed wholly or largely of protein, but RNA that has catalytic activity (ribozyme) is often also…
skin	LLvsCC	ENSGACG00000009037	satb2	SATB homeobox 2 [Source:ZFIN;Acc:ZDB-GENE-070912-212]	groupXVI	17622563	17645255	GO:0005634	nucleus	A membrane-bounded organelle of eukaryotic cells in which chromosomes are housed and replicated. In most cells, the nucleus contains all of the cell's chromosomes except the organellar chromosomes, and is the site of RNA synthesis and processing. In some species, or in specialized cell types, RNA metabolism or DNA replication may be absent.
skin	LLvsCC	ENSGACG00000009037	satb2	SATB homeobox 2 [Source:ZFIN;Acc:ZDB-GENE-070912-212]	groupXVI	17622563	17645255	GO:0003677	DNA binding	Any molecular function by which a gene product interacts selectively and non-covalently with DNA (deoxyribonucleic acid).
skin	LLvsCC	ENSGACG00000009037	satb2	SATB homeobox 2 [Source:ZFIN;Acc:ZDB-GENE-070912-212]	groupXVI	17622563	17645255	GO:0006338	chromatin remodeling	Dynamic structural changes to eukaryotic chromatin occurring throughout the cell division cycle. These changes range from the local changes necessary for transcriptional regulation to global changes necessary for chromosome segregation.
skin	LLvsCC	ENSGACG00000009037	satb2	SATB homeobox 2 [Source:ZFIN;Acc:ZDB-GENE-070912-212]	groupXVI	17622563	17645255	GO:0055113	epiboly involved in gastrulation with mouth forming second	The expansion of one cell sheet over other cells involved in deuterostomic gastrulation.
skin	LLvsCC	ENSGACG00000009087			groupXV	6848071	6861496	GO:0005576	extracellular region	The space external to the outermost structure of a cell. For cells without external protective or external encapsulating structures this refers to space outside of the plasma membrane. This term covers the host cell environment outside an intracellular parasite.
skin	LLvsCC	ENSGACG00000009087			groupXV	6848071	6861496	GO:0007601	visual perception	The series of events required for an organism to receive a visual stimulus, convert it to a molecular signal, and recognize and characterize the signal. Visual stimuli are detected in the form of photons and are processed to form an image.
skin	LLvsCC	ENSGACG00000009087			groupXV	6848071	6861496	GO:0042995	cell projection	A prolongation or process extending from a cell, e.g. a flagellum or axon.
skin	LLvsCC	ENSGACG00000009087			groupXV	6848071	6861496	GO:0008201	heparin binding	Binding to heparin, a member of a group of glycosaminoglycans found mainly as an intracellular component of mast cells and which consist predominantly of alternating alpha-(1->4)-linked D-galactose and N-acetyl-D-glucosamine-6-sulfate residues.
skin	LLvsCC	ENSGACG00000009087			groupXV	6848071	6861496	GO:0033165	interphotoreceptor matrix	A specialized extracellularc matrix that surrounds the photoreceptors of the retina and lies between them and the apical surface of the retinal pigment epithelium. The IPM has been implicated in several important activities required for photoreceptor function and maintenance.
skin	LLvsCC	ENSGACG00000009087			groupXV	6848071	6861496	GO:0048856	anatomical structure development	The biological process whose specific outcome is the progression of an anatomical structure from an initial condition to its mature state. This process begins with the formation of the structure and ends with the mature structure, whatever form that may be including its natural destruction. An anatomical structure is any biological entity that occupies space and is distinguished from its surround…
skin	LLvsCC	ENSGACG00000009087			groupXV	6848071	6861496	GO:0071944	cell periphery	The part of a cell encompassing the cell cortex, the plasma membrane, and any external encapsulating structures.
skin	LLvsCC	ENSGACG00000009143	dkk1a	dickkopf WNT signaling pathway inhibitor 1a [Source:ZFIN;Acc:ZDB-GENE-090313-406]	groupVI	10781957	10783282	GO:0005576	extracellular region	The space external to the outermost structure of a cell. For cells without external protective or external encapsulating structures this refers to space outside of the plasma membrane. This term covers the host cell environment outside an intracellular parasite.
skin	LLvsCC	ENSGACG00000009143	dkk1a	dickkopf WNT signaling pathway inhibitor 1a [Source:ZFIN;Acc:ZDB-GENE-090313-406]	groupVI	10781957	10783282	GO:0030178	negative regulation of Wnt signaling pathway	Any process that stops, prevents, or reduces the frequency, rate or extent of the Wnt signaling pathway.
skin	LLvsCC	ENSGACG00000009143	dkk1a	dickkopf WNT signaling pathway inhibitor 1a [Source:ZFIN;Acc:ZDB-GENE-090313-406]	groupVI	10781957	10783282	GO:0048884	neuromast development	The process whose specific outcome is the progression of the neuromast over time, from its formation to the mature structure. The neuromast is the sensory organ of the lateral line and is composed of a population of sensory hair cells, and nonsensory supporting cells and mantle cells. Neuromasts are located superficially on the epithelium or in lateral line canals.
skin	LLvsCC	ENSGACG00000009143	dkk1a	dickkopf WNT signaling pathway inhibitor 1a [Source:ZFIN;Acc:ZDB-GENE-090313-406]	groupVI	10781957	10783282	GO:0070654	sensory epithelium regeneration	The regrowth of a sensory epithelium following its loss or destruction.
skin	LLvsCC	ENSGACG00000009143	dkk1a	dickkopf WNT signaling pathway inhibitor 1a [Source:ZFIN;Acc:ZDB-GENE-090313-406]	groupVI	10781957	10783282	GO:0007275	multicellular organism development	The biological process whose specific outcome is the progression of a multicellular organism over time from an initial condition (e.g. a zygote or a young adult) to a later condition (e.g. a multicellular animal or an aged adult).
skin	LLvsCC	ENSGACG00000009160	phospho1	phosphoethanolamine/phosphocholine phosphatase 1 [Source:NCBI gene;Acc:100002812]	groupXI	6371650	6372487	GO:0046872	metal ion binding	Binding to a metal ion.
skin	LLvsCC	ENSGACG00000009160	phospho1	phosphoethanolamine/phosphocholine phosphatase 1 [Source:NCBI gene;Acc:100002812]	groupXI	6371650	6372487	GO:0016791	phosphatase activity	Catalysis of the hydrolysis of phosphoric monoesters, releasing inorganic phosphate.
skin	LLvsCC	ENSGACG00000009212	paplnb	papilin b, proteoglycan-like sulfated glycoprotein [Source:ZFIN;Acc:ZDB-GENE-030131-6023]	groupXVIII	8798059	8802087	GO:0004867	serine-type endopeptidase inhibitor activity	Binds to and stops, prevents or reduces the activity of serine-type endopeptidases, enzymes that catalyze the hydrolysis of nonterminal peptide bonds in a polypeptide chain; a serine residue (and a histidine residue) are at the active center of the enzyme.
skin	LLvsCC	ENSGACG00000009212	paplnb	papilin b, proteoglycan-like sulfated glycoprotein [Source:ZFIN;Acc:ZDB-GENE-030131-6023]	groupXVIII	8798059	8802087	GO:0010951	negative regulation of endopeptidase activity	Any process that decreases the frequency, rate or extent of endopeptidase activity, the endohydrolysis of peptide bonds within proteins.
skin	LLvsCC	ENSGACG00000009217	msh5	mutS homolog 5 [Source:ZFIN;Acc:ZDB-GENE-131127-632]	groupXX	10800083	10808324	GO:0005524	ATP binding	Binding to ATP, adenosine 5'-triphosphate, a universally important coenzyme and enzyme regulator.
skin	LLvsCC	ENSGACG00000009217	msh5	mutS homolog 5 [Source:ZFIN;Acc:ZDB-GENE-131127-632]	groupXX	10800083	10808324	GO:0000166	nucleotide binding	Binding to a nucleotide, any compound consisting of a nucleoside that is esterified with (ortho)phosphate or an oligophosphate at any hydroxyl group on the ribose or deoxyribose.
skin	LLvsCC	ENSGACG00000009217	msh5	mutS homolog 5 [Source:ZFIN;Acc:ZDB-GENE-131127-632]	groupXX	10800083	10808324	GO:0003677	DNA binding	Any molecular function by which a gene product interacts selectively and non-covalently with DNA (deoxyribonucleic acid).
skin	LLvsCC	ENSGACG00000009217	msh5	mutS homolog 5 [Source:ZFIN;Acc:ZDB-GENE-131127-632]	groupXX	10800083	10808324	GO:0030983	mismatched DNA binding	Binding to a double-stranded DNA region containing one or more mismatches.
skin	LLvsCC	ENSGACG00000009217	msh5	mutS homolog 5 [Source:ZFIN;Acc:ZDB-GENE-131127-632]	groupXX	10800083	10808324	GO:0006298	mismatch repair	A system for the correction of errors in which an incorrect base, which cannot form hydrogen bonds with the corresponding base in the parent strand, is incorporated into the daughter strand. The mismatch repair system promotes genomic fidelity by repairing base-base mismatches, insertion-deletion loops and heterologies generated during DNA replication and recombination.
skin	LLvsCC	ENSGACG00000009217	msh5	mutS homolog 5 [Source:ZFIN;Acc:ZDB-GENE-131127-632]	groupXX	10800083	10808324	GO:0140664	ATP-dependent DNA damage sensor activity	A molecule that recognises toxic DNA structures, and initiates a signalling response, driven by ATP hydrolysis.
skin	LLvsCC	ENSGACG00000009371	PLXDC1	plexin domain containing 1 [Source:HGNC Symbol;Acc:HGNC:20945]	groupXI	6569212	6574408	GO:0016020	membrane	A lipid bilayer along with all the proteins and protein complexes embedded in it an attached to it.
skin	LLvsCC	ENSGACG00000009371	PLXDC1	plexin domain containing 1 [Source:HGNC Symbol;Acc:HGNC:20945]	groupXI	6569212	6574408	GO:0016021	integral component of membrane	The component of a membrane consisting of the gene products and protein complexes having at least some part of their peptide sequence embedded in the hydrophobic region of the membrane.
skin	LLvsCC	ENSGACG00000009371	PLXDC1	plexin domain containing 1 [Source:HGNC Symbol;Acc:HGNC:20945]	groupXI	6569212	6574408	GO:0001525	angiogenesis	Blood vessel formation when new vessels emerge from the proliferation of pre-existing blood vessels.
skin	LLvsCC	ENSGACG00000009442	nfe2	nuclear factor, erythroid 2 [Source:ZFIN;Acc:ZDB-GENE-030124-1]	groupXII	11715403	11717252	GO:0003677	DNA binding	Any molecular function by which a gene product interacts selectively and non-covalently with DNA (deoxyribonucleic acid).
skin	LLvsCC	ENSGACG00000009442	nfe2	nuclear factor, erythroid 2 [Source:ZFIN;Acc:ZDB-GENE-030124-1]	groupXII	11715403	11717252	GO:0003700	DNA-binding transcription factor activity	A transcription regulator activity that modulates transcription of gene sets via selective and non-covalent binding to a specific double-stranded genomic DNA sequence (sometimes referred to as a motif) within a cis-regulatory region. Regulatory regions include promoters (proximal and distal) and enhancers. Genes are transcriptional units, and include bacterial operons.
skin	LLvsCC	ENSGACG00000009442	nfe2	nuclear factor, erythroid 2 [Source:ZFIN;Acc:ZDB-GENE-030124-1]	groupXII	11715403	11717252	GO:0006355	regulation of transcription, DNA-templated	Any process that modulates the frequency, rate or extent of cellular DNA-templated transcription.
skin	LLvsCC	ENSGACG00000009442	nfe2	nuclear factor, erythroid 2 [Source:ZFIN;Acc:ZDB-GENE-030124-1]	groupXII	11715403	11717252	GO:0006357	regulation of transcription by RNA polymerase II	Any process that modulates the frequency, rate or extent of transcription mediated by RNA polymerase II.
skin	LLvsCC	ENSGACG00000009442	nfe2	nuclear factor, erythroid 2 [Source:ZFIN;Acc:ZDB-GENE-030124-1]	groupXII	11715403	11717252	GO:0043565	sequence-specific DNA binding	Binding to DNA of a specific nucleotide composition, e.g. GC-rich DNA binding, or with a specific sequence motif or type of DNA e.g. promotor binding or rDNA binding.
skin	LLvsCC	ENSGACG00000009442	nfe2	nuclear factor, erythroid 2 [Source:ZFIN;Acc:ZDB-GENE-030124-1]	groupXII	11715403	11717252	GO:0046982	protein heterodimerization activity	Binding to a nonidentical protein to form a heterodimer.
skin	LLvsCC	ENSGACG00000009442	nfe2	nuclear factor, erythroid 2 [Source:ZFIN;Acc:ZDB-GENE-030124-1]	groupXII	11715403	11717252	GO:0010725	regulation of primitive erythrocyte differentiation	Any process that modulates the rate, frequency, or extent of primitive erythrocyte differentiation. Primitive erythrocyte differentiation occurs as part of the process of primitive hemopoiesis.
skin	LLvsCC	ENSGACG00000009442	nfe2	nuclear factor, erythroid 2 [Source:ZFIN;Acc:ZDB-GENE-030124-1]	groupXII	11715403	11717252	GO:0048798	swim bladder inflation	The expansion of the swim bladder by trapped gases. The swim bladder is used by some fishes to maintain buoyancy and may function in addition as a sound producing organ, a sound receptor, and a respiratory organ.
skin	LLvsCC	ENSGACG00000009442	nfe2	nuclear factor, erythroid 2 [Source:ZFIN;Acc:ZDB-GENE-030124-1]	groupXII	11715403	11717252	GO:0071600	otic vesicle morphogenesis	The process in which the anatomical structures of the otic vesicle are generated and organized. The otic vesicle is a transient embryonic structure formed during development of the vertebrate inner ear.
skin	LLvsCC	ENSGACG00000009442	nfe2	nuclear factor, erythroid 2 [Source:ZFIN;Acc:ZDB-GENE-030124-1]	groupXII	11715403	11717252	GO:1902882	regulation of response to oxidative stress	Any process that modulates the frequency, rate or extent of response to oxidative stress.
skin	LLvsCC	ENSGACG00000009442	nfe2	nuclear factor, erythroid 2 [Source:ZFIN;Acc:ZDB-GENE-030124-1]	groupXII	11715403	11717252	GO:0005667	transcription regulator complex	A protein complex that is capable of associating with DNA by direct binding, or via other DNA-binding proteins or complexes, and regulating transcription.
skin	LLvsCC	ENSGACG00000009442	nfe2	nuclear factor, erythroid 2 [Source:ZFIN;Acc:ZDB-GENE-030124-1]	groupXII	11715403	11717252	GO:0007596	blood coagulation	The sequential process in which the multiple coagulation factors of the blood interact, ultimately resulting in the formation of an insoluble fibrin clot; it may be divided into three stages: stage 1, the formation of intrinsic and extrinsic prothrombin converting principle; stage 2, the formation of thrombin; stage 3, the formation of stable fibrin polymers.
skin	LLvsCC	ENSGACG00000009688		ectonucleotide pyrophosphatase/phosphodiesterase 2 [Source:HGNC Symbol;Acc:HGNC:3357]	groupX	14812602	14836398	GO:0006955	immune response	Any immune system process that functions in the calibrated response of an organism to a potential internal or invasive threat.
skin	LLvsCC	ENSGACG00000009688		ectonucleotide pyrophosphatase/phosphodiesterase 2 [Source:HGNC Symbol;Acc:HGNC:3357]	groupX	14812602	14836398	GO:0046872	metal ion binding	Binding to a metal ion.
skin	LLvsCC	ENSGACG00000009688		ectonucleotide pyrophosphatase/phosphodiesterase 2 [Source:HGNC Symbol;Acc:HGNC:3357]	groupX	14812602	14836398	GO:0016787	hydrolase activity	Catalysis of the hydrolysis of various bonds, e.g. C-O, C-N, C-C, phosphoric anhydride bonds, etc. Hydrolase is the systematic name for any enzyme of EC class 3.
skin	LLvsCC	ENSGACG00000009688		ectonucleotide pyrophosphatase/phosphodiesterase 2 [Source:HGNC Symbol;Acc:HGNC:3357]	groupX	14812602	14836398	GO:0003676	nucleic acid binding	Binding to a nucleic acid.
skin	LLvsCC	ENSGACG00000009688		ectonucleotide pyrophosphatase/phosphodiesterase 2 [Source:HGNC Symbol;Acc:HGNC:3357]	groupX	14812602	14836398	GO:0005576	extracellular region	The space external to the outermost structure of a cell. For cells without external protective or external encapsulating structures this refers to space outside of the plasma membrane. This term covers the host cell environment outside an intracellular parasite.
skin	LLvsCC	ENSGACG00000009688		ectonucleotide pyrophosphatase/phosphodiesterase 2 [Source:HGNC Symbol;Acc:HGNC:3357]	groupX	14812602	14836398	GO:0005044	scavenger receptor activity	Combining with any modified low-density lipoprotein (LDL) or other polyanionic ligand and delivering the ligand into the cell via endocytosis. Ligands include acetylated and oxidized LDL, Gram-positive and Gram-negative bacteria, apoptotic cells, amyloid-beta fibrils, and advanced glycation end products (AGEs).
skin	LLvsCC	ENSGACG00000009688		ectonucleotide pyrophosphatase/phosphodiesterase 2 [Source:HGNC Symbol;Acc:HGNC:3357]	groupX	14812602	14836398	GO:0006897	endocytosis	A vesicle-mediated transport process in which cells take up external materials or membrane constituents by the invagination of a small region of the plasma membrane to form a new membrane-bounded vesicle.
skin	LLvsCC	ENSGACG00000009688		ectonucleotide pyrophosphatase/phosphodiesterase 2 [Source:HGNC Symbol;Acc:HGNC:3357]	groupX	14812602	14836398	GO:0090305	nucleic acid phosphodiester bond hydrolysis	The nucleic acid metabolic process in which the phosphodiester bonds between nucleotides are cleaved by hydrolysis.
skin	LLvsCC	ENSGACG00000009688		ectonucleotide pyrophosphatase/phosphodiesterase 2 [Source:HGNC Symbol;Acc:HGNC:3357]	groupX	14812602	14836398	GO:0030247	polysaccharide binding	Binding to a polysaccharide, a polymer of many (typically more than 10) monosaccharide residues linked glycosidically.
skin	LLvsCC	ENSGACG00000009688		ectonucleotide pyrophosphatase/phosphodiesterase 2 [Source:HGNC Symbol;Acc:HGNC:3357]	groupX	14812602	14836398	GO:0006935	chemotaxis	The directed movement of a motile cell or organism, or the directed growth of a cell guided by a specific chemical concentration gradient. Movement may be towards a higher concentration (positive chemotaxis) or towards a lower concentration (negative chemotaxis).
skin	LLvsCC	ENSGACG00000009688		ectonucleotide pyrophosphatase/phosphodiesterase 2 [Source:HGNC Symbol;Acc:HGNC:3357]	groupX	14812602	14836398	GO:0030334	regulation of cell migration	Any process that modulates the frequency, rate or extent of cell migration.
skin	LLvsCC	ENSGACG00000009688		ectonucleotide pyrophosphatase/phosphodiesterase 2 [Source:HGNC Symbol;Acc:HGNC:3357]	groupX	14812602	14836398	GO:0004528	phosphodiesterase I activity	Catalysis of the sequential hydrolytic removal of 5'-nucleotides from the 3'-hydroxy termini of 3'-hydroxy-terminated oligonucleotides.
skin	LLvsCC	ENSGACG00000009688		ectonucleotide pyrophosphatase/phosphodiesterase 2 [Source:HGNC Symbol;Acc:HGNC:3357]	groupX	14812602	14836398	GO:0004551	nucleotide diphosphatase activity	Catalysis of the reaction: a dinucleotide + H2O = 2 mononucleotides.
skin	LLvsCC	ENSGACG00000009688		ectonucleotide pyrophosphatase/phosphodiesterase 2 [Source:HGNC Symbol;Acc:HGNC:3357]	groupX	14812602	14836398	GO:0004622	lysophospholipase activity	Catalysis of the reaction: 2-lysophosphatidylcholine + H2O = glycerophosphocholine + a carboxylate.
skin	LLvsCC	ENSGACG00000009688		ectonucleotide pyrophosphatase/phosphodiesterase 2 [Source:HGNC Symbol;Acc:HGNC:3357]	groupX	14812602	14836398	GO:0045765	regulation of angiogenesis	Any process that modulates the frequency, rate or extent of angiogenesis.
skin	LLvsCC	ENSGACG00000009688		ectonucleotide pyrophosphatase/phosphodiesterase 2 [Source:HGNC Symbol;Acc:HGNC:3357]	groupX	14812602	14836398	GO:0003824	catalytic activity	Catalysis of a biochemical reaction at physiological temperatures. In biologically catalyzed reactions, the reactants are known as substrates, and the catalysts are naturally occurring macromolecular substances known as enzymes. Enzymes possess specific binding sites for substrates, and are usually composed wholly or largely of protein, but RNA that has catalytic activity (ribozyme) is often also…
skin	LLvsCC	ENSGACG00000009688		ectonucleotide pyrophosphatase/phosphodiesterase 2 [Source:HGNC Symbol;Acc:HGNC:3357]	groupX	14812602	14836398	GO:0110165	cellular anatomical entity	A part of a cellular organism that is either an immaterial entity or a material entity with granularity above the level of a protein complex but below that of an anatomical system. Or, a substance produced by a cellular organism with granularity above the level of a protein complex.
skin	LLvsCC	ENSGACG00000009688		ectonucleotide pyrophosphatase/phosphodiesterase 2 [Source:HGNC Symbol;Acc:HGNC:3357]	groupX	14812602	14836398	GO:0006807	nitrogen compound metabolic process	The chemical reactions and pathways involving organic or inorganic compounds that contain nitrogen.
skin	LLvsCC	ENSGACG00000009688		ectonucleotide pyrophosphatase/phosphodiesterase 2 [Source:HGNC Symbol;Acc:HGNC:3357]	groupX	14812602	14836398	GO:0044238	primary metabolic process	The chemical reactions and pathways involving those compounds which are formed as a part of the normal anabolic and catabolic processes. These processes take place in most, if not all, cells of the organism.
skin	LLvsCC	ENSGACG00000009688		ectonucleotide pyrophosphatase/phosphodiesterase 2 [Source:HGNC Symbol;Acc:HGNC:3357]	groupX	14812602	14836398	GO:0071704	organic substance metabolic process	The chemical reactions and pathways involving an organic substance, any molecular entity containing carbon.
skin	LLvsCC	ENSGACG00000009688		ectonucleotide pyrophosphatase/phosphodiesterase 2 [Source:HGNC Symbol;Acc:HGNC:3357]	groupX	14812602	14836398	GO:0016788	hydrolase activity, acting on ester bonds	Catalysis of the hydrolysis of any ester bond.
skin	LLvsCC	ENSGACG00000009779	si:dkey-202e22.2	si:dkey-202e22.2 [Source:ZFIN;Acc:ZDB-GENE-141215-27]	groupXVII	9900355	9904073	GO:0005576	extracellular region	The space external to the outermost structure of a cell. For cells without external protective or external encapsulating structures this refers to space outside of the plasma membrane. This term covers the host cell environment outside an intracellular parasite.
skin	LLvsCC	ENSGACG00000009779	si:dkey-202e22.2	si:dkey-202e22.2 [Source:ZFIN;Acc:ZDB-GENE-141215-27]	groupXVII	9900355	9904073	GO:0005515	protein binding	Binding to a protein.
skin	LLvsCC	ENSGACG00000009945	bmp7a	bone morphogenetic protein 7 [Source:HGNC Symbol;Acc:HGNC:1074]	groupXVII	9984936	9992528	GO:0008083	growth factor activity	The function that stimulates a cell to grow or proliferate. Most growth factors have other actions besides the induction of cell growth or proliferation.
skin	LLvsCC	ENSGACG00000009945	bmp7a	bone morphogenetic protein 7 [Source:HGNC Symbol;Acc:HGNC:1074]	groupXVII	9984936	9992528	GO:0005576	extracellular region	The space external to the outermost structure of a cell. For cells without external protective or external encapsulating structures this refers to space outside of the plasma membrane. This term covers the host cell environment outside an intracellular parasite.
skin	LLvsCC	ENSGACG00000009945	bmp7a	bone morphogenetic protein 7 [Source:HGNC Symbol;Acc:HGNC:1074]	groupXVII	9984936	9992528	GO:0042802	identical protein binding	Binding to an identical protein or proteins.
skin	LLvsCC	ENSGACG00000009945	bmp7a	bone morphogenetic protein 7 [Source:HGNC Symbol;Acc:HGNC:1074]	groupXVII	9984936	9992528	GO:0046982	protein heterodimerization activity	Binding to a nonidentical protein to form a heterodimer.
skin	LLvsCC	ENSGACG00000009945	bmp7a	bone morphogenetic protein 7 [Source:HGNC Symbol;Acc:HGNC:1074]	groupXVII	9984936	9992528	GO:0001947	heart looping	The tube morphogenesis process in which the primitive heart tube loops asymmetrically. This looping brings the primitive heart chambers into alignment preceding their future integration. Heart looping begins with dextral-looping and ends when the main regional divisions of the mature heart and primordium of the great arterial trunks become established preceeding septation.
skin	LLvsCC	ENSGACG00000009945	bmp7a	bone morphogenetic protein 7 [Source:HGNC Symbol;Acc:HGNC:1074]	groupXVII	9984936	9992528	GO:0003143	embryonic heart tube morphogenesis	The process in which the anatomical structures of the embryonic heart tube are generated and organized. The embryonic heart tube is an epithelial tube that will give rise to the mature heart.
skin	LLvsCC	ENSGACG00000009945	bmp7a	bone morphogenetic protein 7 [Source:HGNC Symbol;Acc:HGNC:1074]	groupXVII	9984936	9992528	GO:0003303	BMP signaling pathway involved in heart jogging	A series of molecular signals initiated by the binding of a member of the BMP (bone morphogenetic protein) family to a receptor on the surface of a target cell, which contributes to the process of heart jogging.
skin	LLvsCC	ENSGACG00000009945	bmp7a	bone morphogenetic protein 7 [Source:HGNC Symbol;Acc:HGNC:1074]	groupXVII	9984936	9992528	GO:0007368	determination of left/right symmetry	The establishment of an organism's body plan or part of an organism with respect to the left and right halves. The pattern can either be symmetric, such that the halves are mirror images, or asymmetric where the pattern deviates from this symmetry.
skin	LLvsCC	ENSGACG00000009945	bmp7a	bone morphogenetic protein 7 [Source:HGNC Symbol;Acc:HGNC:1074]	groupXVII	9984936	9992528	GO:0009953	dorsal/ventral pattern formation	The regionalization process in which the areas along the dorsal/ventral axis are established that will lead to differences in cell differentiation. The dorsal/ventral axis is defined by a line that runs orthogonal to both the anterior/posterior and left/right axes. The dorsal end is defined by the upper or back side of an organism. The ventral end is defined by the lower or front side of an organ…
skin	LLvsCC	ENSGACG00000009945	bmp7a	bone morphogenetic protein 7 [Source:HGNC Symbol;Acc:HGNC:1074]	groupXVII	9984936	9992528	GO:0021703	locus ceruleus development	The process whose specific outcome is the progression of the locus ceruleus over time, from its formation to the mature structure. The locus ceruleus is a dense cluster of neurons within the dorsorostral pons. This nucleus is the major location of neurons that release norepinephrine throughout the brain, and is responsible for physiological responses to stress and panic.
skin	LLvsCC	ENSGACG00000009945	bmp7a	bone morphogenetic protein 7 [Source:HGNC Symbol;Acc:HGNC:1074]	groupXVII	9984936	9992528	GO:0030509	BMP signaling pathway	A series of molecular signals initiated by the binding of a member of the BMP (bone morphogenetic protein) family to a receptor on the surface of a target cell, and ending with regulation of a downstream cellular process, e.g. transcription.
skin	LLvsCC	ENSGACG00000009945	bmp7a	bone morphogenetic protein 7 [Source:HGNC Symbol;Acc:HGNC:1074]	groupXVII	9984936	9992528	GO:0036342	post-anal tail morphogenesis	The process in which a post-anal tail is generated and organized. A post-anal tail is a muscular region of the body that extends posterior to the anus. The post-anal tail may aid locomotion and balance.
skin	LLvsCC	ENSGACG00000009945	bmp7a	bone morphogenetic protein 7 [Source:HGNC Symbol;Acc:HGNC:1074]	groupXVII	9984936	9992528	GO:0042664	negative regulation of endodermal cell fate specification	Any process that restricts, stops or prevents a cell from specifying into an endoderm cell.
skin	LLvsCC	ENSGACG00000009945	bmp7a	bone morphogenetic protein 7 [Source:HGNC Symbol;Acc:HGNC:1074]	groupXVII	9984936	9992528	GO:0048264	determination of ventral identity	The regionalization process that results in the determination of the identity of part of an organism or organ where those parts are of the type that occur in the ventral region. Identity is considered to be the aggregate of characteristics by which a structure is recognized.
skin	LLvsCC	ENSGACG00000009945	bmp7a	bone morphogenetic protein 7 [Source:HGNC Symbol;Acc:HGNC:1074]	groupXVII	9984936	9992528	GO:0065003	protein-containing complex assembly	The aggregation, arrangement and bonding together of a set of macromolecules to form a protein-containing complex.
skin	LLvsCC	ENSGACG00000010078	bgnb	biglycan b [Source:ZFIN;Acc:ZDB-GENE-040426-21]	groupXII	12445029	12455977	GO:0005576	extracellular region	The space external to the outermost structure of a cell. For cells without external protective or external encapsulating structures this refers to space outside of the plasma membrane. This term covers the host cell environment outside an intracellular parasite.
skin	LLvsCC	ENSGACG00000010078	bgnb	biglycan b [Source:ZFIN;Acc:ZDB-GENE-040426-21]	groupXII	12445029	12455977	GO:0005515	protein binding	Binding to a protein.
skin	LLvsCC	ENSGACG00000010101			groupXII	12455691	12456565
skin	LLvsCC	ENSGACG00000010102	b4galt3	UDP-Gal:betaGlcNAc beta 1,4- galactosyltransferase, polypeptide 3 [Source:ZFIN;Acc:ZDB-GENE-110624-1]	groupXII	12458933	12462052	GO:0016020	membrane	A lipid bilayer along with all the proteins and protein complexes embedded in it an attached to it.
skin	LLvsCC	ENSGACG00000010102	b4galt3	UDP-Gal:betaGlcNAc beta 1,4- galactosyltransferase, polypeptide 3 [Source:ZFIN;Acc:ZDB-GENE-110624-1]	groupXII	12458933	12462052	GO:0016021	integral component of membrane	The component of a membrane consisting of the gene products and protein complexes having at least some part of their peptide sequence embedded in the hydrophobic region of the membrane.
skin	LLvsCC	ENSGACG00000010102	b4galt3	UDP-Gal:betaGlcNAc beta 1,4- galactosyltransferase, polypeptide 3 [Source:ZFIN;Acc:ZDB-GENE-110624-1]	groupXII	12458933	12462052	GO:0046872	metal ion binding	Binding to a metal ion.
skin	LLvsCC	ENSGACG00000010102	b4galt3	UDP-Gal:betaGlcNAc beta 1,4- galactosyltransferase, polypeptide 3 [Source:ZFIN;Acc:ZDB-GENE-110624-1]	groupXII	12458933	12462052	GO:0016740	transferase activity	Catalysis of the transfer of a group, e.g. a methyl group, glycosyl group, acyl group, phosphorus-containing, or other groups, from one compound (generally regarded as the donor) to another compound (generally regarded as the acceptor). Transferase is the systematic name for any enzyme of EC class 2.
skin	LLvsCC	ENSGACG00000010102	b4galt3	UDP-Gal:betaGlcNAc beta 1,4- galactosyltransferase, polypeptide 3 [Source:ZFIN;Acc:ZDB-GENE-110624-1]	groupXII	12458933	12462052	GO:0016757	glycosyltransferase activity	Catalysis of the transfer of a glycosyl group from one compound (donor) to another (acceptor).
skin	LLvsCC	ENSGACG00000010102	b4galt3	UDP-Gal:betaGlcNAc beta 1,4- galactosyltransferase, polypeptide 3 [Source:ZFIN;Acc:ZDB-GENE-110624-1]	groupXII	12458933	12462052	GO:0005794	Golgi apparatus	A membrane-bound cytoplasmic organelle of the endomembrane system that further processes the core oligosaccharides (e.g. N-glycans) added to proteins in the endoplasmic reticulum and packages them into membrane-bound vesicles. The Golgi apparatus operates at the intersection of the secretory, lysosomal, and endocytic pathways.
skin	LLvsCC	ENSGACG00000010102	b4galt3	UDP-Gal:betaGlcNAc beta 1,4- galactosyltransferase, polypeptide 3 [Source:ZFIN;Acc:ZDB-GENE-110624-1]	groupXII	12458933	12462052	GO:0005975	carbohydrate metabolic process	The chemical reactions and pathways involving carbohydrates, any of a group of organic compounds based of the general formula Cx(H2O)y. Includes the formation of carbohydrate derivatives by the addition of a carbohydrate residue to another molecule.
skin	LLvsCC	ENSGACG00000010102	b4galt3	UDP-Gal:betaGlcNAc beta 1,4- galactosyltransferase, polypeptide 3 [Source:ZFIN;Acc:ZDB-GENE-110624-1]	groupXII	12458933	12462052	GO:0006486	protein glycosylation	A protein modification process that results in the addition of a carbohydrate or carbohydrate derivative unit to a protein amino acid, e.g. the addition of glycan chains to proteins.
skin	LLvsCC	ENSGACG00000010102	b4galt3	UDP-Gal:betaGlcNAc beta 1,4- galactosyltransferase, polypeptide 3 [Source:ZFIN;Acc:ZDB-GENE-110624-1]	groupXII	12458933	12462052	GO:0032580	Golgi cisterna membrane	The lipid bilayer surrounding any of the thin, flattened compartments that form the central portion of the Golgi complex.
skin	LLvsCC	ENSGACG00000010160	moxd1l	monooxygenase, DBH-like 1, like [Source:NCBI gene;Acc:553484]	groupXVIII	10083198	10087598	GO:0004500	dopamine beta-monooxygenase activity	Catalysis of the reaction: L-ascorbate + dopamine + O(2) = (R)-noradrenaline + dehydroascorbate + H(2)O.
skin	LLvsCC	ENSGACG00000010160	moxd1l	monooxygenase, DBH-like 1, like [Source:NCBI gene;Acc:553484]	groupXVIII	10083198	10087598	GO:0016715	oxidoreductase activity, acting on paired donors, with incorporation or reduction of molecular oxygen, reduced ascorbate as one donor, and incorporation of one atom of oxygen	Catalysis of an oxidation-reduction (redox) reaction in which hydrogen or electrons are transferred from reduced ascorbate and one other donor, and one atom of oxygen is incorporated into one donor.
skin	LLvsCC	ENSGACG00000010160	moxd1l	monooxygenase, DBH-like 1, like [Source:NCBI gene;Acc:553484]	groupXVIII	10083198	10087598	GO:0004497	monooxygenase activity	Catalysis of the incorporation of one atom from molecular oxygen into a compound and the reduction of the other atom of oxygen to water.
skin	LLvsCC	ENSGACG00000010160	moxd1l	monooxygenase, DBH-like 1, like [Source:NCBI gene;Acc:553484]	groupXVIII	10083198	10087598	GO:0003824	catalytic activity	Catalysis of a biochemical reaction at physiological temperatures. In biologically catalyzed reactions, the reactants are known as substrates, and the catalysts are naturally occurring macromolecular substances known as enzymes. Enzymes possess specific binding sites for substrates, and are usually composed wholly or largely of protein, but RNA that has catalytic activity (ribozyme) is often also…
skin	LLvsCC	ENSGACG00000010160	moxd1l	monooxygenase, DBH-like 1, like [Source:NCBI gene;Acc:553484]	groupXVIII	10083198	10087598	GO:0005507	copper ion binding	Binding to a copper (Cu) ion.
skin	LLvsCC	ENSGACG00000010231			groupXV	8672952	8674154
skin	LLvsCC	ENSGACG00000010232	col10a1a	collagen, type X, alpha 1a [Source:ZFIN;Acc:ZDB-GENE-030131-8373]	groupXV	8673544	8677560	GO:0005576	extracellular region	The space external to the outermost structure of a cell. For cells without external protective or external encapsulating structures this refers to space outside of the plasma membrane. This term covers the host cell environment outside an intracellular parasite.
skin	LLvsCC	ENSGACG00000010232	col10a1a	collagen, type X, alpha 1a [Source:ZFIN;Acc:ZDB-GENE-030131-8373]	groupXV	8673544	8677560	GO:0031101	fin regeneration	The regrowth of fin tissue following its loss or destruction.
skin	LLvsCC	ENSGACG00000010232	col10a1a	collagen, type X, alpha 1a [Source:ZFIN;Acc:ZDB-GENE-030131-8373]	groupXV	8673544	8677560	GO:0005515	protein binding	Binding to a protein.
skin	LLvsCC	ENSGACG00000010338	htra1a	HtrA serine peptidase 1a [Source:NCBI gene;Acc:431766]	groupVI	12799873	12816756	GO:0005576	extracellular region	The space external to the outermost structure of a cell. For cells without external protective or external encapsulating structures this refers to space outside of the plasma membrane. This term covers the host cell environment outside an intracellular parasite.
skin	LLvsCC	ENSGACG00000010338	htra1a	HtrA serine peptidase 1a [Source:NCBI gene;Acc:431766]	groupVI	12799873	12816756	GO:0006508	proteolysis	The hydrolysis of proteins into smaller polypeptides and/or amino acids by cleavage of their peptide bonds.
skin	LLvsCC	ENSGACG00000010338	htra1a	HtrA serine peptidase 1a [Source:NCBI gene;Acc:431766]	groupVI	12799873	12816756	GO:0004252	serine-type endopeptidase activity	Catalysis of the hydrolysis of internal, alpha-peptide bonds in a polypeptide chain by a catalytic mechanism that involves a catalytic triad consisting of a serine nucleophile that is activated by a proton relay involving an acidic residue (e.g. aspartate or glutamate) and a basic residue (usually histidine).
skin	LLvsCC	ENSGACG00000010338	htra1a	HtrA serine peptidase 1a [Source:NCBI gene;Acc:431766]	groupVI	12799873	12816756	GO:0040036	regulation of fibroblast growth factor receptor signaling pathway	Any process that modulates the frequency, rate or extent of fibroblast growth factor receptor signaling pathway activity.
skin	LLvsCC	ENSGACG00000010338	htra1a	HtrA serine peptidase 1a [Source:NCBI gene;Acc:431766]	groupVI	12799873	12816756	GO:0005515	protein binding	Binding to a protein.
skin	LLvsCC	ENSGACG00000010368	bmp4	bone morphogenetic protein 4 [Source:ZFIN;Acc:ZDB-GENE-980528-2059]	groupXV	8811325	8814604	GO:0008083	growth factor activity	The function that stimulates a cell to grow or proliferate. Most growth factors have other actions besides the induction of cell growth or proliferation.
skin	LLvsCC	ENSGACG00000010368	bmp4	bone morphogenetic protein 4 [Source:ZFIN;Acc:ZDB-GENE-980528-2059]	groupXV	8811325	8814604	GO:0005576	extracellular region	The space external to the outermost structure of a cell. For cells without external protective or external encapsulating structures this refers to space outside of the plasma membrane. This term covers the host cell environment outside an intracellular parasite.
skin	LLvsCC	ENSGACG00000010368	bmp4	bone morphogenetic protein 4 [Source:ZFIN;Acc:ZDB-GENE-980528-2059]	groupXV	8811325	8814604	GO:0001707	mesoderm formation	The process that gives rise to the mesoderm. This process pertains to the initial formation of the structure from unspecified parts.
skin	LLvsCC	ENSGACG00000010368	bmp4	bone morphogenetic protein 4 [Source:ZFIN;Acc:ZDB-GENE-980528-2059]	groupXV	8811325	8814604	GO:0001947	heart looping	The tube morphogenesis process in which the primitive heart tube loops asymmetrically. This looping brings the primitive heart chambers into alignment preceding their future integration. Heart looping begins with dextral-looping and ends when the main regional divisions of the mature heart and primordium of the great arterial trunks become established preceeding septation.
skin	LLvsCC	ENSGACG00000010368	bmp4	bone morphogenetic protein 4 [Source:ZFIN;Acc:ZDB-GENE-980528-2059]	groupXV	8811325	8814604	GO:0003146	heart jogging	The morphogenetic process in which the heart cone is displaced to the left with respect to the vector of the anterior-posterior axis.
skin	LLvsCC	ENSGACG00000010368	bmp4	bone morphogenetic protein 4 [Source:ZFIN;Acc:ZDB-GENE-980528-2059]	groupXV	8811325	8814604	GO:0003303	BMP signaling pathway involved in heart jogging	A series of molecular signals initiated by the binding of a member of the BMP (bone morphogenetic protein) family to a receptor on the surface of a target cell, which contributes to the process of heart jogging.
skin	LLvsCC	ENSGACG00000010368	bmp4	bone morphogenetic protein 4 [Source:ZFIN;Acc:ZDB-GENE-980528-2059]	groupXV	8811325	8814604	GO:0003342	proepicardium development	The progression of the proepicardium from its formation to the mature structure. The proepicardium is an outpouching of the septum transversum.
skin	LLvsCC	ENSGACG00000010368	bmp4	bone morphogenetic protein 4 [Source:ZFIN;Acc:ZDB-GENE-980528-2059]	groupXV	8811325	8814604	GO:0007368	determination of left/right symmetry	The establishment of an organism's body plan or part of an organism with respect to the left and right halves. The pattern can either be symmetric, such that the halves are mirror images, or asymmetric where the pattern deviates from this symmetry.
skin	LLvsCC	ENSGACG00000010368	bmp4	bone morphogenetic protein 4 [Source:ZFIN;Acc:ZDB-GENE-980528-2059]	groupXV	8811325	8814604	GO:0007507	heart development	The process whose specific outcome is the progression of the heart over time, from its formation to the mature structure. The heart is a hollow, muscular organ, which, by contracting rhythmically, keeps up the circulation of the blood.
skin	LLvsCC	ENSGACG00000010368	bmp4	bone morphogenetic protein 4 [Source:ZFIN;Acc:ZDB-GENE-980528-2059]	groupXV	8811325	8814604	GO:0008284	positive regulation of cell population proliferation	Any process that activates or increases the rate or extent of cell proliferation.
skin	LLvsCC	ENSGACG00000010368	bmp4	bone morphogenetic protein 4 [Source:ZFIN;Acc:ZDB-GENE-980528-2059]	groupXV	8811325	8814604	GO:0009953	dorsal/ventral pattern formation	The regionalization process in which the areas along the dorsal/ventral axis are established that will lead to differences in cell differentiation. The dorsal/ventral axis is defined by a line that runs orthogonal to both the anterior/posterior and left/right axes. The dorsal end is defined by the upper or back side of an organism. The ventral end is defined by the lower or front side of an organ…
skin	LLvsCC	ENSGACG00000010368	bmp4	bone morphogenetic protein 4 [Source:ZFIN;Acc:ZDB-GENE-980528-2059]	groupXV	8811325	8814604	GO:0030513	positive regulation of BMP signaling pathway	Any process that activates or increases the frequency, rate or extent of BMP signaling pathway activity.
skin	LLvsCC	ENSGACG00000010368	bmp4	bone morphogenetic protein 4 [Source:ZFIN;Acc:ZDB-GENE-980528-2059]	groupXV	8811325	8814604	GO:0030903	notochord development	The process whose specific outcome is the progression of the notochord over time, from its formation to the mature structure. The notochord is a mesoderm-derived structure located ventral of the developing nerve cord. In vertebrates, the notochord serves as a core around which other mesodermal cells form the vertebrae. In the most primitive chordates, which lack vertebrae, the notochord persists …
skin	LLvsCC	ENSGACG00000010368	bmp4	bone morphogenetic protein 4 [Source:ZFIN;Acc:ZDB-GENE-980528-2059]	groupXV	8811325	8814604	GO:0035125	embryonic anal fin morphogenesis	The process, occurring in the embryo, by which the anatomical structures of the embryonic anal fin are generated and organized. An anal fin is an unpaired medial fin on the ventral aspect near the caudal end of a fish, which provides lateral stability while swimming.
skin	LLvsCC	ENSGACG00000010368	bmp4	bone morphogenetic protein 4 [Source:ZFIN;Acc:ZDB-GENE-980528-2059]	groupXV	8811325	8814604	GO:0035162	embryonic hemopoiesis	The stages of blood cell formation that take place within the embryo.
skin	LLvsCC	ENSGACG00000010368	bmp4	bone morphogenetic protein 4 [Source:ZFIN;Acc:ZDB-GENE-980528-2059]	groupXV	8811325	8814604	GO:0035469	determination of pancreatic left/right asymmetry	Determination of the asymmetric location of the pancreas with respect to the left and right halves of the organism.
skin	LLvsCC	ENSGACG00000010368	bmp4	bone morphogenetic protein 4 [Source:ZFIN;Acc:ZDB-GENE-980528-2059]	groupXV	8811325	8814604	GO:0035844	cloaca development	The process whose specific outcome is the progression of the cloaca over time, from it's formation to the mature structure. The cloaca is the common chamber into which intestinal, genital and urinary canals open in vertebrates.
skin	LLvsCC	ENSGACG00000010368	bmp4	bone morphogenetic protein 4 [Source:ZFIN;Acc:ZDB-GENE-980528-2059]	groupXV	8811325	8814604	GO:0042664	negative regulation of endodermal cell fate specification	Any process that restricts, stops or prevents a cell from specifying into an endoderm cell.
skin	LLvsCC	ENSGACG00000010368	bmp4	bone morphogenetic protein 4 [Source:ZFIN;Acc:ZDB-GENE-980528-2059]	groupXV	8811325	8814604	GO:0045165	cell fate commitment	The commitment of cells to specific cell fates and their capacity to differentiate into particular kinds of cells. Positional information is established through protein signals that emanate from a localized source within a cell (the initial one-cell zygote) or within a developmental field.
skin	LLvsCC	ENSGACG00000010368	bmp4	bone morphogenetic protein 4 [Source:ZFIN;Acc:ZDB-GENE-980528-2059]	groupXV	8811325	8814604	GO:0048264	determination of ventral identity	The regionalization process that results in the determination of the identity of part of an organism or organ where those parts are of the type that occur in the ventral region. Identity is considered to be the aggregate of characteristics by which a structure is recognized.
skin	LLvsCC	ENSGACG00000010368	bmp4	bone morphogenetic protein 4 [Source:ZFIN;Acc:ZDB-GENE-980528-2059]	groupXV	8811325	8814604	GO:0048565	digestive tract development	The process whose specific outcome is the progression of the digestive tract over time, from its formation to the mature structure. The digestive tract is the anatomical structure through which food passes and is processed.
skin	LLvsCC	ENSGACG00000010368	bmp4	bone morphogenetic protein 4 [Source:ZFIN;Acc:ZDB-GENE-980528-2059]	groupXV	8811325	8814604	GO:0048793	pronephros development	The process whose specific outcome is the progression of the pronephros over time, from its formation to the mature structure. In mammals, the pronephros is the first of the three embryonic kidneys to be established and exists only transiently. In lower vertebrates such as fish and amphibia, the pronephros is the fully functional embryonic kidney and is indispensable for larval life.
skin	LLvsCC	ENSGACG00000010368	bmp4	bone morphogenetic protein 4 [Source:ZFIN;Acc:ZDB-GENE-980528-2059]	groupXV	8811325	8814604	GO:0060034	notochord cell differentiation	The process in which relatively unspecialized cells acquire specialized structural and/or functional features cells that make up the notochord. Differentiation includes the processes involved in commitment of a cell to a notochord cell fate.
skin	LLvsCC	ENSGACG00000010368	bmp4	bone morphogenetic protein 4 [Source:ZFIN;Acc:ZDB-GENE-980528-2059]	groupXV	8811325	8814604	GO:0060803	BMP signaling pathway involved in mesodermal cell fate specification	A series of molecular signals initiated by the binding of a member of the BMP (bone morphogenetic protein) family to a receptor on the surface of a target cell, which contributes to a cell becoming specified to adopt a mesodermal fate.
skin	LLvsCC	ENSGACG00000010368	bmp4	bone morphogenetic protein 4 [Source:ZFIN;Acc:ZDB-GENE-980528-2059]	groupXV	8811325	8814604	GO:0061312	BMP signaling pathway involved in heart development	A series of molecular signals initiated by the binding of a member of the BMP (bone morphogenetic protein) family to a receptor on the surface of a target cell, which contributes to the progression of the heart over time.
skin	LLvsCC	ENSGACG00000010368	bmp4	bone morphogenetic protein 4 [Source:ZFIN;Acc:ZDB-GENE-980528-2059]	groupXV	8811325	8814604	GO:0061371	determination of heart left/right asymmetry	Determination of the asymmetric location of the heart with respect to the left and right halves of the organism.
skin	LLvsCC	ENSGACG00000010368	bmp4	bone morphogenetic protein 4 [Source:ZFIN;Acc:ZDB-GENE-980528-2059]	groupXV	8811325	8814604	GO:0071910	determination of liver left/right asymmetry	Determination of the asymmetric location of the liver with respect to the left and right halves of the organism.
skin	LLvsCC	ENSGACG00000010487	adgrv1	adhesion G protein-coupled receptor V1 [Source:NCBI gene;Acc:415105]	groupXIII	11410099	11489581	GO:0016020	membrane	A lipid bilayer along with all the proteins and protein complexes embedded in it an attached to it.
skin	LLvsCC	ENSGACG00000010487	adgrv1	adhesion G protein-coupled receptor V1 [Source:NCBI gene;Acc:415105]	groupXIII	11410099	11489581	GO:0016021	integral component of membrane	The component of a membrane consisting of the gene products and protein complexes having at least some part of their peptide sequence embedded in the hydrophobic region of the membrane.
skin	LLvsCC	ENSGACG00000010487	adgrv1	adhesion G protein-coupled receptor V1 [Source:NCBI gene;Acc:415105]	groupXIII	11410099	11489581	GO:0004930	G protein-coupled receptor activity	Combining with an extracellular signal and transmitting the signal across the membrane by activating an associated G-protein; promotes the exchange of GDP for GTP on the alpha subunit of a heterotrimeric G-protein complex.
skin	LLvsCC	ENSGACG00000010487	adgrv1	adhesion G protein-coupled receptor V1 [Source:NCBI gene;Acc:415105]	groupXIII	11410099	11489581	GO:0007186	G protein-coupled receptor signaling pathway	A series of molecular signals that proceeds with an activated receptor promoting the exchange of GDP for GTP on the alpha-subunit of an associated heterotrimeric G-protein complex. The GTP-bound activated alpha-G-protein then dissociates from the beta- and gamma-subunits to further transmit the signal within the cell. The pathway begins with receptor-ligand interaction, or for basal GPCR signalin…
skin	LLvsCC	ENSGACG00000010487	adgrv1	adhesion G protein-coupled receptor V1 [Source:NCBI gene;Acc:415105]	groupXIII	11410099	11489581	GO:0007154	cell communication	Any process that mediates interactions between a cell and its surroundings. Encompasses interactions such as signaling or attachment between one cell and another cell, between a cell and an extracellular matrix, or between a cell and any other aspect of its environment.
skin	LLvsCC	ENSGACG00000010487	adgrv1	adhesion G protein-coupled receptor V1 [Source:NCBI gene;Acc:415105]	groupXIII	11410099	11489581	GO:0004888	transmembrane signaling receptor activity	Combining with an extracellular or intracellular signal and transmitting the signal from one side of the membrane to the other to initiate a change in cell activity or state as part of signal transduction.
skin	LLvsCC	ENSGACG00000010487	adgrv1	adhesion G protein-coupled receptor V1 [Source:NCBI gene;Acc:415105]	groupXIII	11410099	11489581	GO:0007166	cell surface receptor signaling pathway	A series of molecular signals initiated by activation of a receptor on the surface of a cell. The pathway begins with binding of an extracellular ligand to a cell surface receptor, or for receptors that signal in the absence of a ligand, by ligand-withdrawal or the activity of a constitutively active receptor. The pathway ends with regulation of a downstream cellular process, e.g. transcription.
skin	LLvsCC	ENSGACG00000010487	adgrv1	adhesion G protein-coupled receptor V1 [Source:NCBI gene;Acc:415105]	groupXIII	11410099	11489581	GO:0007194	negative regulation of adenylate cyclase activity	Any process that stops, prevents, or reduces the frequency, rate or extent of adenylate cyclase activity.
skin	LLvsCC	ENSGACG00000010495	tcea2	transcription elongation factor A (SII), 2 [Source:ZFIN;Acc:ZDB-GENE-040426-985]	groupXII	13351294	13356638	GO:0046872	metal ion binding	Binding to a metal ion.
skin	LLvsCC	ENSGACG00000010495	tcea2	transcription elongation factor A (SII), 2 [Source:ZFIN;Acc:ZDB-GENE-040426-985]	groupXII	13351294	13356638	GO:0008270	zinc ion binding	Binding to a zinc ion (Zn).
skin	LLvsCC	ENSGACG00000010495	tcea2	transcription elongation factor A (SII), 2 [Source:ZFIN;Acc:ZDB-GENE-040426-985]	groupXII	13351294	13356638	GO:0005634	nucleus	A membrane-bounded organelle of eukaryotic cells in which chromosomes are housed and replicated. In most cells, the nucleus contains all of the cell's chromosomes except the organellar chromosomes, and is the site of RNA synthesis and processing. In some species, or in specialized cell types, RNA metabolism or DNA replication may be absent.
skin	LLvsCC	ENSGACG00000010495	tcea2	transcription elongation factor A (SII), 2 [Source:ZFIN;Acc:ZDB-GENE-040426-985]	groupXII	13351294	13356638	GO:0003677	DNA binding	Any molecular function by which a gene product interacts selectively and non-covalently with DNA (deoxyribonucleic acid).
skin	LLvsCC	ENSGACG00000010495	tcea2	transcription elongation factor A (SII), 2 [Source:ZFIN;Acc:ZDB-GENE-040426-985]	groupXII	13351294	13356638	GO:0003676	nucleic acid binding	Binding to a nucleic acid.
skin	LLvsCC	ENSGACG00000010495	tcea2	transcription elongation factor A (SII), 2 [Source:ZFIN;Acc:ZDB-GENE-040426-985]	groupXII	13351294	13356638	GO:0006351	transcription, DNA-templated	The cellular synthesis of RNA on a template of DNA.
skin	LLvsCC	ENSGACG00000010495	tcea2	transcription elongation factor A (SII), 2 [Source:ZFIN;Acc:ZDB-GENE-040426-985]	groupXII	13351294	13356638	GO:0006368	transcription elongation from RNA polymerase II promoter	The extension of an RNA molecule after transcription initiation and promoter clearance at an RNA polymerase II promoter by the addition of ribonucleotides catalyzed by RNA polymerase II.
skin	LLvsCC	ENSGACG00000010557	kcnk10b	potassium channel, subfamily K, member 10b [Source:ZFIN;Acc:ZDB-GENE-050420-31]	groupXV	9510587	9523786	GO:0016020	membrane	A lipid bilayer along with all the proteins and protein complexes embedded in it an attached to it.
skin	LLvsCC	ENSGACG00000010557	kcnk10b	potassium channel, subfamily K, member 10b [Source:ZFIN;Acc:ZDB-GENE-050420-31]	groupXV	9510587	9523786	GO:0016021	integral component of membrane	The component of a membrane consisting of the gene products and protein complexes having at least some part of their peptide sequence embedded in the hydrophobic region of the membrane.
skin	LLvsCC	ENSGACG00000010557	kcnk10b	potassium channel, subfamily K, member 10b [Source:ZFIN;Acc:ZDB-GENE-050420-31]	groupXV	9510587	9523786	GO:0006811	ion transport	The directed movement of charged atoms or small charged molecules into, out of or within a cell, or between cells, by means of some agent such as a transporter or pore.
skin	LLvsCC	ENSGACG00000010557	kcnk10b	potassium channel, subfamily K, member 10b [Source:ZFIN;Acc:ZDB-GENE-050420-31]	groupXV	9510587	9523786	GO:0005267	potassium channel activity	Enables the facilitated diffusion of a potassium ion (by an energy-independent process) involving passage through a transmembrane aqueous pore or channel without evidence for a carrier-mediated mechanism.
skin	LLvsCC	ENSGACG00000010557	kcnk10b	potassium channel, subfamily K, member 10b [Source:ZFIN;Acc:ZDB-GENE-050420-31]	groupXV	9510587	9523786	GO:0071805	potassium ion transmembrane transport	A process in which a potassium ion is transported from one side of a membrane to the other.
skin	LLvsCC	ENSGACG00000010583	bdkrb1	bradykinin receptor B1 [Source:ZFIN;Acc:ZDB-GENE-030814-1]	groupXV	9550633	9554068	GO:0009612	response to mechanical stimulus	Any process that results in a change in state or activity of a cell or an organism (in terms of movement, secretion, enzyme production, gene expression, etc.) as a result of a mechanical stimulus.
skin	LLvsCC	ENSGACG00000010583	bdkrb1	bradykinin receptor B1 [Source:ZFIN;Acc:ZDB-GENE-030814-1]	groupXV	9550633	9554068	GO:0004947	bradykinin receptor activity	Combining with bradykinin to initiate a change in cell activity.
skin	LLvsCC	ENSGACG00000010583	bdkrb1	bradykinin receptor B1 [Source:ZFIN;Acc:ZDB-GENE-030814-1]	groupXV	9550633	9554068	GO:0005886	plasma membrane	The membrane surrounding a cell that separates the cell from its external environment. It consists of a phospholipid bilayer and associated proteins.
skin	LLvsCC	ENSGACG00000010583	bdkrb1	bradykinin receptor B1 [Source:ZFIN;Acc:ZDB-GENE-030814-1]	groupXV	9550633	9554068	GO:0016020	membrane	A lipid bilayer along with all the proteins and protein complexes embedded in it an attached to it.
skin	LLvsCC	ENSGACG00000010583	bdkrb1	bradykinin receptor B1 [Source:ZFIN;Acc:ZDB-GENE-030814-1]	groupXV	9550633	9554068	GO:0016021	integral component of membrane	The component of a membrane consisting of the gene products and protein complexes having at least some part of their peptide sequence embedded in the hydrophobic region of the membrane.
skin	LLvsCC	ENSGACG00000010583	bdkrb1	bradykinin receptor B1 [Source:ZFIN;Acc:ZDB-GENE-030814-1]	groupXV	9550633	9554068	GO:0004930	G protein-coupled receptor activity	Combining with an extracellular signal and transmitting the signal across the membrane by activating an associated G-protein; promotes the exchange of GDP for GTP on the alpha subunit of a heterotrimeric G-protein complex.
skin	LLvsCC	ENSGACG00000010583	bdkrb1	bradykinin receptor B1 [Source:ZFIN;Acc:ZDB-GENE-030814-1]	groupXV	9550633	9554068	GO:0007186	G protein-coupled receptor signaling pathway	A series of molecular signals that proceeds with an activated receptor promoting the exchange of GDP for GTP on the alpha-subunit of an associated heterotrimeric G-protein complex. The GTP-bound activated alpha-G-protein then dissociates from the beta- and gamma-subunits to further transmit the signal within the cell. The pathway begins with receptor-ligand interaction, or for basal GPCR signalin…
skin	LLvsCC	ENSGACG00000010583	bdkrb1	bradykinin receptor B1 [Source:ZFIN;Acc:ZDB-GENE-030814-1]	groupXV	9550633	9554068	GO:0007165	signal transduction	The cellular process in which a signal is conveyed to trigger a change in the activity or state of a cell. Signal transduction begins with reception of a signal (e.g. a ligand binding to a receptor or receptor activation by a stimulus such as light), or for signal transduction in the absence of ligand, signal-withdrawal or the activity of a constitutively active receptor. Signal transduction ends…
skin	LLvsCC	ENSGACG00000010583	bdkrb1	bradykinin receptor B1 [Source:ZFIN;Acc:ZDB-GENE-030814-1]	groupXV	9550633	9554068	GO:0006954	inflammatory response	The immediate defensive reaction (by vertebrate tissue) to infection or injury caused by chemical or physical agents. The process is characterized by local vasodilation, extravasation of plasma into intercellular spaces and accumulation of white blood cells and macrophages.
skin	LLvsCC	ENSGACG00000010585	BDKRB2	bradykinin receptor B2 [Source:HGNC Symbol;Acc:HGNC:1030]	groupXV	9554340	9556929	GO:0009612	response to mechanical stimulus	Any process that results in a change in state or activity of a cell or an organism (in terms of movement, secretion, enzyme production, gene expression, etc.) as a result of a mechanical stimulus.
skin	LLvsCC	ENSGACG00000010585	BDKRB2	bradykinin receptor B2 [Source:HGNC Symbol;Acc:HGNC:1030]	groupXV	9554340	9556929	GO:0004947	bradykinin receptor activity	Combining with bradykinin to initiate a change in cell activity.
skin	LLvsCC	ENSGACG00000010585	BDKRB2	bradykinin receptor B2 [Source:HGNC Symbol;Acc:HGNC:1030]	groupXV	9554340	9556929	GO:0005886	plasma membrane	The membrane surrounding a cell that separates the cell from its external environment. It consists of a phospholipid bilayer and associated proteins.
skin	LLvsCC	ENSGACG00000010585	BDKRB2	bradykinin receptor B2 [Source:HGNC Symbol;Acc:HGNC:1030]	groupXV	9554340	9556929	GO:0016020	membrane	A lipid bilayer along with all the proteins and protein complexes embedded in it an attached to it.
skin	LLvsCC	ENSGACG00000010585	BDKRB2	bradykinin receptor B2 [Source:HGNC Symbol;Acc:HGNC:1030]	groupXV	9554340	9556929	GO:0016021	integral component of membrane	The component of a membrane consisting of the gene products and protein complexes having at least some part of their peptide sequence embedded in the hydrophobic region of the membrane.
skin	LLvsCC	ENSGACG00000010585	BDKRB2	bradykinin receptor B2 [Source:HGNC Symbol;Acc:HGNC:1030]	groupXV	9554340	9556929	GO:0004930	G protein-coupled receptor activity	Combining with an extracellular signal and transmitting the signal across the membrane by activating an associated G-protein; promotes the exchange of GDP for GTP on the alpha subunit of a heterotrimeric G-protein complex.
skin	LLvsCC	ENSGACG00000010585	BDKRB2	bradykinin receptor B2 [Source:HGNC Symbol;Acc:HGNC:1030]	groupXV	9554340	9556929	GO:0007186	G protein-coupled receptor signaling pathway	A series of molecular signals that proceeds with an activated receptor promoting the exchange of GDP for GTP on the alpha-subunit of an associated heterotrimeric G-protein complex. The GTP-bound activated alpha-G-protein then dissociates from the beta- and gamma-subunits to further transmit the signal within the cell. The pathway begins with receptor-ligand interaction, or for basal GPCR signalin…
skin	LLvsCC	ENSGACG00000010585	BDKRB2	bradykinin receptor B2 [Source:HGNC Symbol;Acc:HGNC:1030]	groupXV	9554340	9556929	GO:0007165	signal transduction	The cellular process in which a signal is conveyed to trigger a change in the activity or state of a cell. Signal transduction begins with reception of a signal (e.g. a ligand binding to a receptor or receptor activation by a stimulus such as light), or for signal transduction in the absence of ligand, signal-withdrawal or the activity of a constitutively active receptor. Signal transduction ends…
skin	LLvsCC	ENSGACG00000010585	BDKRB2	bradykinin receptor B2 [Source:HGNC Symbol;Acc:HGNC:1030]	groupXV	9554340	9556929	GO:0006954	inflammatory response	The immediate defensive reaction (by vertebrate tissue) to infection or injury caused by chemical or physical agents. The process is characterized by local vasodilation, extravasation of plasma into intercellular spaces and accumulation of white blood cells and macrophages.
skin	LLvsCC	ENSGACG00000010586		bradykinin receptor B2 [Source:HGNC Symbol;Acc:HGNC:1030]	groupXV	9558404	9560352	GO:0004947	bradykinin receptor activity	Combining with bradykinin to initiate a change in cell activity.
skin	LLvsCC	ENSGACG00000010586		bradykinin receptor B2 [Source:HGNC Symbol;Acc:HGNC:1030]	groupXV	9558404	9560352	GO:0006939	smooth muscle contraction	A process in which force is generated within smooth muscle tissue, resulting in a change in muscle geometry. Force generation involves a chemo-mechanical energy conversion step that is carried out by the actin/myosin complex activity, which generates force through ATP hydrolysis. Smooth muscle differs from striated muscle in the much higher actin/myosin ratio, the absence of conspicuous sarcomere…
skin	LLvsCC	ENSGACG00000010586		bradykinin receptor B2 [Source:HGNC Symbol;Acc:HGNC:1030]	groupXV	9558404	9560352	GO:0005886	plasma membrane	The membrane surrounding a cell that separates the cell from its external environment. It consists of a phospholipid bilayer and associated proteins.
skin	LLvsCC	ENSGACG00000010586		bradykinin receptor B2 [Source:HGNC Symbol;Acc:HGNC:1030]	groupXV	9558404	9560352	GO:0016020	membrane	A lipid bilayer along with all the proteins and protein complexes embedded in it an attached to it.
skin	LLvsCC	ENSGACG00000010586		bradykinin receptor B2 [Source:HGNC Symbol;Acc:HGNC:1030]	groupXV	9558404	9560352	GO:0016021	integral component of membrane	The component of a membrane consisting of the gene products and protein complexes having at least some part of their peptide sequence embedded in the hydrophobic region of the membrane.
skin	LLvsCC	ENSGACG00000010586		bradykinin receptor B2 [Source:HGNC Symbol;Acc:HGNC:1030]	groupXV	9558404	9560352	GO:0004930	G protein-coupled receptor activity	Combining with an extracellular signal and transmitting the signal across the membrane by activating an associated G-protein; promotes the exchange of GDP for GTP on the alpha subunit of a heterotrimeric G-protein complex.
skin	LLvsCC	ENSGACG00000010586		bradykinin receptor B2 [Source:HGNC Symbol;Acc:HGNC:1030]	groupXV	9558404	9560352	GO:0007186	G protein-coupled receptor signaling pathway	A series of molecular signals that proceeds with an activated receptor promoting the exchange of GDP for GTP on the alpha-subunit of an associated heterotrimeric G-protein complex. The GTP-bound activated alpha-G-protein then dissociates from the beta- and gamma-subunits to further transmit the signal within the cell. The pathway begins with receptor-ligand interaction, or for basal GPCR signalin…
skin	LLvsCC	ENSGACG00000010586		bradykinin receptor B2 [Source:HGNC Symbol;Acc:HGNC:1030]	groupXV	9558404	9560352	GO:0007165	signal transduction	The cellular process in which a signal is conveyed to trigger a change in the activity or state of a cell. Signal transduction begins with reception of a signal (e.g. a ligand binding to a receptor or receptor activation by a stimulus such as light), or for signal transduction in the absence of ligand, signal-withdrawal or the activity of a constitutively active receptor. Signal transduction ends…
skin	LLvsCC	ENSGACG00000010586		bradykinin receptor B2 [Source:HGNC Symbol;Acc:HGNC:1030]	groupXV	9558404	9560352	GO:0042310	vasoconstriction	A decrease in the diameter of blood vessels, especially arteries, due to constriction of smooth muscle cells that line the vessels, and usually causing an increase in blood pressure.
skin	LLvsCC	ENSGACG00000010693	cadm1b	cell adhesion molecule 1b [Source:ZFIN;Acc:ZDB-GENE-080327-34]	groupI	11198442	11224026	GO:0016020	membrane	A lipid bilayer along with all the proteins and protein complexes embedded in it an attached to it.
skin	LLvsCC	ENSGACG00000010693	cadm1b	cell adhesion molecule 1b [Source:ZFIN;Acc:ZDB-GENE-080327-34]	groupI	11198442	11224026	GO:0016021	integral component of membrane	The component of a membrane consisting of the gene products and protein complexes having at least some part of their peptide sequence embedded in the hydrophobic region of the membrane.
skin	LLvsCC	ENSGACG00000010876	slc13a5b	solute carrier family 13 member 5b [Source:ZFIN;Acc:ZDB-GENE-130530-605]	groupI	11947087	11952687	GO:0016020	membrane	A lipid bilayer along with all the proteins and protein complexes embedded in it an attached to it.
skin	LLvsCC	ENSGACG00000010876	slc13a5b	solute carrier family 13 member 5b [Source:ZFIN;Acc:ZDB-GENE-130530-605]	groupI	11947087	11952687	GO:0016021	integral component of membrane	The component of a membrane consisting of the gene products and protein complexes having at least some part of their peptide sequence embedded in the hydrophobic region of the membrane.
skin	LLvsCC	ENSGACG00000010876	slc13a5b	solute carrier family 13 member 5b [Source:ZFIN;Acc:ZDB-GENE-130530-605]	groupI	11947087	11952687	GO:0055085	transmembrane transport	The process in which a solute is transported across a lipid bilayer, from one side of a membrane to the other.
skin	LLvsCC	ENSGACG00000010876	slc13a5b	solute carrier family 13 member 5b [Source:ZFIN;Acc:ZDB-GENE-130530-605]	groupI	11947087	11952687	GO:0022857	transmembrane transporter activity	Enables the transfer of a substance, usually a specific substance or a group of related substances, from one side of a membrane to the other.
skin	LLvsCC	ENSGACG00000010876	slc13a5b	solute carrier family 13 member 5b [Source:ZFIN;Acc:ZDB-GENE-130530-605]	groupI	11947087	11952687	GO:0006814	sodium ion transport	The directed movement of sodium ions (Na+) into, out of or within a cell, or between cells, by means of some agent such as a transporter or pore.
skin	LLvsCC	ENSGACG00000010940	pitpnm3	PITPNM family member 3 [Source:ZFIN;Acc:ZDB-GENE-030131-9216]	groupI	11984518	12024604	GO:0046872	metal ion binding	Binding to a metal ion.
skin	LLvsCC	ENSGACG00000010940	pitpnm3	PITPNM family member 3 [Source:ZFIN;Acc:ZDB-GENE-030131-9216]	groupI	11984518	12024604	GO:0005548	phospholipid transporter activity	Enables the directed movement of phospholipids into, out of or within a cell, or between cells. Phospholipids are a class of lipids containing phosphoric acid as a mono- or diester.
skin	LLvsCC	ENSGACG00000010940	pitpnm3	PITPNM family member 3 [Source:ZFIN;Acc:ZDB-GENE-030131-9216]	groupI	11984518	12024604	GO:0015914	phospholipid transport	The directed movement of phospholipids into, out of or within a cell, or between cells, by means of some agent such as a transporter or pore. Phospholipids are any lipids containing phosphoric acid as a mono- or diester.
skin	LLvsCC	ENSGACG00000010940	pitpnm3	PITPNM family member 3 [Source:ZFIN;Acc:ZDB-GENE-030131-9216]	groupI	11984518	12024604	GO:0061300	cerebellum vasculature development	The process whose specific outcome is the progression of the vasculature of the cerebellum over time, from its formation to the mature structure.
skin	LLvsCC	ENSGACG00000010940	pitpnm3	PITPNM family member 3 [Source:ZFIN;Acc:ZDB-GENE-030131-9216]	groupI	11984518	12024604	GO:0110165	cellular anatomical entity	A part of a cellular organism that is either an immaterial entity or a material entity with granularity above the level of a protein complex but below that of an anatomical system. Or, a substance produced by a cellular organism with granularity above the level of a protein complex.
skin	LLvsCC	ENSGACG00000011275	plekhh1	pleckstrin homology domain containing, family H (with MyTH4 domain) member 1 [Source:NCBI gene;Acc:565914]	groupXV	10793856	10814746	GO:0005856	cytoskeleton	Any of the various filamentous elements that form the internal framework of cells, and typically remain after treatment of the cells with mild detergent to remove membrane constituents and soluble components of the cytoplasm. The term embraces intermediate filaments, microfilaments, microtubules, the microtrabecular lattice, and other structures characterized by a polymeric filamentous nature and…
skin	LLvsCC	ENSGACG00000011383	robo2	roundabout, axon guidance receptor, homolog 2 (Drosophila) [Source:ZFIN;Acc:ZDB-GENE-001019-1]	groupI	12863342	12992642	GO:0016020	membrane	A lipid bilayer along with all the proteins and protein complexes embedded in it an attached to it.
skin	LLvsCC	ENSGACG00000011383	robo2	roundabout, axon guidance receptor, homolog 2 (Drosophila) [Source:ZFIN;Acc:ZDB-GENE-001019-1]	groupI	12863342	12992642	GO:0016021	integral component of membrane	The component of a membrane consisting of the gene products and protein complexes having at least some part of their peptide sequence embedded in the hydrophobic region of the membrane.
skin	LLvsCC	ENSGACG00000011383	robo2	roundabout, axon guidance receptor, homolog 2 (Drosophila) [Source:ZFIN;Acc:ZDB-GENE-001019-1]	groupI	12863342	12992642	GO:0007411	axon guidance	The chemotaxis process that directs the migration of an axon growth cone to a specific target site in response to a combination of attractive and repulsive cues.
skin	LLvsCC	ENSGACG00000011383	robo2	roundabout, axon guidance receptor, homolog 2 (Drosophila) [Source:ZFIN;Acc:ZDB-GENE-001019-1]	groupI	12863342	12992642	GO:0007413	axonal fasciculation	The collection of axons into a bundle of rods, known as a fascicle.
skin	LLvsCC	ENSGACG00000011383	robo2	roundabout, axon guidance receptor, homolog 2 (Drosophila) [Source:ZFIN;Acc:ZDB-GENE-001019-1]	groupI	12863342	12992642	GO:0016199	axon midline choice point recognition	The recognition of molecules at the central nervous system midline choice point by an axon growth cone; this choice point determines whether the growth cone will cross the midline.
skin	LLvsCC	ENSGACG00000011383	robo2	roundabout, axon guidance receptor, homolog 2 (Drosophila) [Source:ZFIN;Acc:ZDB-GENE-001019-1]	groupI	12863342	12992642	GO:0021602	cranial nerve morphogenesis	The process in which the anatomical structure of the cranial nerves are generated and organized. The cranial nerves are composed of twelve pairs of nerves that emanate from the nervous tissue of the hindbrain. These nerves are sensory, motor, or mixed in nature, and provide the motor and general sensory innervation of the head, neck and viscera. They mediate vision, hearing, olfaction and taste a…
skin	LLvsCC	ENSGACG00000011383	robo2	roundabout, axon guidance receptor, homolog 2 (Drosophila) [Source:ZFIN;Acc:ZDB-GENE-001019-1]	groupI	12863342	12992642	GO:0021952	central nervous system projection neuron axonogenesis	Generation of a long process of a CNS neuron, that carries efferent (outgoing) action potentials from the cell body towards target cells in a different central nervous system region.
skin	LLvsCC	ENSGACG00000011383	robo2	roundabout, axon guidance receptor, homolog 2 (Drosophila) [Source:ZFIN;Acc:ZDB-GENE-001019-1]	groupI	12863342	12992642	GO:0031290	retinal ganglion cell axon guidance	The process in which the migration of an axon growth cone of a retinal ganglion cell (RGC) is directed to its target in the brain in response to a combination of attractive and repulsive cues.
skin	LLvsCC	ENSGACG00000011383	robo2	roundabout, axon guidance receptor, homolog 2 (Drosophila) [Source:ZFIN;Acc:ZDB-GENE-001019-1]	groupI	12863342	12992642	GO:0033564	anterior/posterior axon guidance	The process in which the migration of an axon growth cone is directed to a specific target site along the anterior-posterior body axis in response to a combination of attractive and repulsive cues. The anterior-posterior axis is defined by a line that runs from the head or mouth of an organism to the tail or opposite end of the organism.
skin	LLvsCC	ENSGACG00000011383	robo2	roundabout, axon guidance receptor, homolog 2 (Drosophila) [Source:ZFIN;Acc:ZDB-GENE-001019-1]	groupI	12863342	12992642	GO:0048696	regulation of collateral sprouting in absence of injury	Any process that modulates the frequency, rate or extent of collateral sprouting in the absence of injury.
skin	LLvsCC	ENSGACG00000011383	robo2	roundabout, axon guidance receptor, homolog 2 (Drosophila) [Source:ZFIN;Acc:ZDB-GENE-001019-1]	groupI	12863342	12992642	GO:0048843	negative regulation of axon extension involved in axon guidance	Any process that stops, prevents, or reduces the frequency, rate or extent of axon extension involved in axon guidance.
skin	LLvsCC	ENSGACG00000011383	robo2	roundabout, axon guidance receptor, homolog 2 (Drosophila) [Source:ZFIN;Acc:ZDB-GENE-001019-1]	groupI	12863342	12992642	GO:0050975	sensory perception of touch	The series of events required for an organism to receive a touch stimulus, convert it to a molecular signal, and recognize and characterize the signal. This is a neurological process. The perception of touch in animals is mediated by mechanoreceptors in the skin and mucous membranes and is the sense by which contact with objects gives evidence as to certain of their qualities. Different types of …
skin	LLvsCC	ENSGACG00000011383	robo2	roundabout, axon guidance receptor, homolog 2 (Drosophila) [Source:ZFIN;Acc:ZDB-GENE-001019-1]	groupI	12863342	12992642	GO:0060385	axonogenesis involved in innervation	The neurite development process that generates a long process of a neuron, as it invades a target tissue.
skin	LLvsCC	ENSGACG00000011383	robo2	roundabout, axon guidance receptor, homolog 2 (Drosophila) [Source:ZFIN;Acc:ZDB-GENE-001019-1]	groupI	12863342	12992642	GO:0005515	protein binding	Binding to a protein.
skin	LLvsCC	ENSGACG00000011383	robo2	roundabout, axon guidance receptor, homolog 2 (Drosophila) [Source:ZFIN;Acc:ZDB-GENE-001019-1]	groupI	12863342	12992642	GO:0035385	Roundabout signaling pathway	A series of molecular signals initiated by the binding of a SLIT protein to a Roundabout (ROBO) family receptor on the surface of a target cell, and ending with regulation of a downstream cellular process, e.g. transcription.
skin	LLvsCC	ENSGACG00000011383	robo2	roundabout, axon guidance receptor, homolog 2 (Drosophila) [Source:ZFIN;Acc:ZDB-GENE-001019-1]	groupI	12863342	12992642	GO:0008046	axon guidance receptor activity	Combining with an extracellular messenger and transmitting the signal from one side of the membrane to the other to results in a change in cellular activity involved in axon guidance.
skin	LLvsCC	ENSGACG00000011463	otofb	otoferlin b [Source:ZFIN;Acc:ZDB-GENE-110406-5]	groupXV	11120356	11135054	GO:0016020	membrane	A lipid bilayer along with all the proteins and protein complexes embedded in it an attached to it.
skin	LLvsCC	ENSGACG00000011463	otofb	otoferlin b [Source:ZFIN;Acc:ZDB-GENE-110406-5]	groupXV	11120356	11135054	GO:0016021	integral component of membrane	The component of a membrane consisting of the gene products and protein complexes having at least some part of their peptide sequence embedded in the hydrophobic region of the membrane.
skin	LLvsCC	ENSGACG00000011463	otofb	otoferlin b [Source:ZFIN;Acc:ZDB-GENE-110406-5]	groupXV	11120356	11135054	GO:0046872	metal ion binding	Binding to a metal ion.
skin	LLvsCC	ENSGACG00000011463	otofb	otoferlin b [Source:ZFIN;Acc:ZDB-GENE-110406-5]	groupXV	11120356	11135054	GO:0010996	response to auditory stimulus	Any process that results in a change in state or activity of a cell or an organism (in terms of movement, secretion, enzyme production, gene expression, etc.) as a result of an auditory stimulus.
skin	LLvsCC	ENSGACG00000011463	otofb	otoferlin b [Source:ZFIN;Acc:ZDB-GENE-110406-5]	groupXV	11120356	11135054	GO:0050885	neuromuscular process controlling balance	Any process that an organism uses to control its balance, the orientation of the organism (or the head of the organism) in relation to the source of gravity. In humans and animals, balance is perceived through visual cues, the labyrinth system of the inner ears and information from skin pressure receptors and muscle and joint receptors.
skin	LLvsCC	ENSGACG00000011463	otofb	otoferlin b [Source:ZFIN;Acc:ZDB-GENE-110406-5]	groupXV	11120356	11135054
skin	LLvsCC	ENSGACG00000011530	sdr42e2	short chain dehydrogenase/reductase family 42E, member 2 [Source:ZFIN;Acc:ZDB-GENE-101203-3]	groupXI	10392237	10397973	GO:0016491	oxidoreductase activity	Catalysis of an oxidation-reduction (redox) reaction, a reversible chemical reaction in which the oxidation state of an atom or atoms within a molecule is altered. One substrate acts as a hydrogen or electron donor and becomes oxidized, while the other acts as hydrogen or electron acceptor and becomes reduced.
skin	LLvsCC	ENSGACG00000011530	sdr42e2	short chain dehydrogenase/reductase family 42E, member 2 [Source:ZFIN;Acc:ZDB-GENE-101203-3]	groupXI	10392237	10397973	GO:0016616	oxidoreductase activity, acting on the CH-OH group of donors, NAD or NADP as acceptor	Catalysis of an oxidation-reduction (redox) reaction in which a CH-OH group acts as a hydrogen or electron donor and reduces NAD+ or NADP.
skin	LLvsCC	ENSGACG00000011530	sdr42e2	short chain dehydrogenase/reductase family 42E, member 2 [Source:ZFIN;Acc:ZDB-GENE-101203-3]	groupXI	10392237	10397973	GO:0003854	3-beta-hydroxy-delta5-steroid dehydrogenase activity	Catalysis of the reaction: a 3-beta-hydroxy-delta(5)-steroid + NAD+ = a 3-oxo-delta(5)-steroid + NADH + H(+).
skin	LLvsCC	ENSGACG00000011530	sdr42e2	short chain dehydrogenase/reductase family 42E, member 2 [Source:ZFIN;Acc:ZDB-GENE-101203-3]	groupXI	10392237	10397973	GO:0006694	steroid biosynthetic process	The chemical reactions and pathways resulting in the formation of steroids, compounds with a 1,2,cyclopentanoperhydrophenanthrene nucleus; includes de novo formation and steroid interconversion by modification.
skin	LLvsCC	ENSGACG00000011599			groupVIII	14857206	14858312	GO:0005634	nucleus	A membrane-bounded organelle of eukaryotic cells in which chromosomes are housed and replicated. In most cells, the nucleus contains all of the cell's chromosomes except the organellar chromosomes, and is the site of RNA synthesis and processing. In some species, or in specialized cell types, RNA metabolism or DNA replication may be absent.
skin	LLvsCC	ENSGACG00000011599			groupVIII	14857206	14858312	GO:0003700	DNA-binding transcription factor activity	A transcription regulator activity that modulates transcription of gene sets via selective and non-covalent binding to a specific double-stranded genomic DNA sequence (sometimes referred to as a motif) within a cis-regulatory region. Regulatory regions include promoters (proximal and distal) and enhancers. Genes are transcriptional units, and include bacterial operons.
skin	LLvsCC	ENSGACG00000011599			groupVIII	14857206	14858312	GO:0006355	regulation of transcription, DNA-templated	Any process that modulates the frequency, rate or extent of cellular DNA-templated transcription.
skin	LLvsCC	ENSGACG00000011599			groupVIII	14857206	14858312	GO:0003677	DNA binding	Any molecular function by which a gene product interacts selectively and non-covalently with DNA (deoxyribonucleic acid).
skin	LLvsCC	ENSGACG00000011599			groupVIII	14857206	14858312	GO:0043565	sequence-specific DNA binding	Binding to DNA of a specific nucleotide composition, e.g. GC-rich DNA binding, or with a specific sequence motif or type of DNA e.g. promotor binding or rDNA binding.
skin	LLvsCC	ENSGACG00000011599			groupVIII	14857206	14858312	GO:0048731	system development	The process whose specific outcome is the progression of an organismal system over time, from its formation to the mature structure. A system is a regularly interacting or interdependent group of organs or tissues that work together to carry out a given biological process.
skin	LLvsCC	ENSGACG00000011697	dchs1a	dachsous cadherin-related 1a [Source:ZFIN;Acc:ZDB-GENE-120410-3]	groupI	13774012	13834603	GO:0016020	membrane	A lipid bilayer along with all the proteins and protein complexes embedded in it an attached to it.
skin	LLvsCC	ENSGACG00000011697	dchs1a	dachsous cadherin-related 1a [Source:ZFIN;Acc:ZDB-GENE-120410-3]	groupI	13774012	13834603	GO:0016021	integral component of membrane	The component of a membrane consisting of the gene products and protein complexes having at least some part of their peptide sequence embedded in the hydrophobic region of the membrane.
skin	LLvsCC	ENSGACG00000011697	dchs1a	dachsous cadherin-related 1a [Source:ZFIN;Acc:ZDB-GENE-120410-3]	groupI	13774012	13834603	GO:0007155	cell adhesion	The attachment of a cell, either to another cell or to an underlying substrate such as the extracellular matrix, via cell adhesion molecules.
skin	LLvsCC	ENSGACG00000011697	dchs1a	dachsous cadherin-related 1a [Source:ZFIN;Acc:ZDB-GENE-120410-3]	groupI	13774012	13834603	GO:0005509	calcium ion binding	Binding to a calcium ion (Ca2+).
skin	LLvsCC	ENSGACG00000011697	dchs1a	dachsous cadherin-related 1a [Source:ZFIN;Acc:ZDB-GENE-120410-3]	groupI	13774012	13834603	GO:0007156	homophilic cell adhesion via plasma membrane adhesion molecules	The attachment of a plasma membrane adhesion molecule in one cell to an identical molecule in an adjacent cell.
skin	LLvsCC	ENSGACG00000011697	dchs1a	dachsous cadherin-related 1a [Source:ZFIN;Acc:ZDB-GENE-120410-3]	groupI	13774012	13834603	GO:0005886	plasma membrane	The membrane surrounding a cell that separates the cell from its external environment. It consists of a phospholipid bilayer and associated proteins.
skin	LLvsCC	ENSGACG00000011697	dchs1a	dachsous cadherin-related 1a [Source:ZFIN;Acc:ZDB-GENE-120410-3]	groupI	13774012	13834603	GO:0098609	cell-cell adhesion	The attachment of one cell to another cell via adhesion molecules.
skin	LLvsCC	ENSGACG00000011820	itga10	integrin, alpha 10 [Source:ZFIN;Acc:ZDB-GENE-100922-54]	groupXX	12836912	12851738	GO:0016020	membrane	A lipid bilayer along with all the proteins and protein complexes embedded in it an attached to it.
skin	LLvsCC	ENSGACG00000011820	itga10	integrin, alpha 10 [Source:ZFIN;Acc:ZDB-GENE-100922-54]	groupXX	12836912	12851738	GO:0016021	integral component of membrane	The component of a membrane consisting of the gene products and protein complexes having at least some part of their peptide sequence embedded in the hydrophobic region of the membrane.
skin	LLvsCC	ENSGACG00000011820	itga10	integrin, alpha 10 [Source:ZFIN;Acc:ZDB-GENE-100922-54]	groupXX	12836912	12851738	GO:0007155	cell adhesion	The attachment of a cell, either to another cell or to an underlying substrate such as the extracellular matrix, via cell adhesion molecules.
skin	LLvsCC	ENSGACG00000011820	itga10	integrin, alpha 10 [Source:ZFIN;Acc:ZDB-GENE-100922-54]	groupXX	12836912	12851738	GO:0046872	metal ion binding	Binding to a metal ion.
skin	LLvsCC	ENSGACG00000011820	itga10	integrin, alpha 10 [Source:ZFIN;Acc:ZDB-GENE-100922-54]	groupXX	12836912	12851738	GO:0007229	integrin-mediated signaling pathway	A series of molecular signals initiated by the binding of extracellular ligand to an integrin on the surface of a target cell, and ending with regulation of a downstream cellular process, e.g. transcription.
skin	LLvsCC	ENSGACG00000011820	itga10	integrin, alpha 10 [Source:ZFIN;Acc:ZDB-GENE-100922-54]	groupXX	12836912	12851738	GO:0008305	integrin complex	A protein complex that is composed of one alpha subunit and one beta subunit, both of which are members of the integrin superfamily of cell adhesion receptors; the complex spans the plasma membrane and binds to extracellular matrix ligands, cell-surface ligands, and soluble ligands.
skin	LLvsCC	ENSGACG00000011883			groupXI	10877051	10887110	GO:0016020	membrane	A lipid bilayer along with all the proteins and protein complexes embedded in it an attached to it.
skin	LLvsCC	ENSGACG00000011883			groupXI	10877051	10887110	GO:0016021	integral component of membrane	The component of a membrane consisting of the gene products and protein complexes having at least some part of their peptide sequence embedded in the hydrophobic region of the membrane.
skin	LLvsCC	ENSGACG00000011883			groupXI	10877051	10887110	GO:0016740	transferase activity	Catalysis of the transfer of a group, e.g. a methyl group, glycosyl group, acyl group, phosphorus-containing, or other groups, from one compound (generally regarded as the donor) to another compound (generally regarded as the acceptor). Transferase is the systematic name for any enzyme of EC class 2.
skin	LLvsCC	ENSGACG00000011883			groupXI	10877051	10887110	GO:0008146	sulfotransferase activity	Catalysis of the transfer of a sulfate group from 3'-phosphoadenosine 5'-phosphosulfate to the hydroxyl group of an acceptor, producing the sulfated derivative and 3'-phosphoadenosine 5'-phosphate.
skin	LLvsCC	ENSGACG00000012042	galnt14	UDP-N-acetyl-alpha-D-galactosamine:polypeptide N-acetylgalactosaminyltransferase 14 (GalNAc-T14) [Source:ZFIN;Acc:ZDB-GENE-041014-351]	groupXVIII	12939328	12968104	GO:0016020	membrane	A lipid bilayer along with all the proteins and protein complexes embedded in it an attached to it.
skin	LLvsCC	ENSGACG00000012042	galnt14	UDP-N-acetyl-alpha-D-galactosamine:polypeptide N-acetylgalactosaminyltransferase 14 (GalNAc-T14) [Source:ZFIN;Acc:ZDB-GENE-041014-351]	groupXVIII	12939328	12968104	GO:0016021	integral component of membrane	The component of a membrane consisting of the gene products and protein complexes having at least some part of their peptide sequence embedded in the hydrophobic region of the membrane.
skin	LLvsCC	ENSGACG00000012042	galnt14	UDP-N-acetyl-alpha-D-galactosamine:polypeptide N-acetylgalactosaminyltransferase 14 (GalNAc-T14) [Source:ZFIN;Acc:ZDB-GENE-041014-351]	groupXVIII	12939328	12968104	GO:0016740	transferase activity	Catalysis of the transfer of a group, e.g. a methyl group, glycosyl group, acyl group, phosphorus-containing, or other groups, from one compound (generally regarded as the donor) to another compound (generally regarded as the acceptor). Transferase is the systematic name for any enzyme of EC class 2.
skin	LLvsCC	ENSGACG00000012042	galnt14	UDP-N-acetyl-alpha-D-galactosamine:polypeptide N-acetylgalactosaminyltransferase 14 (GalNAc-T14) [Source:ZFIN;Acc:ZDB-GENE-041014-351]	groupXVIII	12939328	12968104	GO:0016757	glycosyltransferase activity	Catalysis of the transfer of a glycosyl group from one compound (donor) to another (acceptor).
skin	LLvsCC	ENSGACG00000012042	galnt14	UDP-N-acetyl-alpha-D-galactosamine:polypeptide N-acetylgalactosaminyltransferase 14 (GalNAc-T14) [Source:ZFIN;Acc:ZDB-GENE-041014-351]	groupXVIII	12939328	12968104	GO:0005794	Golgi apparatus	A membrane-bound cytoplasmic organelle of the endomembrane system that further processes the core oligosaccharides (e.g. N-glycans) added to proteins in the endoplasmic reticulum and packages them into membrane-bound vesicles. The Golgi apparatus operates at the intersection of the secretory, lysosomal, and endocytic pathways.
skin	LLvsCC	ENSGACG00000012042	galnt14	UDP-N-acetyl-alpha-D-galactosamine:polypeptide N-acetylgalactosaminyltransferase 14 (GalNAc-T14) [Source:ZFIN;Acc:ZDB-GENE-041014-351]	groupXVIII	12939328	12968104	GO:0030246	carbohydrate binding	Binding to a carbohydrate, which includes monosaccharides, oligosaccharides and polysaccharides as well as substances derived from monosaccharides by reduction of the carbonyl group (alditols), by oxidation of one or more hydroxy groups to afford the corresponding aldehydes, ketones, or carboxylic acids, or by replacement of one or more hydroxy group(s) by a hydrogen atom. Cyclitols are generally…
skin	LLvsCC	ENSGACG00000012042	galnt14	UDP-N-acetyl-alpha-D-galactosamine:polypeptide N-acetylgalactosaminyltransferase 14 (GalNAc-T14) [Source:ZFIN;Acc:ZDB-GENE-041014-351]	groupXVIII	12939328	12968104	GO:0000139	Golgi membrane	The lipid bilayer surrounding any of the compartments of the Golgi apparatus.
skin	LLvsCC	ENSGACG00000012042	galnt14	UDP-N-acetyl-alpha-D-galactosamine:polypeptide N-acetylgalactosaminyltransferase 14 (GalNAc-T14) [Source:ZFIN;Acc:ZDB-GENE-041014-351]	groupXVIII	12939328	12968104	GO:0006486	protein glycosylation	A protein modification process that results in the addition of a carbohydrate or carbohydrate derivative unit to a protein amino acid, e.g. the addition of glycan chains to proteins.
skin	LLvsCC	ENSGACG00000012042	galnt14	UDP-N-acetyl-alpha-D-galactosamine:polypeptide N-acetylgalactosaminyltransferase 14 (GalNAc-T14) [Source:ZFIN;Acc:ZDB-GENE-041014-351]	groupXVIII	12939328	12968104	GO:0004653	polypeptide N-acetylgalactosaminyltransferase activity	Catalysis of the reaction: UDP-N-acetyl-D-galactosamine + polypeptide = UDP + N-acetyl-D-galactosaminyl-polypeptide. This reaction is the modification of serine or threonine residues in polypeptide chains by the transfer of a N-acetylgalactose from UDP-N-acetylgalactose to the hydroxyl group of the amino acid; it is the first step in O-glycan biosynthesis.
skin	LLvsCC	ENSGACG00000012074	rai1	retinoic acid induced 1 [Source:ZFIN;Acc:ZDB-GENE-101203-2]	groupXI	10979698	10988898	GO:0046872	metal ion binding	Binding to a metal ion.
skin	LLvsCC	ENSGACG00000012130	TTC9	tetratricopeptide repeat domain 9 [Source:HGNC Symbol;Acc:HGNC:20267]	groupXV	12103874	12107404	GO:0005515	protein binding	Binding to a protein.
skin	LLvsCC	ENSGACG00000012178	pvalb8	parvalbumin 8 [Source:ZFIN;Acc:ZDB-GENE-030805-3]	groupXI	11257429	11258830	GO:0046872	metal ion binding	Binding to a metal ion.
skin	LLvsCC	ENSGACG00000012178	pvalb8	parvalbumin 8 [Source:ZFIN;Acc:ZDB-GENE-030805-3]	groupXI	11257429	11258830	GO:0005509	calcium ion binding	Binding to a calcium ion (Ca2+).
skin	LLvsCC	ENSGACG00000012208	GPR173	G protein-coupled receptor 173 [Source:HGNC Symbol;Acc:HGNC:18186]	groupXII	16032231	16033448	GO:0016020	membrane	A lipid bilayer along with all the proteins and protein complexes embedded in it an attached to it.
skin	LLvsCC	ENSGACG00000012208	GPR173	G protein-coupled receptor 173 [Source:HGNC Symbol;Acc:HGNC:18186]	groupXII	16032231	16033448	GO:0016021	integral component of membrane	The component of a membrane consisting of the gene products and protein complexes having at least some part of their peptide sequence embedded in the hydrophobic region of the membrane.
skin	LLvsCC	ENSGACG00000012208	GPR173	G protein-coupled receptor 173 [Source:HGNC Symbol;Acc:HGNC:18186]	groupXII	16032231	16033448	GO:0004930	G protein-coupled receptor activity	Combining with an extracellular signal and transmitting the signal across the membrane by activating an associated G-protein; promotes the exchange of GDP for GTP on the alpha subunit of a heterotrimeric G-protein complex.
skin	LLvsCC	ENSGACG00000012208	GPR173	G protein-coupled receptor 173 [Source:HGNC Symbol;Acc:HGNC:18186]	groupXII	16032231	16033448	GO:0007186	G protein-coupled receptor signaling pathway	A series of molecular signals that proceeds with an activated receptor promoting the exchange of GDP for GTP on the alpha-subunit of an associated heterotrimeric G-protein complex. The GTP-bound activated alpha-G-protein then dissociates from the beta- and gamma-subunits to further transmit the signal within the cell. The pathway begins with receptor-ligand interaction, or for basal GPCR signalin…
skin	LLvsCC	ENSGACG00000012305	adgrd1	adhesion G protein-coupled receptor D1 [Source:ZFIN;Acc:ZDB-GENE-041212-24]	groupXIII	14217816	14249269	GO:0005886	plasma membrane	The membrane surrounding a cell that separates the cell from its external environment. It consists of a phospholipid bilayer and associated proteins.
skin	LLvsCC	ENSGACG00000012305	adgrd1	adhesion G protein-coupled receptor D1 [Source:ZFIN;Acc:ZDB-GENE-041212-24]	groupXIII	14217816	14249269	GO:0016020	membrane	A lipid bilayer along with all the proteins and protein complexes embedded in it an attached to it.
skin	LLvsCC	ENSGACG00000012305	adgrd1	adhesion G protein-coupled receptor D1 [Source:ZFIN;Acc:ZDB-GENE-041212-24]	groupXIII	14217816	14249269	GO:0016021	integral component of membrane	The component of a membrane consisting of the gene products and protein complexes having at least some part of their peptide sequence embedded in the hydrophobic region of the membrane.
skin	LLvsCC	ENSGACG00000012305	adgrd1	adhesion G protein-coupled receptor D1 [Source:ZFIN;Acc:ZDB-GENE-041212-24]	groupXIII	14217816	14249269	GO:0004930	G protein-coupled receptor activity	Combining with an extracellular signal and transmitting the signal across the membrane by activating an associated G-protein; promotes the exchange of GDP for GTP on the alpha subunit of a heterotrimeric G-protein complex.
skin	LLvsCC	ENSGACG00000012305	adgrd1	adhesion G protein-coupled receptor D1 [Source:ZFIN;Acc:ZDB-GENE-041212-24]	groupXIII	14217816	14249269	GO:0007186	G protein-coupled receptor signaling pathway	A series of molecular signals that proceeds with an activated receptor promoting the exchange of GDP for GTP on the alpha-subunit of an associated heterotrimeric G-protein complex. The GTP-bound activated alpha-G-protein then dissociates from the beta- and gamma-subunits to further transmit the signal within the cell. The pathway begins with receptor-ligand interaction, or for basal GPCR signalin…
skin	LLvsCC	ENSGACG00000012305	adgrd1	adhesion G protein-coupled receptor D1 [Source:ZFIN;Acc:ZDB-GENE-041212-24]	groupXIII	14217816	14249269	GO:0004888	transmembrane signaling receptor activity	Combining with an extracellular or intracellular signal and transmitting the signal from one side of the membrane to the other to initiate a change in cell activity or state as part of signal transduction.
skin	LLvsCC	ENSGACG00000012305	adgrd1	adhesion G protein-coupled receptor D1 [Source:ZFIN;Acc:ZDB-GENE-041212-24]	groupXIII	14217816	14249269	GO:0007166	cell surface receptor signaling pathway	A series of molecular signals initiated by activation of a receptor on the surface of a cell. The pathway begins with binding of an extracellular ligand to a cell surface receptor, or for receptors that signal in the absence of a ligand, by ligand-withdrawal or the activity of a constitutively active receptor. The pathway ends with regulation of a downstream cellular process, e.g. transcription.
skin	LLvsCC	ENSGACG00000012322	runx2b	RUNX family transcription factor 2b [Source:ZFIN;Acc:ZDB-GENE-040629-4]	groupXVIII	13649915	13680123	GO:0005634	nucleus	A membrane-bounded organelle of eukaryotic cells in which chromosomes are housed and replicated. In most cells, the nucleus contains all of the cell's chromosomes except the organellar chromosomes, and is the site of RNA synthesis and processing. In some species, or in specialized cell types, RNA metabolism or DNA replication may be absent.
skin	LLvsCC	ENSGACG00000012322	runx2b	RUNX family transcription factor 2b [Source:ZFIN;Acc:ZDB-GENE-040629-4]	groupXVIII	13649915	13680123	GO:0005524	ATP binding	Binding to ATP, adenosine 5'-triphosphate, a universally important coenzyme and enzyme regulator.
skin	LLvsCC	ENSGACG00000012322	runx2b	RUNX family transcription factor 2b [Source:ZFIN;Acc:ZDB-GENE-040629-4]	groupXVIII	13649915	13680123	GO:0003677	DNA binding	Any molecular function by which a gene product interacts selectively and non-covalently with DNA (deoxyribonucleic acid).
skin	LLvsCC	ENSGACG00000012322	runx2b	RUNX family transcription factor 2b [Source:ZFIN;Acc:ZDB-GENE-040629-4]	groupXVIII	13649915	13680123	GO:0003700	DNA-binding transcription factor activity	A transcription regulator activity that modulates transcription of gene sets via selective and non-covalent binding to a specific double-stranded genomic DNA sequence (sometimes referred to as a motif) within a cis-regulatory region. Regulatory regions include promoters (proximal and distal) and enhancers. Genes are transcriptional units, and include bacterial operons.
skin	LLvsCC	ENSGACG00000012322	runx2b	RUNX family transcription factor 2b [Source:ZFIN;Acc:ZDB-GENE-040629-4]	groupXVIII	13649915	13680123	GO:0006355	regulation of transcription, DNA-templated	Any process that modulates the frequency, rate or extent of cellular DNA-templated transcription.
skin	LLvsCC	ENSGACG00000012322	runx2b	RUNX family transcription factor 2b [Source:ZFIN;Acc:ZDB-GENE-040629-4]	groupXVIII	13649915	13680123	GO:0043565	sequence-specific DNA binding	Binding to DNA of a specific nucleotide composition, e.g. GC-rich DNA binding, or with a specific sequence motif or type of DNA e.g. promotor binding or rDNA binding.
skin	LLvsCC	ENSGACG00000012322	runx2b	RUNX family transcription factor 2b [Source:ZFIN;Acc:ZDB-GENE-040629-4]	groupXVIII	13649915	13680123	GO:0045893	positive regulation of transcription, DNA-templated	Any process that activates or increases the frequency, rate or extent of cellular DNA-templated transcription.
skin	LLvsCC	ENSGACG00000012322	runx2b	RUNX family transcription factor 2b [Source:ZFIN;Acc:ZDB-GENE-040629-4]	groupXVIII	13649915	13680123	GO:0042809	vitamin D receptor binding	Binding to a vitamin D receptor, a nuclear receptor that mediates the action of vitamin D by binding DNA and controlling the transcription of hormone-sensitive genes.
skin	LLvsCC	ENSGACG00000012322	runx2b	RUNX family transcription factor 2b [Source:ZFIN;Acc:ZDB-GENE-040629-4]	groupXVIII	13649915	13680123	GO:0002062	chondrocyte differentiation	The process in which a chondroblast acquires specialized structural and/or functional features of a chondrocyte. A chondrocyte is a polymorphic cell that forms cartilage.
skin	LLvsCC	ENSGACG00000012322	runx2b	RUNX family transcription factor 2b [Source:ZFIN;Acc:ZDB-GENE-040629-4]	groupXVIII	13649915	13680123	GO:0009953	dorsal/ventral pattern formation	The regionalization process in which the areas along the dorsal/ventral axis are established that will lead to differences in cell differentiation. The dorsal/ventral axis is defined by a line that runs orthogonal to both the anterior/posterior and left/right axes. The dorsal end is defined by the upper or back side of an organism. The ventral end is defined by the lower or front side of an organ…
skin	LLvsCC	ENSGACG00000012322	runx2b	RUNX family transcription factor 2b [Source:ZFIN;Acc:ZDB-GENE-040629-4]	groupXVIII	13649915	13680123	GO:0051216	cartilage development	The process whose specific outcome is the progression of a cartilage element over time, from its formation to the mature structure. Cartilage elements are skeletal elements that consist of connective tissue dominated by extracellular matrix containing collagen type II and large amounts of proteoglycan, particularly chondroitin sulfate.
skin	LLvsCC	ENSGACG00000012322	runx2b	RUNX family transcription factor 2b [Source:ZFIN;Acc:ZDB-GENE-040629-4]	groupXVIII	13649915	13680123	GO:0045944	positive regulation of transcription by RNA polymerase II	Any process that activates or increases the frequency, rate or extent of transcription from an RNA polymerase II promoter.
skin	LLvsCC	ENSGACG00000012322	runx2b	RUNX family transcription factor 2b [Source:ZFIN;Acc:ZDB-GENE-040629-4]	groupXVIII	13649915	13680123	GO:0051094	positive regulation of developmental process	Any process that activates or increases the rate or extent of development, the biological process whose specific outcome is the progression of an organism over time from an initial condition (e.g. a zygote, or a young adult) to a later condition (e.g. a multicellular animal or an aged adult).
skin	LLvsCC	ENSGACG00000012362	mxra8b	matrix-remodelling associated 8b [Source:ZFIN;Acc:ZDB-GENE-061013-368]	groupXII	16152084	16156358	GO:0005886	plasma membrane	The membrane surrounding a cell that separates the cell from its external environment. It consists of a phospholipid bilayer and associated proteins.
skin	LLvsCC	ENSGACG00000012362	mxra8b	matrix-remodelling associated 8b [Source:ZFIN;Acc:ZDB-GENE-061013-368]	groupXII	16152084	16156358	GO:0016020	membrane	A lipid bilayer along with all the proteins and protein complexes embedded in it an attached to it.
skin	LLvsCC	ENSGACG00000012362	mxra8b	matrix-remodelling associated 8b [Source:ZFIN;Acc:ZDB-GENE-061013-368]	groupXII	16152084	16156358	GO:0016021	integral component of membrane	The component of a membrane consisting of the gene products and protein complexes having at least some part of their peptide sequence embedded in the hydrophobic region of the membrane.
skin	LLvsCC	ENSGACG00000012362	mxra8b	matrix-remodelling associated 8b [Source:ZFIN;Acc:ZDB-GENE-061013-368]	groupXII	16152084	16156358	GO:0007155	cell adhesion	The attachment of a cell, either to another cell or to an underlying substrate such as the extracellular matrix, via cell adhesion molecules.
skin	LLvsCC	ENSGACG00000012385	mfsd2b	major facilitator superfamily domain containing 2B [Source:ZFIN;Acc:ZDB-GENE-041210-308]	groupXVIII	13772879	13784829	GO:0016020	membrane	A lipid bilayer along with all the proteins and protein complexes embedded in it an attached to it.
skin	LLvsCC	ENSGACG00000012385	mfsd2b	major facilitator superfamily domain containing 2B [Source:ZFIN;Acc:ZDB-GENE-041210-308]	groupXVIII	13772879	13784829	GO:0016021	integral component of membrane	The component of a membrane consisting of the gene products and protein complexes having at least some part of their peptide sequence embedded in the hydrophobic region of the membrane.
skin	LLvsCC	ENSGACG00000012385	mfsd2b	major facilitator superfamily domain containing 2B [Source:ZFIN;Acc:ZDB-GENE-041210-308]	groupXVIII	13772879	13784829	GO:0055085	transmembrane transport	The process in which a solute is transported across a lipid bilayer, from one side of a membrane to the other.
skin	LLvsCC	ENSGACG00000012385	mfsd2b	major facilitator superfamily domain containing 2B [Source:ZFIN;Acc:ZDB-GENE-041210-308]	groupXVIII	13772879	13784829	GO:0015293	symporter activity	Enables the active transport of a solute across a membrane by a mechanism whereby two or more species are transported together in the same direction in a tightly coupled process not directly linked to a form of energy other than chemiosmotic energy.
skin	LLvsCC	ENSGACG00000012385	mfsd2b	major facilitator superfamily domain containing 2B [Source:ZFIN;Acc:ZDB-GENE-041210-308]	groupXVIII	13772879	13784829	GO:0008643	carbohydrate transport	The directed movement of carbohydrate into, out of or within a cell, or between cells, by means of some agent such as a transporter or pore. Carbohydrates are a group of organic compounds based of the general formula Cx(H2O)y.
skin	LLvsCC	ENSGACG00000012487	bmp2b	bone morphogenetic protein 2b [Source:ZFIN;Acc:ZDB-GENE-980526-474]	groupXVIII	14088962	14093104	GO:0008083	growth factor activity	The function that stimulates a cell to grow or proliferate. Most growth factors have other actions besides the induction of cell growth or proliferation.
skin	LLvsCC	ENSGACG00000012487	bmp2b	bone morphogenetic protein 2b [Source:ZFIN;Acc:ZDB-GENE-980526-474]	groupXVIII	14088962	14093104	GO:0005576	extracellular region	The space external to the outermost structure of a cell. For cells without external protective or external encapsulating structures this refers to space outside of the plasma membrane. This term covers the host cell environment outside an intracellular parasite.
skin	LLvsCC	ENSGACG00000012487	bmp2b	bone morphogenetic protein 2b [Source:ZFIN;Acc:ZDB-GENE-980526-474]	groupXVIII	14088962	14093104	GO:0042802	identical protein binding	Binding to an identical protein or proteins.
skin	LLvsCC	ENSGACG00000012487	bmp2b	bone morphogenetic protein 2b [Source:ZFIN;Acc:ZDB-GENE-980526-474]	groupXVIII	14088962	14093104	GO:0046982	protein heterodimerization activity	Binding to a nonidentical protein to form a heterodimer.
skin	LLvsCC	ENSGACG00000012487	bmp2b	bone morphogenetic protein 2b [Source:ZFIN;Acc:ZDB-GENE-980526-474]	groupXVIII	14088962	14093104	GO:0001710	mesodermal cell fate commitment	The cell differentiation process that results in commitment of a cell to become part of the mesoderm.
skin	LLvsCC	ENSGACG00000012487	bmp2b	bone morphogenetic protein 2b [Source:ZFIN;Acc:ZDB-GENE-980526-474]	groupXVIII	14088962	14093104	GO:0001889	liver development	The process whose specific outcome is the progression of the liver over time, from its formation to the mature structure. The liver is an exocrine gland which secretes bile and functions in metabolism of protein and carbohydrate and fat, synthesizes substances involved in the clotting of the blood, synthesizes vitamin A, detoxifies poisonous substances, stores glycogen, and breaks down worn-out e…
skin	LLvsCC	ENSGACG00000012487	bmp2b	bone morphogenetic protein 2b [Source:ZFIN;Acc:ZDB-GENE-980526-474]	groupXVIII	14088962	14093104	GO:0007368	determination of left/right symmetry	The establishment of an organism's body plan or part of an organism with respect to the left and right halves. The pattern can either be symmetric, such that the halves are mirror images, or asymmetric where the pattern deviates from this symmetry.
skin	LLvsCC	ENSGACG00000012487	bmp2b	bone morphogenetic protein 2b [Source:ZFIN;Acc:ZDB-GENE-980526-474]	groupXVIII	14088962	14093104	GO:0009950	dorsal/ventral axis specification	The establishment, maintenance and elaboration of the dorsal/ventral axis. The dorsal/ventral axis is defined by a line that runs orthogonal to both the anterior/posterior and left/right axes. The dorsal end is defined by the upper or back side of an organism. The ventral end is defined by the lower or front side of an organism.
skin	LLvsCC	ENSGACG00000012487	bmp2b	bone morphogenetic protein 2b [Source:ZFIN;Acc:ZDB-GENE-980526-474]	groupXVIII	14088962	14093104	GO:0009953	dorsal/ventral pattern formation	The regionalization process in which the areas along the dorsal/ventral axis are established that will lead to differences in cell differentiation. The dorsal/ventral axis is defined by a line that runs orthogonal to both the anterior/posterior and left/right axes. The dorsal end is defined by the upper or back side of an organism. The ventral end is defined by the lower or front side of an organ…
skin	LLvsCC	ENSGACG00000012487	bmp2b	bone morphogenetic protein 2b [Source:ZFIN;Acc:ZDB-GENE-980526-474]	groupXVIII	14088962	14093104	GO:0021703	locus ceruleus development	The process whose specific outcome is the progression of the locus ceruleus over time, from its formation to the mature structure. The locus ceruleus is a dense cluster of neurons within the dorsorostral pons. This nucleus is the major location of neurons that release norepinephrine throughout the brain, and is responsible for physiological responses to stress and panic.
skin	LLvsCC	ENSGACG00000012487	bmp2b	bone morphogenetic protein 2b [Source:ZFIN;Acc:ZDB-GENE-980526-474]	groupXVIII	14088962	14093104	GO:0022008	neurogenesis	Generation of cells within the nervous system.
skin	LLvsCC	ENSGACG00000012487	bmp2b	bone morphogenetic protein 2b [Source:ZFIN;Acc:ZDB-GENE-980526-474]	groupXVIII	14088962	14093104	GO:0030509	BMP signaling pathway	A series of molecular signals initiated by the binding of a member of the BMP (bone morphogenetic protein) family to a receptor on the surface of a target cell, and ending with regulation of a downstream cellular process, e.g. transcription.
skin	LLvsCC	ENSGACG00000012487	bmp2b	bone morphogenetic protein 2b [Source:ZFIN;Acc:ZDB-GENE-980526-474]	groupXVIII	14088962	14093104	GO:0030513	positive regulation of BMP signaling pathway	Any process that activates or increases the frequency, rate or extent of BMP signaling pathway activity.
skin	LLvsCC	ENSGACG00000012487	bmp2b	bone morphogenetic protein 2b [Source:ZFIN;Acc:ZDB-GENE-980526-474]	groupXVIII	14088962	14093104	GO:0030903	notochord development	The process whose specific outcome is the progression of the notochord over time, from its formation to the mature structure. The notochord is a mesoderm-derived structure located ventral of the developing nerve cord. In vertebrates, the notochord serves as a core around which other mesodermal cells form the vertebrae. In the most primitive chordates, which lack vertebrae, the notochord persists …
skin	LLvsCC	ENSGACG00000012487	bmp2b	bone morphogenetic protein 2b [Source:ZFIN;Acc:ZDB-GENE-980526-474]	groupXVIII	14088962	14093104	GO:0042074	cell migration involved in gastrulation	The migration of individual cells within the blastocyst to help establish the multi-layered body plan of the organism (gastrulation). For example, the migration of cells from the surface to the interior of the embryo (ingression).
skin	LLvsCC	ENSGACG00000012487	bmp2b	bone morphogenetic protein 2b [Source:ZFIN;Acc:ZDB-GENE-980526-474]	groupXVIII	14088962	14093104	GO:0042664	negative regulation of endodermal cell fate specification	Any process that restricts, stops or prevents a cell from specifying into an endoderm cell.
skin	LLvsCC	ENSGACG00000012487	bmp2b	bone morphogenetic protein 2b [Source:ZFIN;Acc:ZDB-GENE-980526-474]	groupXVIII	14088962	14093104	GO:0045168	cell-cell signaling involved in cell fate commitment	Signaling at long or short range between cells that results in the commitment of a cell to a certain fate.
skin	LLvsCC	ENSGACG00000012487	bmp2b	bone morphogenetic protein 2b [Source:ZFIN;Acc:ZDB-GENE-980526-474]	groupXVIII	14088962	14093104	GO:0048264	determination of ventral identity	The regionalization process that results in the determination of the identity of part of an organism or organ where those parts are of the type that occur in the ventral region. Identity is considered to be the aggregate of characteristics by which a structure is recognized.
skin	LLvsCC	ENSGACG00000012487	bmp2b	bone morphogenetic protein 2b [Source:ZFIN;Acc:ZDB-GENE-980526-474]	groupXVIII	14088962	14093104	GO:0048703	embryonic viscerocranium morphogenesis	The process in which the anatomical structures of the viscerocranium are generated and organized during the embryonic phase. The viscerocranium is the part of the skull comprising the facial bones.
skin	LLvsCC	ENSGACG00000012487	bmp2b	bone morphogenetic protein 2b [Source:ZFIN;Acc:ZDB-GENE-980526-474]	groupXVIII	14088962	14093104	GO:0048752	semicircular canal morphogenesis	The process in which the anatomical structures of the semicircular canals are generated and organized.
skin	LLvsCC	ENSGACG00000012487	bmp2b	bone morphogenetic protein 2b [Source:ZFIN;Acc:ZDB-GENE-980526-474]	groupXVIII	14088962	14093104	GO:0055015	ventricular cardiac muscle cell development	The process whose specific outcome is the progression of a ventricular cardiac muscle cell over time, from its formation to the mature state. Cardiac muscle cells are striated muscle cells that are responsible for heart contraction. The ventricle is the part of the heart that pumps blood out of the organ.
skin	LLvsCC	ENSGACG00000012487	bmp2b	bone morphogenetic protein 2b [Source:ZFIN;Acc:ZDB-GENE-980526-474]	groupXVIII	14088962	14093104	GO:0060030	dorsal convergence	The directed migration of individual cells and small groups of cells toward the dorsal midline during gastrulation. This process does not require cell rearrangement.
skin	LLvsCC	ENSGACG00000012487	bmp2b	bone morphogenetic protein 2b [Source:ZFIN;Acc:ZDB-GENE-980526-474]	groupXVIII	14088962	14093104	GO:0060876	semicircular canal formation	The developmental process pertaining to the initial formation of the semicircular canal from the otic vesicle. This process begins with the regionalization of the vesicle that specifies the area where the vesicles will form and continues through the process of fusion which forms the initial tubes.
skin	LLvsCC	ENSGACG00000012487	bmp2b	bone morphogenetic protein 2b [Source:ZFIN;Acc:ZDB-GENE-980526-474]	groupXVIII	14088962	14093104	GO:0061131	pancreas field specification	The process in which a specific region of the gut is delineated into the area in which the pancreas will develop.
skin	LLvsCC	ENSGACG00000012487	bmp2b	bone morphogenetic protein 2b [Source:ZFIN;Acc:ZDB-GENE-980526-474]	groupXVIII	14088962	14093104	GO:0065003	protein-containing complex assembly	The aggregation, arrangement and bonding together of a set of macromolecules to form a protein-containing complex.
skin	LLvsCC	ENSGACG00000012487	bmp2b	bone morphogenetic protein 2b [Source:ZFIN;Acc:ZDB-GENE-980526-474]	groupXVIII	14088962	14093104	GO:0090008	hypoblast development	The process whose specific outcome is the progression of the hypoblast over time, from its formation to the mature structure. The hypoblast is a tissue formed from the inner cell mass that lies beneath the epiblast.
skin	LLvsCC	ENSGACG00000012534	neto2b	neuropilin (NRP) and tolloid (TLL)-like 2b [Source:ZFIN;Acc:ZDB-GENE-060503-638]	groupXIX	15937047	15940989	GO:2000312	regulation of kainate selective glutamate receptor activity	Any process that modulates the frequency, rate or extent of kainate selective glutamate receptor activity.
skin	LLvsCC	ENSGACG00000012534	neto2b	neuropilin (NRP) and tolloid (TLL)-like 2b [Source:ZFIN;Acc:ZDB-GENE-060503-638]	groupXIX	15937047	15940989	GO:0016020	membrane	A lipid bilayer along with all the proteins and protein complexes embedded in it an attached to it.
skin	LLvsCC	ENSGACG00000012534	neto2b	neuropilin (NRP) and tolloid (TLL)-like 2b [Source:ZFIN;Acc:ZDB-GENE-060503-638]	groupXIX	15937047	15940989	GO:0016021	integral component of membrane	The component of a membrane consisting of the gene products and protein complexes having at least some part of their peptide sequence embedded in the hydrophobic region of the membrane.
skin	LLvsCC	ENSGACG00000012534	neto2b	neuropilin (NRP) and tolloid (TLL)-like 2b [Source:ZFIN;Acc:ZDB-GENE-060503-638]	groupXIX	15937047	15940989	GO:0005515	protein binding	Binding to a protein.
skin	LLvsCC	ENSGACG00000012583	evlb	Enah/Vasp-like b [Source:ZFIN;Acc:ZDB-GENE-040426-1804]	groupXVIII	14349244	14375793	GO:0005856	cytoskeleton	Any of the various filamentous elements that form the internal framework of cells, and typically remain after treatment of the cells with mild detergent to remove membrane constituents and soluble components of the cytoplasm. The term embraces intermediate filaments, microfilaments, microtubules, the microtrabecular lattice, and other structures characterized by a polymeric filamentous nature and…
skin	LLvsCC	ENSGACG00000012583	evlb	Enah/Vasp-like b [Source:ZFIN;Acc:ZDB-GENE-040426-1804]	groupXVIII	14349244	14375793	GO:0042995	cell projection	A prolongation or process extending from a cell, e.g. a flagellum or axon.
skin	LLvsCC	ENSGACG00000012583	evlb	Enah/Vasp-like b [Source:ZFIN;Acc:ZDB-GENE-040426-1804]	groupXVIII	14349244	14375793	GO:0045010	actin nucleation	The initial step in the formation of an actin filament, in which actin monomers combine to form a new filament. Nucleation is slow relative to the subsequent addition of more monomers to extend the filament.
skin	LLvsCC	ENSGACG00000012583	evlb	Enah/Vasp-like b [Source:ZFIN;Acc:ZDB-GENE-040426-1804]	groupXVIII	14349244	14375793	GO:0008154	actin polymerization or depolymerization	Assembly or disassembly of actin filaments by the addition or removal of actin monomers from a filament.
skin	LLvsCC	ENSGACG00000012652	lingo3a	leucine rich repeat and Ig domain containing 3a [Source:ZFIN;Acc:ZDB-GENE-060503-54]	groupVIII	16041766	16043610	GO:0016020	membrane	A lipid bilayer along with all the proteins and protein complexes embedded in it an attached to it.
skin	LLvsCC	ENSGACG00000012652	lingo3a	leucine rich repeat and Ig domain containing 3a [Source:ZFIN;Acc:ZDB-GENE-060503-54]	groupVIII	16041766	16043610	GO:0016021	integral component of membrane	The component of a membrane consisting of the gene products and protein complexes having at least some part of their peptide sequence embedded in the hydrophobic region of the membrane.
skin	LLvsCC	ENSGACG00000012652	lingo3a	leucine rich repeat and Ig domain containing 3a [Source:ZFIN;Acc:ZDB-GENE-060503-54]	groupVIII	16041766	16043610	GO:0005515	protein binding	Binding to a protein.
skin	LLvsCC	ENSGACG00000012869	lipib	lipase, member Ib [Source:ZFIN;Acc:ZDB-GENE-091118-47]	scaffold_126	234611	240500	GO:0046872	metal ion binding	Binding to a metal ion.
skin	LLvsCC	ENSGACG00000012869	lipib	lipase, member Ib [Source:ZFIN;Acc:ZDB-GENE-091118-47]	scaffold_126	234611	240500	GO:0005576	extracellular region	The space external to the outermost structure of a cell. For cells without external protective or external encapsulating structures this refers to space outside of the plasma membrane. This term covers the host cell environment outside an intracellular parasite.
skin	LLvsCC	ENSGACG00000012869	lipib	lipase, member Ib [Source:ZFIN;Acc:ZDB-GENE-091118-47]	scaffold_126	234611	240500	GO:0006629	lipid metabolic process	The chemical reactions and pathways involving lipids, compounds soluble in an organic solvent but not, or sparingly, in an aqueous solvent. Includes fatty acids; neutral fats, other fatty-acid esters, and soaps; long-chain (fatty) alcohols and waxes; sphingoids and other long-chain bases; glycolipids, phospholipids and sphingolipids; and carotenes, polyprenols, sterols, terpenes and other isopren…
skin	LLvsCC	ENSGACG00000012869	lipib	lipase, member Ib [Source:ZFIN;Acc:ZDB-GENE-091118-47]	scaffold_126	234611	240500	GO:0052689	carboxylic ester hydrolase activity	Catalysis of the hydrolysis of a carboxylic ester bond.
skin	LLvsCC	ENSGACG00000012869	lipib	lipase, member Ib [Source:ZFIN;Acc:ZDB-GENE-091118-47]	scaffold_126	234611	240500	GO:0016298	lipase activity	Catalysis of the hydrolysis of a lipid or phospholipid.
skin	LLvsCC	ENSGACG00000012918	si:dkey-112e17.1	si:dkey-112e17.1 [Source:ZFIN;Acc:ZDB-GENE-060526-193]	groupXIII	15350554	15357764
skin	LLvsCC	ENSGACG00000012971	b4galnt3b	beta-1,4-N-acetyl-galactosaminyl transferase 3b [Source:ZFIN;Acc:ZDB-GENE-030131-8615]	groupXIX	16702597	16713291	GO:0016020	membrane	A lipid bilayer along with all the proteins and protein complexes embedded in it an attached to it.
skin	LLvsCC	ENSGACG00000012971	b4galnt3b	beta-1,4-N-acetyl-galactosaminyl transferase 3b [Source:ZFIN;Acc:ZDB-GENE-030131-8615]	groupXIX	16702597	16713291	GO:0016021	integral component of membrane	The component of a membrane consisting of the gene products and protein complexes having at least some part of their peptide sequence embedded in the hydrophobic region of the membrane.
skin	LLvsCC	ENSGACG00000012971	b4galnt3b	beta-1,4-N-acetyl-galactosaminyl transferase 3b [Source:ZFIN;Acc:ZDB-GENE-030131-8615]	groupXIX	16702597	16713291	GO:0016740	transferase activity	Catalysis of the transfer of a group, e.g. a methyl group, glycosyl group, acyl group, phosphorus-containing, or other groups, from one compound (generally regarded as the donor) to another compound (generally regarded as the acceptor). Transferase is the systematic name for any enzyme of EC class 2.
skin	LLvsCC	ENSGACG00000012971	b4galnt3b	beta-1,4-N-acetyl-galactosaminyl transferase 3b [Source:ZFIN;Acc:ZDB-GENE-030131-8615]	groupXIX	16702597	16713291	GO:0005794	Golgi apparatus	A membrane-bound cytoplasmic organelle of the endomembrane system that further processes the core oligosaccharides (e.g. N-glycans) added to proteins in the endoplasmic reticulum and packages them into membrane-bound vesicles. The Golgi apparatus operates at the intersection of the secretory, lysosomal, and endocytic pathways.
skin	LLvsCC	ENSGACG00000012971	b4galnt3b	beta-1,4-N-acetyl-galactosaminyl transferase 3b [Source:ZFIN;Acc:ZDB-GENE-030131-8615]	groupXIX	16702597	16713291	GO:0008376	acetylgalactosaminyltransferase activity	Catalysis of the transfer of an N-acetylgalactosaminyl residue from UDP-N-acetyl-galactosamine to an oligosaccharide.
skin	LLvsCC	ENSGACG00000012971	b4galnt3b	beta-1,4-N-acetyl-galactosaminyl transferase 3b [Source:ZFIN;Acc:ZDB-GENE-030131-8615]	groupXIX	16702597	16713291	GO:0032580	Golgi cisterna membrane	The lipid bilayer surrounding any of the thin, flattened compartments that form the central portion of the Golgi complex.
skin	LLvsCC	ENSGACG00000012971	b4galnt3b	beta-1,4-N-acetyl-galactosaminyl transferase 3b [Source:ZFIN;Acc:ZDB-GENE-030131-8615]	groupXIX	16702597	16713291	GO:0033842	N-acetyl-beta-glucosaminyl-glycoprotein 4-beta-N-acetylgalactosaminyltransferase activity	Catalysis of the reaction: UDP-N-acetyl-D-galactosamine + N-acetyl-beta-D-glucosaminyl group = UDP + N-acetyl-beta-D-galactosaminyl-(1->4)-N-acetyl-beta-D-glucosaminyl group.
skin	LLvsCC	ENSGACG00000013064	ptprq	protein tyrosine phosphatase receptor type Q [Source:ZFIN;Acc:ZDB-GENE-050419-183]	groupXIX	16760579	16783175	GO:0016020	membrane	A lipid bilayer along with all the proteins and protein complexes embedded in it an attached to it.
skin	LLvsCC	ENSGACG00000013064	ptprq	protein tyrosine phosphatase receptor type Q [Source:ZFIN;Acc:ZDB-GENE-050419-183]	groupXIX	16760579	16783175	GO:0016021	integral component of membrane	The component of a membrane consisting of the gene products and protein complexes having at least some part of their peptide sequence embedded in the hydrophobic region of the membrane.
skin	LLvsCC	ENSGACG00000013064	ptprq	protein tyrosine phosphatase receptor type Q [Source:ZFIN;Acc:ZDB-GENE-050419-183]	groupXIX	16760579	16783175	GO:0016787	hydrolase activity	Catalysis of the hydrolysis of various bonds, e.g. C-O, C-N, C-C, phosphoric anhydride bonds, etc. Hydrolase is the systematic name for any enzyme of EC class 3.
skin	LLvsCC	ENSGACG00000013064	ptprq	protein tyrosine phosphatase receptor type Q [Source:ZFIN;Acc:ZDB-GENE-050419-183]	groupXIX	16760579	16783175	GO:0004721	phosphoprotein phosphatase activity	Catalysis of the reaction: a phosphoprotein + H2O = a protein + phosphate. Together with protein kinases, these enzymes control the state of phosphorylation of cell proteins and thereby provide an important mechanism for regulating cellular activity.
skin	LLvsCC	ENSGACG00000013064	ptprq	protein tyrosine phosphatase receptor type Q [Source:ZFIN;Acc:ZDB-GENE-050419-183]	groupXIX	16760579	16783175	GO:0004725	protein tyrosine phosphatase activity	Catalysis of the reaction: protein tyrosine phosphate + H2O = protein tyrosine + phosphate.
skin	LLvsCC	ENSGACG00000013064	ptprq	protein tyrosine phosphatase receptor type Q [Source:ZFIN;Acc:ZDB-GENE-050419-183]	groupXIX	16760579	16783175	GO:0016791	phosphatase activity	Catalysis of the hydrolysis of phosphoric monoesters, releasing inorganic phosphate.
skin	LLvsCC	ENSGACG00000013064	ptprq	protein tyrosine phosphatase receptor type Q [Source:ZFIN;Acc:ZDB-GENE-050419-183]	groupXIX	16760579	16783175	GO:0006470	protein dephosphorylation	The process of removing one or more phosphoric residues from a protein.
skin	LLvsCC	ENSGACG00000013064	ptprq	protein tyrosine phosphatase receptor type Q [Source:ZFIN;Acc:ZDB-GENE-050419-183]	groupXIX	16760579	16783175	GO:0016311	dephosphorylation	The process of removing one or more phosphoric (ester or anhydride) residues from a molecule.
skin	LLvsCC	ENSGACG00000013064	ptprq	protein tyrosine phosphatase receptor type Q [Source:ZFIN;Acc:ZDB-GENE-050419-183]	groupXIX	16760579	16783175	GO:0005515	protein binding	Binding to a protein.
skin	LLvsCC	ENSGACG00000013090	IGFBP3	insulin like growth factor binding protein 3 [Source:HGNC Symbol;Acc:HGNC:5472]	groupIII	602821	606761	GO:0005520	insulin-like growth factor binding	Binding to an insulin-like growth factor, any member of a group of polypeptides that are structurally homologous to insulin and share many of its biological activities, but are immunologically distinct from it.
skin	LLvsCC	ENSGACG00000013090	IGFBP3	insulin like growth factor binding protein 3 [Source:HGNC Symbol;Acc:HGNC:5472]	groupIII	602821	606761	GO:0005576	extracellular region	The space external to the outermost structure of a cell. For cells without external protective or external encapsulating structures this refers to space outside of the plasma membrane. This term covers the host cell environment outside an intracellular parasite.
skin	LLvsCC	ENSGACG00000013137	gabrb1	gamma-aminobutyric acid type A receptor beta1 subunit [Source:ZFIN;Acc:ZDB-GENE-090313-230]	groupXV	15472296	15517015	GO:0005886	plasma membrane	The membrane surrounding a cell that separates the cell from its external environment. It consists of a phospholipid bilayer and associated proteins.
skin	LLvsCC	ENSGACG00000013137	gabrb1	gamma-aminobutyric acid type A receptor beta1 subunit [Source:ZFIN;Acc:ZDB-GENE-090313-230]	groupXV	15472296	15517015	GO:0016020	membrane	A lipid bilayer along with all the proteins and protein complexes embedded in it an attached to it.
skin	LLvsCC	ENSGACG00000013137	gabrb1	gamma-aminobutyric acid type A receptor beta1 subunit [Source:ZFIN;Acc:ZDB-GENE-090313-230]	groupXV	15472296	15517015	GO:0016021	integral component of membrane	The component of a membrane consisting of the gene products and protein complexes having at least some part of their peptide sequence embedded in the hydrophobic region of the membrane.
skin	LLvsCC	ENSGACG00000013137	gabrb1	gamma-aminobutyric acid type A receptor beta1 subunit [Source:ZFIN;Acc:ZDB-GENE-090313-230]	groupXV	15472296	15517015	GO:0005216	ion channel activity	Enables the facilitated diffusion of an ion (by an energy-independent process) by passage through a transmembrane aqueous pore or channel without evidence for a carrier-mediated mechanism. May be either selective (it enables passage of a specific ion only) or non-selective (it enables passage of two or more ions of same charge but different size).
skin	LLvsCC	ENSGACG00000013137	gabrb1	gamma-aminobutyric acid type A receptor beta1 subunit [Source:ZFIN;Acc:ZDB-GENE-090313-230]	groupXV	15472296	15517015	GO:0006811	ion transport	The directed movement of charged atoms or small charged molecules into, out of or within a cell, or between cells, by means of some agent such as a transporter or pore.
skin	LLvsCC	ENSGACG00000013137	gabrb1	gamma-aminobutyric acid type A receptor beta1 subunit [Source:ZFIN;Acc:ZDB-GENE-090313-230]	groupXV	15472296	15517015	GO:1902476	chloride transmembrane transport	The process in which chloride is transported across a membrane.
skin	LLvsCC	ENSGACG00000013137	gabrb1	gamma-aminobutyric acid type A receptor beta1 subunit [Source:ZFIN;Acc:ZDB-GENE-090313-230]	groupXV	15472296	15517015	GO:0030054	cell junction	A cellular component that forms a specialized region of connection between two or more cells, or between a cell and the extracellular matrix, or between two membrane-bound components of a cell, such as flagella.
skin	LLvsCC	ENSGACG00000013137	gabrb1	gamma-aminobutyric acid type A receptor beta1 subunit [Source:ZFIN;Acc:ZDB-GENE-090313-230]	groupXV	15472296	15517015	GO:0045202	synapse	The junction between an axon of one neuron and a dendrite of another neuron, a muscle fiber or a glial cell. As the axon approaches the synapse it enlarges into a specialized structure, the presynaptic terminal bouton, which contains mitochondria and synaptic vesicles. At the tip of the terminal bouton is the presynaptic membrane; facing it, and separated from it by a minute cleft (the synaptic c…
skin	LLvsCC	ENSGACG00000013137	gabrb1	gamma-aminobutyric acid type A receptor beta1 subunit [Source:ZFIN;Acc:ZDB-GENE-090313-230]	groupXV	15472296	15517015	GO:0034220	ion transmembrane transport	A process in which an ion is transported across a membrane.
skin	LLvsCC	ENSGACG00000013137	gabrb1	gamma-aminobutyric acid type A receptor beta1 subunit [Source:ZFIN;Acc:ZDB-GENE-090313-230]	groupXV	15472296	15517015	GO:0004888	transmembrane signaling receptor activity	Combining with an extracellular or intracellular signal and transmitting the signal from one side of the membrane to the other to initiate a change in cell activity or state as part of signal transduction.
skin	LLvsCC	ENSGACG00000013137	gabrb1	gamma-aminobutyric acid type A receptor beta1 subunit [Source:ZFIN;Acc:ZDB-GENE-090313-230]	groupXV	15472296	15517015	GO:0005230	extracellular ligand-gated ion channel activity	Enables the transmembrane transfer of an ion by a channel that opens when a specific extracellular ligand has been bound by the channel complex or one of its constituent parts.
skin	LLvsCC	ENSGACG00000013137	gabrb1	gamma-aminobutyric acid type A receptor beta1 subunit [Source:ZFIN;Acc:ZDB-GENE-090313-230]	groupXV	15472296	15517015	GO:0045211	postsynaptic membrane	A specialized area of membrane facing the presynaptic membrane on the tip of the nerve ending and separated from it by a minute cleft (the synaptic cleft). Neurotransmitters cross the synaptic cleft and transmit the signal to the postsynaptic membrane.
skin	LLvsCC	ENSGACG00000013137	gabrb1	gamma-aminobutyric acid type A receptor beta1 subunit [Source:ZFIN;Acc:ZDB-GENE-090313-230]	groupXV	15472296	15517015	GO:0005254	chloride channel activity	Enables the facilitated diffusion of a chloride (by an energy-independent process) involving passage through a transmembrane aqueous pore or channel without evidence for a carrier-mediated mechanism.
skin	LLvsCC	ENSGACG00000013137	gabrb1	gamma-aminobutyric acid type A receptor beta1 subunit [Source:ZFIN;Acc:ZDB-GENE-090313-230]	groupXV	15472296	15517015	GO:0006821	chloride transport	The directed movement of chloride into, out of or within a cell, or between cells, by means of some agent such as a transporter or pore.
skin	LLvsCC	ENSGACG00000013137	gabrb1	gamma-aminobutyric acid type A receptor beta1 subunit [Source:ZFIN;Acc:ZDB-GENE-090313-230]	groupXV	15472296	15517015	GO:0034707	chloride channel complex	An ion channel complex through which chloride ions pass.
skin	LLvsCC	ENSGACG00000013137	gabrb1	gamma-aminobutyric acid type A receptor beta1 subunit [Source:ZFIN;Acc:ZDB-GENE-090313-230]	groupXV	15472296	15517015	GO:0004890	GABA-A receptor activity	Combining with the amino acid gamma-aminobutyric acid (GABA, 4-aminobutyrate) to initiate a change in cell activity. GABA-A receptors function as chloride channels.
skin	LLvsCC	ENSGACG00000013137	gabrb1	gamma-aminobutyric acid type A receptor beta1 subunit [Source:ZFIN;Acc:ZDB-GENE-090313-230]	groupXV	15472296	15517015	GO:0007267	cell-cell signaling	Any process that mediates the transfer of information from one cell to another. This process includes signal transduction in the receiving cell and, where applicable, release of a ligand and any processes that actively facilitate its transport and presentation to the receiving cell. Examples include signaling via soluble ligands, via cell adhesion molecules and via gap junctions.
skin	LLvsCC	ENSGACG00000013271	soga3b	SOGA family member 3b [Source:ZFIN;Acc:ZDB-GENE-081022-198]	groupXVIII	15470286	15474448	GO:0016020	membrane	A lipid bilayer along with all the proteins and protein complexes embedded in it an attached to it.
skin	LLvsCC	ENSGACG00000013271	soga3b	SOGA family member 3b [Source:ZFIN;Acc:ZDB-GENE-081022-198]	groupXVIII	15470286	15474448	GO:0016021	integral component of membrane	The component of a membrane consisting of the gene products and protein complexes having at least some part of their peptide sequence embedded in the hydrophobic region of the membrane.
skin	LLvsCC	ENSGACG00000013271	soga3b	SOGA family member 3b [Source:ZFIN;Acc:ZDB-GENE-081022-198]	groupXVIII	15470286	15474448	GO:0005615	extracellular space	That part of a multicellular organism outside the cells proper, usually taken to be outside the plasma membranes, and occupied by fluid.
skin	LLvsCC	ENSGACG00000013271	soga3b	SOGA family member 3b [Source:ZFIN;Acc:ZDB-GENE-081022-198]	groupXVIII	15470286	15474448	GO:0010506	regulation of autophagy	Any process that modulates the frequency, rate or extent of autophagy. Autophagy is the process in which cells digest parts of their own cytoplasm.
skin	LLvsCC	ENSGACG00000013306	PRSS35	serine protease 35 [Source:HGNC Symbol;Acc:HGNC:21387]	groupXVIII	15519354	15522370	GO:0005615	extracellular space	That part of a multicellular organism outside the cells proper, usually taken to be outside the plasma membranes, and occupied by fluid.
skin	LLvsCC	ENSGACG00000013306	PRSS35	serine protease 35 [Source:HGNC Symbol;Acc:HGNC:21387]	groupXVIII	15519354	15522370	GO:0006508	proteolysis	The hydrolysis of proteins into smaller polypeptides and/or amino acids by cleavage of their peptide bonds.
skin	LLvsCC	ENSGACG00000013306	PRSS35	serine protease 35 [Source:HGNC Symbol;Acc:HGNC:21387]	groupXVIII	15519354	15522370	GO:0004252	serine-type endopeptidase activity	Catalysis of the hydrolysis of internal, alpha-peptide bonds in a polypeptide chain by a catalytic mechanism that involves a catalytic triad consisting of a serine nucleophile that is activated by a proton relay involving an acidic residue (e.g. aspartate or glutamate) and a basic residue (usually histidine).
skin	LLvsCC	ENSGACG00000013537	s1pr1	sphingosine-1-phosphate receptor 1 [Source:NCBI gene;Acc:64617]	groupVIII	17456886	17459393	GO:0005886	plasma membrane	The membrane surrounding a cell that separates the cell from its external environment. It consists of a phospholipid bilayer and associated proteins.
skin	LLvsCC	ENSGACG00000013537	s1pr1	sphingosine-1-phosphate receptor 1 [Source:NCBI gene;Acc:64617]	groupVIII	17456886	17459393	GO:0016020	membrane	A lipid bilayer along with all the proteins and protein complexes embedded in it an attached to it.
skin	LLvsCC	ENSGACG00000013537	s1pr1	sphingosine-1-phosphate receptor 1 [Source:NCBI gene;Acc:64617]	groupVIII	17456886	17459393	GO:0016021	integral component of membrane	The component of a membrane consisting of the gene products and protein complexes having at least some part of their peptide sequence embedded in the hydrophobic region of the membrane.
skin	LLvsCC	ENSGACG00000013537	s1pr1	sphingosine-1-phosphate receptor 1 [Source:NCBI gene;Acc:64617]	groupVIII	17456886	17459393	GO:0004930	G protein-coupled receptor activity	Combining with an extracellular signal and transmitting the signal across the membrane by activating an associated G-protein; promotes the exchange of GDP for GTP on the alpha subunit of a heterotrimeric G-protein complex.
skin	LLvsCC	ENSGACG00000013537	s1pr1	sphingosine-1-phosphate receptor 1 [Source:NCBI gene;Acc:64617]	groupVIII	17456886	17459393	GO:0007186	G protein-coupled receptor signaling pathway	A series of molecular signals that proceeds with an activated receptor promoting the exchange of GDP for GTP on the alpha-subunit of an associated heterotrimeric G-protein complex. The GTP-bound activated alpha-G-protein then dissociates from the beta- and gamma-subunits to further transmit the signal within the cell. The pathway begins with receptor-ligand interaction, or for basal GPCR signalin…
skin	LLvsCC	ENSGACG00000013537	s1pr1	sphingosine-1-phosphate receptor 1 [Source:NCBI gene;Acc:64617]	groupVIII	17456886	17459393	GO:0007165	signal transduction	The cellular process in which a signal is conveyed to trigger a change in the activity or state of a cell. Signal transduction begins with reception of a signal (e.g. a ligand binding to a receptor or receptor activation by a stimulus such as light), or for signal transduction in the absence of ligand, signal-withdrawal or the activity of a constitutively active receptor. Signal transduction ends…
skin	LLvsCC	ENSGACG00000013537	s1pr1	sphingosine-1-phosphate receptor 1 [Source:NCBI gene;Acc:64617]	groupVIII	17456886	17459393	GO:0038036	sphingosine-1-phosphate receptor activity	Combining with the sphingolipid sphingosine-1-phosphate (S1P), and transmitting the signal across the membrane by activating an associated G-protein.
skin	LLvsCC	ENSGACG00000013537	s1pr1	sphingosine-1-phosphate receptor 1 [Source:NCBI gene;Acc:64617]	groupVIII	17456886	17459393	GO:0003376	sphingosine-1-phosphate receptor signaling pathway	A series of molecular signals initiated by the sphingolipid sphingosine-1-phosphate (S1P) binding to a receptor on the surface of the cell, and which proceeds with the activated receptor transmitting the signal by promoting the exchange of GDP for GTP on the alpha-subunit of an associated heterotrimeric G-protein complex. The pathway ends with regulation of a downstream cellular process, e.g. tra…
skin	LLvsCC	ENSGACG00000013575	tbx2b	T-box transcription factor 2 [Source:HGNC Symbol;Acc:HGNC:11597]	groupI	18603469	18610367	GO:0005634	nucleus	A membrane-bounded organelle of eukaryotic cells in which chromosomes are housed and replicated. In most cells, the nucleus contains all of the cell's chromosomes except the organellar chromosomes, and is the site of RNA synthesis and processing. In some species, or in specialized cell types, RNA metabolism or DNA replication may be absent.
skin	LLvsCC	ENSGACG00000013575	tbx2b	T-box transcription factor 2 [Source:HGNC Symbol;Acc:HGNC:11597]	groupI	18603469	18610367	GO:0003700	DNA-binding transcription factor activity	A transcription regulator activity that modulates transcription of gene sets via selective and non-covalent binding to a specific double-stranded genomic DNA sequence (sometimes referred to as a motif) within a cis-regulatory region. Regulatory regions include promoters (proximal and distal) and enhancers. Genes are transcriptional units, and include bacterial operons.
skin	LLvsCC	ENSGACG00000013575	tbx2b	T-box transcription factor 2 [Source:HGNC Symbol;Acc:HGNC:11597]	groupI	18603469	18610367	GO:0006355	regulation of transcription, DNA-templated	Any process that modulates the frequency, rate or extent of cellular DNA-templated transcription.
skin	LLvsCC	ENSGACG00000013575	tbx2b	T-box transcription factor 2 [Source:HGNC Symbol;Acc:HGNC:11597]	groupI	18603469	18610367	GO:0003677	DNA binding	Any molecular function by which a gene product interacts selectively and non-covalently with DNA (deoxyribonucleic acid).
skin	LLvsCC	ENSGACG00000013575	tbx2b	T-box transcription factor 2 [Source:HGNC Symbol;Acc:HGNC:11597]	groupI	18603469	18610367	GO:0045893	positive regulation of transcription, DNA-templated	Any process that activates or increases the frequency, rate or extent of cellular DNA-templated transcription.
skin	LLvsCC	ENSGACG00000013575	tbx2b	T-box transcription factor 2 [Source:HGNC Symbol;Acc:HGNC:11597]	groupI	18603469	18610367	GO:0001947	heart looping	The tube morphogenesis process in which the primitive heart tube loops asymmetrically. This looping brings the primitive heart chambers into alignment preceding their future integration. Heart looping begins with dextral-looping and ends when the main regional divisions of the mature heart and primordium of the great arterial trunks become established preceeding septation.
skin	LLvsCC	ENSGACG00000013575	tbx2b	T-box transcription factor 2 [Source:HGNC Symbol;Acc:HGNC:11597]	groupI	18603469	18610367	GO:0003205	cardiac chamber development	The progression of a cardiac chamber over time, from its formation to the mature structure. A cardiac chamber is an enclosed cavity within the heart.
skin	LLvsCC	ENSGACG00000013575	tbx2b	T-box transcription factor 2 [Source:HGNC Symbol;Acc:HGNC:11597]	groupI	18603469	18610367	GO:0007155	cell adhesion	The attachment of a cell, either to another cell or to an underlying substrate such as the extracellular matrix, via cell adhesion molecules.
skin	LLvsCC	ENSGACG00000013575	tbx2b	T-box transcription factor 2 [Source:HGNC Symbol;Acc:HGNC:11597]	groupI	18603469	18610367	GO:0007420	brain development	The process whose specific outcome is the progression of the brain over time, from its formation to the mature structure. Brain development begins with patterning events in the neural tube and ends with the mature structure that is the center of thought and emotion. The brain is responsible for the coordination and control of bodily activities and the interpretation of information from the senses…
skin	LLvsCC	ENSGACG00000013575	tbx2b	T-box transcription factor 2 [Source:HGNC Symbol;Acc:HGNC:11597]	groupI	18603469	18610367	GO:0008016	regulation of heart contraction	Any process that modulates the frequency, rate or extent of heart contraction. Heart contraction is the process in which the heart decreases in volume in a characteristic way to propel blood through the body.
skin	LLvsCC	ENSGACG00000013575	tbx2b	T-box transcription factor 2 [Source:HGNC Symbol;Acc:HGNC:11597]	groupI	18603469	18610367	GO:0021538	epithalamus development	The progression of the epithalamus over time from its initial formation until its mature state. The epithalamus is the small dorsomedial area of the thalamus including the habenular nuclei and associated fiber bundles, the pineal body, and the epithelial roof of the third ventricle.
skin	LLvsCC	ENSGACG00000013575	tbx2b	T-box transcription factor 2 [Source:HGNC Symbol;Acc:HGNC:11597]	groupI	18603469	18610367	GO:0021982	pineal gland development	The progression of the pineal gland over time from its initial formation until its mature state. The pineal gland is an endocrine gland that secretes melatonin and is involved in circadian rhythms.
skin	LLvsCC	ENSGACG00000013575	tbx2b	T-box transcription factor 2 [Source:HGNC Symbol;Acc:HGNC:11597]	groupI	18603469	18610367	GO:0030903	notochord development	The process whose specific outcome is the progression of the notochord over time, from its formation to the mature structure. The notochord is a mesoderm-derived structure located ventral of the developing nerve cord. In vertebrates, the notochord serves as a core around which other mesodermal cells form the vertebrae. In the most primitive chordates, which lack vertebrae, the notochord persists …
skin	LLvsCC	ENSGACG00000013575	tbx2b	T-box transcription factor 2 [Source:HGNC Symbol;Acc:HGNC:11597]	groupI	18603469	18610367	GO:0035050	embryonic heart tube development	The process whose specific outcome is the progression of the embryonic heart tube over time, from its formation to the mature structure. The heart tube forms as the heart rudiment from the heart field.
skin	LLvsCC	ENSGACG00000013575	tbx2b	T-box transcription factor 2 [Source:HGNC Symbol;Acc:HGNC:11597]	groupI	18603469	18610367	GO:0036302	atrioventricular canal development	The progression of the atrioventricular canal over time, from its formation to the mature structure. The atrioventricular canal is the part of the heart connecting the atrium to the cardiac ventricle.
skin	LLvsCC	ENSGACG00000013575	tbx2b	T-box transcription factor 2 [Source:HGNC Symbol;Acc:HGNC:11597]	groupI	18603469	18610367	GO:0042074	cell migration involved in gastrulation	The migration of individual cells within the blastocyst to help establish the multi-layered body plan of the organism (gastrulation). For example, the migration of cells from the surface to the interior of the embryo (ingression).
skin	LLvsCC	ENSGACG00000013575	tbx2b	T-box transcription factor 2 [Source:HGNC Symbol;Acc:HGNC:11597]	groupI	18603469	18610367	GO:0042461	photoreceptor cell development	Development of a photoreceptor, a cell that responds to incident electromagnetic radiation, particularly visible light.
skin	LLvsCC	ENSGACG00000013575	tbx2b	T-box transcription factor 2 [Source:HGNC Symbol;Acc:HGNC:11597]	groupI	18603469	18610367	GO:0042671	retinal cone cell fate determination	The process in which a cell becomes capable of differentiating autonomously into a retinal cone cell regardless of its environment; upon determination, the cell fate cannot be reversed.
skin	LLvsCC	ENSGACG00000013575	tbx2b	T-box transcription factor 2 [Source:HGNC Symbol;Acc:HGNC:11597]	groupI	18603469	18610367	GO:0043704	photoreceptor cell fate specification	The process in which a cell becomes capable of differentiating autonomously into a photoreceptor cell in an environment that is neutral with respect to the developmental pathway. Upon specification, the cell fate can be reversed.
skin	LLvsCC	ENSGACG00000013575	tbx2b	T-box transcription factor 2 [Source:HGNC Symbol;Acc:HGNC:11597]	groupI	18603469	18610367	GO:0046548	retinal rod cell development	Development of a rod cell, one of the sensory cells in the eye that reacts to the presence of light. Rod cells contain the photopigment rhodopsin or porphyropsin and are responsible for vision in dim light.
skin	LLvsCC	ENSGACG00000013575	tbx2b	T-box transcription factor 2 [Source:HGNC Symbol;Acc:HGNC:11597]	groupI	18603469	18610367	GO:0046549	retinal cone cell development	Development of a cone cell, one of the sensory cells in the eye that reacts to the presence of light. Cone cells contain the photopigment iodopsin or cyanopsin and are responsible for photopic (daylight) vision.
skin	LLvsCC	ENSGACG00000013575	tbx2b	T-box transcription factor 2 [Source:HGNC Symbol;Acc:HGNC:11597]	groupI	18603469	18610367	GO:0046551	retinal cone cell fate commitment	The process in which the developmental fate of a cell becomes restricted such that it will develop into a retinal cone cell. A retinal cone cell is one of the two photoreceptor subtypes in a camera-type eye.
skin	LLvsCC	ENSGACG00000013575	tbx2b	T-box transcription factor 2 [Source:HGNC Symbol;Acc:HGNC:11597]	groupI	18603469	18610367	GO:0048318	axial mesoderm development	The process whose specific outcome is the progression of the axial mesoderm over time, from its formation to the mature structure. The axial mesoderm includes the prechordal mesoderm and the chordamesoderm. It gives rise to the prechordal plate and to the notochord.
skin	LLvsCC	ENSGACG00000013575	tbx2b	T-box transcription factor 2 [Source:HGNC Symbol;Acc:HGNC:11597]	groupI	18603469	18610367	GO:0048663	neuron fate commitment	The process in which the developmental fate of a cell becomes restricted such that it will develop into a neuron.
skin	LLvsCC	ENSGACG00000013575	tbx2b	T-box transcription factor 2 [Source:HGNC Symbol;Acc:HGNC:11597]	groupI	18603469	18610367	GO:0048793	pronephros development	The process whose specific outcome is the progression of the pronephros over time, from its formation to the mature structure. In mammals, the pronephros is the first of the three embryonic kidneys to be established and exists only transiently. In lower vertebrates such as fish and amphibia, the pronephros is the fully functional embryonic kidney and is indispensable for larval life.
skin	LLvsCC	ENSGACG00000013575	tbx2b	T-box transcription factor 2 [Source:HGNC Symbol;Acc:HGNC:11597]	groupI	18603469	18610367	GO:0060219	camera-type eye photoreceptor cell differentiation	The process in which a relatively unspecialized cell acquires the specialized features of a photoreceptor cell in a camera-type eye.
skin	LLvsCC	ENSGACG00000013575	tbx2b	T-box transcription factor 2 [Source:HGNC Symbol;Acc:HGNC:11597]	groupI	18603469	18610367	GO:0072019	proximal convoluted tubule development	The process whose specific outcome is the progression of the proximal convoluted tubule over time, from its formation to the mature structure. The proximal convoluted tubule is the most proximal portion of the proximal tubule and extends from the glomerular capsule to the proximal straight tubule.
skin	LLvsCC	ENSGACG00000013575	tbx2b	T-box transcription factor 2 [Source:HGNC Symbol;Acc:HGNC:11597]	groupI	18603469	18610367	GO:0072068	late distal convoluted tubule development	The process whose specific outcome is the progression of the late distal convoluted tubule over time, from its formation to the mature structure. The late distal convoluted tubule contains DCT cells and intercalated (IC) alpha and beta cells and is vasopressin-sensitive.
skin	LLvsCC	ENSGACG00000013575	tbx2b	T-box transcription factor 2 [Source:HGNC Symbol;Acc:HGNC:11597]	groupI	18603469	18610367	GO:0030509	BMP signaling pathway	A series of molecular signals initiated by the binding of a member of the BMP (bone morphogenetic protein) family to a receptor on the surface of a target cell, and ending with regulation of a downstream cellular process, e.g. transcription.
skin	LLvsCC	ENSGACG00000013575	tbx2b	T-box transcription factor 2 [Source:HGNC Symbol;Acc:HGNC:11597]	groupI	18603469	18610367	GO:0035777	pronephric distal tubule development	The process whose specific outcome is the progression of the pronephric distal tubule over time, from its formation to the mature structure. A pronephric nephron tubule is an epithelial tube that is part of the pronephros.
skin	LLvsCC	ENSGACG00000013575	tbx2b	T-box transcription factor 2 [Source:HGNC Symbol;Acc:HGNC:11597]	groupI	18603469	18610367	GO:0009790	embryo development	The process whose specific outcome is the progression of an embryo from its formation until the end of its embryonic life stage. The end of the embryonic stage is organism-specific. For example, for mammals, the process would begin with zygote formation and end with birth. For insects, the process would begin at zygote formation and end with larval hatching. For plant zygotic embryos, this would …
skin	LLvsCC	ENSGACG00000013809	ptch2	patched 2 [Source:NCBI gene;Acc:30181]	groupIII	2055661	2079252	GO:0016020	membrane	A lipid bilayer along with all the proteins and protein complexes embedded in it an attached to it.
skin	LLvsCC	ENSGACG00000013809	ptch2	patched 2 [Source:NCBI gene;Acc:30181]	groupIII	2055661	2079252	GO:0016021	integral component of membrane	The component of a membrane consisting of the gene products and protein complexes having at least some part of their peptide sequence embedded in the hydrophobic region of the membrane.
skin	LLvsCC	ENSGACG00000013809	ptch2	patched 2 [Source:NCBI gene;Acc:30181]	groupIII	2055661	2079252	GO:0008158	hedgehog receptor activity	Combining with a member of the hedgehog protein family and transmitting the signal across the membrane to initiate a change in cell activity.
skin	LLvsCC	ENSGACG00000013942	gpc5c	glypican 5c [Source:ZFIN;Acc:ZDB-GENE-141112-1]	groupIII	2300345	2332420	GO:0005886	plasma membrane	The membrane surrounding a cell that separates the cell from its external environment. It consists of a phospholipid bilayer and associated proteins.
skin	LLvsCC	ENSGACG00000013942	gpc5c	glypican 5c [Source:ZFIN;Acc:ZDB-GENE-141112-1]	groupIII	2300345	2332420	GO:0016020	membrane	A lipid bilayer along with all the proteins and protein complexes embedded in it an attached to it.
skin	LLvsCC	ENSGACG00000013942	gpc5c	glypican 5c [Source:ZFIN;Acc:ZDB-GENE-141112-1]	groupIII	2300345	2332420	GO:0031225	anchored component of membrane	The component of a membrane consisting of the gene products that are tethered to the membrane only by a covalently attached anchor, such as a lipid group that is embedded in the membrane. Gene products with peptide sequences that are embedded in the membrane are excluded from this grouping.
skin	LLvsCC	ENSGACG00000013942	gpc5c	glypican 5c [Source:ZFIN;Acc:ZDB-GENE-141112-1]	groupIII	2300345	2332420	GO:0062023	collagen-containing extracellular matrix	An extracellular matrix consisting mainly of proteins (especially collagen) and glycosaminoglycans (mostly as proteoglycans) that provides not only essential physical scaffolding for the cellular constituents but can also initiate crucial biochemical and biomechanical cues required for tissue morphogenesis, differentiation and homeostasis. The components are secreted by cells in the vicinity and …
skin	LLvsCC	ENSGACG00000013942	gpc5c	glypican 5c [Source:ZFIN;Acc:ZDB-GENE-141112-1]	groupIII	2300345	2332420	GO:0009966	regulation of signal transduction	Any process that modulates the frequency, rate or extent of signal transduction.
skin	LLvsCC	ENSGACG00000013942	gpc5c	glypican 5c [Source:ZFIN;Acc:ZDB-GENE-141112-1]	groupIII	2300345	2332420	GO:0046658	anchored component of plasma membrane	The component of the plasma membrane consisting of the gene products that are tethered to the membrane only by a covalently attached anchor, such as a lipid group, that is embedded in the membrane. Gene products with peptide sequences that are embedded in the membrane are excluded from this grouping.
skin	LLvsCC	ENSGACG00000013943			groupIII	2351398	2375649
skin	LLvsCC	ENSGACG00000014347	adamts18	ADAM metallopeptidase with thrombospondin type 1 motif, 18 [Source:ZFIN;Acc:ZDB-GENE-070815-1]	groupII	3078754	3123209	GO:0046872	metal ion binding	Binding to a metal ion.
skin	LLvsCC	ENSGACG00000014347	adamts18	ADAM metallopeptidase with thrombospondin type 1 motif, 18 [Source:ZFIN;Acc:ZDB-GENE-070815-1]	groupII	3078754	3123209	GO:0016787	hydrolase activity	Catalysis of the hydrolysis of various bonds, e.g. C-O, C-N, C-C, phosphoric anhydride bonds, etc. Hydrolase is the systematic name for any enzyme of EC class 3.
skin	LLvsCC	ENSGACG00000014347	adamts18	ADAM metallopeptidase with thrombospondin type 1 motif, 18 [Source:ZFIN;Acc:ZDB-GENE-070815-1]	groupII	3078754	3123209	GO:0004222	metalloendopeptidase activity	Catalysis of the hydrolysis of internal, alpha-peptide bonds in a polypeptide chain by a mechanism in which water acts as a nucleophile, one or two metal ions hold the water molecule in place, and charged amino acid side chains are ligands for the metal ions.
skin	LLvsCC	ENSGACG00000014347	adamts18	ADAM metallopeptidase with thrombospondin type 1 motif, 18 [Source:ZFIN;Acc:ZDB-GENE-070815-1]	groupII	3078754	3123209	GO:0008237	metallopeptidase activity	Catalysis of the hydrolysis of peptide bonds by a mechanism in which water acts as a nucleophile, one or two metal ions hold the water molecule in place, and charged amino acid side chains are ligands for the metal ions.
skin	LLvsCC	ENSGACG00000014347	adamts18	ADAM metallopeptidase with thrombospondin type 1 motif, 18 [Source:ZFIN;Acc:ZDB-GENE-070815-1]	groupII	3078754	3123209	GO:0006508	proteolysis	The hydrolysis of proteins into smaller polypeptides and/or amino acids by cleavage of their peptide bonds.
skin	LLvsCC	ENSGACG00000014347	adamts18	ADAM metallopeptidase with thrombospondin type 1 motif, 18 [Source:ZFIN;Acc:ZDB-GENE-070815-1]	groupII	3078754	3123209	GO:0005576	extracellular region	The space external to the outermost structure of a cell. For cells without external protective or external encapsulating structures this refers to space outside of the plasma membrane. This term covers the host cell environment outside an intracellular parasite.
skin	LLvsCC	ENSGACG00000014347	adamts18	ADAM metallopeptidase with thrombospondin type 1 motif, 18 [Source:ZFIN;Acc:ZDB-GENE-070815-1]	groupII	3078754	3123209	GO:0030198	extracellular matrix organization	A process that is carried out at the cellular level which results in the assembly, arrangement of constituent parts, or disassembly of an extracellular matrix.
skin	LLvsCC	ENSGACG00000014347	adamts18	ADAM metallopeptidase with thrombospondin type 1 motif, 18 [Source:ZFIN;Acc:ZDB-GENE-070815-1]	groupII	3078754	3123209	GO:0008233	peptidase activity	Catalysis of the hydrolysis of a peptide bond. A peptide bond is a covalent bond formed when the carbon atom from the carboxyl group of one amino acid shares electrons with the nitrogen atom from the amino group of a second amino acid.
skin	LLvsCC	ENSGACG00000014347	adamts18	ADAM metallopeptidase with thrombospondin type 1 motif, 18 [Source:ZFIN;Acc:ZDB-GENE-070815-1]	groupII	3078754	3123209	GO:0001525	angiogenesis	Blood vessel formation when new vessels emerge from the proliferation of pre-existing blood vessels.
skin	LLvsCC	ENSGACG00000014362			groupVIII	18925868	18927890	GO:0018149	peptide cross-linking	The formation of a covalent cross-link between or within protein chains.
skin	LLvsCC	ENSGACG00000014362			groupVIII	18925868	18927890	GO:0003810	protein-glutamine gamma-glutamyltransferase activity	Catalysis of the reaction: protein glutamine + alkylamine = protein N5-alkylglutamine + NH3. This reaction is the formation of the N6-(L-isoglutamyl)-L-lysine isopeptide, resulting in cross-linking polypeptide chains; the gamma-carboxamide groups of peptidyl-glutamine residues act as acyl donors, and the 6-amino-groups of peptidyl-lysine residues act as acceptors, to give intra- and intermolecula…
skin	LLvsCC	ENSGACG00000014437	SATB2	SATB homeobox 2 [Source:HGNC Symbol;Acc:HGNC:21637]	groupI	22087211	22100621	GO:0005634	nucleus	A membrane-bounded organelle of eukaryotic cells in which chromosomes are housed and replicated. In most cells, the nucleus contains all of the cell's chromosomes except the organellar chromosomes, and is the site of RNA synthesis and processing. In some species, or in specialized cell types, RNA metabolism or DNA replication may be absent.
skin	LLvsCC	ENSGACG00000014437	SATB2	SATB homeobox 2 [Source:HGNC Symbol;Acc:HGNC:21637]	groupI	22087211	22100621	GO:0003677	DNA binding	Any molecular function by which a gene product interacts selectively and non-covalently with DNA (deoxyribonucleic acid).
skin	LLvsCC	ENSGACG00000014437	SATB2	SATB homeobox 2 [Source:HGNC Symbol;Acc:HGNC:21637]	groupI	22087211	22100621	GO:0006338	chromatin remodeling	Dynamic structural changes to eukaryotic chromatin occurring throughout the cell division cycle. These changes range from the local changes necessary for transcriptional regulation to global changes necessary for chromosome segregation.
skin	LLvsCC	ENSGACG00000014688			groupII	4369941	4372125	GO:0005509	calcium ion binding	Binding to a calcium ion (Ca2+).
skin	LLvsCC	ENSGACG00000014688			groupII	4369941	4372125	GO:0048856	anatomical structure development	The biological process whose specific outcome is the progression of an anatomical structure from an initial condition to its mature state. This process begins with the formation of the structure and ends with the mature structure, whatever form that may be including its natural destruction. An anatomical structure is any biological entity that occupies space and is distinguished from its surround…
skin	LLvsCC	ENSGACG00000014732	penka	proenkephalin a [Source:ZFIN;Acc:ZDB-GENE-030729-31]	groupIII	5563926	5567787	GO:0005576	extracellular region	The space external to the outermost structure of a cell. For cells without external protective or external encapsulating structures this refers to space outside of the plasma membrane. This term covers the host cell environment outside an intracellular parasite.
skin	LLvsCC	ENSGACG00000014732	penka	proenkephalin a [Source:ZFIN;Acc:ZDB-GENE-030729-31]	groupIII	5563926	5567787	GO:0007218	neuropeptide signaling pathway	The series of molecular signals generated as a consequence of a peptide neurotransmitter binding to a cell surface receptor.
skin	LLvsCC	ENSGACG00000014923			scaffold_74	197753	208954	GO:0046872	metal ion binding	Binding to a metal ion.
skin	LLvsCC	ENSGACG00000014923			scaffold_74	197753	208954	GO:0005201	extracellular matrix structural constituent	The action of a molecule that contributes to the structural integrity of the extracellular matrix.
skin	LLvsCC	ENSGACG00000014923			scaffold_74	197753	208954	GO:0005515	protein binding	Binding to a protein.
skin	LLvsCC	ENSGACG00000014935	xylt1	xylosyltransferase I [Source:ZFIN;Acc:ZDB-GENE-111017-2]	groupXI	16311211	16319300	GO:0006024	glycosaminoglycan biosynthetic process	The chemical reactions and pathways resulting in the formation of glycosaminoglycans, any of a group of polysaccharides that contain amino sugars.
skin	LLvsCC	ENSGACG00000014935	xylt1	xylosyltransferase I [Source:ZFIN;Acc:ZDB-GENE-111017-2]	groupXI	16311211	16319300	GO:0030166	proteoglycan biosynthetic process	The chemical reactions and pathways resulting in the formation of proteoglycans, any glycoprotein in which the carbohydrate units are glycosaminoglycans.
skin	LLvsCC	ENSGACG00000014935	xylt1	xylosyltransferase I [Source:ZFIN;Acc:ZDB-GENE-111017-2]	groupXI	16311211	16319300	GO:0030158	protein xylosyltransferase activity	Catalysis of the transfer of a beta-D-xylosyl residue from UDP-D-xylose to the serine hydroxyl group of an acceptor protein substrate.
skin	LLvsCC	ENSGACG00000014935	xylt1	xylosyltransferase I [Source:ZFIN;Acc:ZDB-GENE-111017-2]	groupXI	16311211	16319300	GO:0016020	membrane	A lipid bilayer along with all the proteins and protein complexes embedded in it an attached to it.
skin	LLvsCC	ENSGACG00000014935	xylt1	xylosyltransferase I [Source:ZFIN;Acc:ZDB-GENE-111017-2]	groupXI	16311211	16319300	GO:0046872	metal ion binding	Binding to a metal ion.
skin	LLvsCC	ENSGACG00000014935	xylt1	xylosyltransferase I [Source:ZFIN;Acc:ZDB-GENE-111017-2]	groupXI	16311211	16319300	GO:0016740	transferase activity	Catalysis of the transfer of a group, e.g. a methyl group, glycosyl group, acyl group, phosphorus-containing, or other groups, from one compound (generally regarded as the donor) to another compound (generally regarded as the acceptor). Transferase is the systematic name for any enzyme of EC class 2.
skin	LLvsCC	ENSGACG00000014935	xylt1	xylosyltransferase I [Source:ZFIN;Acc:ZDB-GENE-111017-2]	groupXI	16311211	16319300	GO:0016757	glycosyltransferase activity	Catalysis of the transfer of a glycosyl group from one compound (donor) to another (acceptor).
skin	LLvsCC	ENSGACG00000014935	xylt1	xylosyltransferase I [Source:ZFIN;Acc:ZDB-GENE-111017-2]	groupXI	16311211	16319300	GO:0005794	Golgi apparatus	A membrane-bound cytoplasmic organelle of the endomembrane system that further processes the core oligosaccharides (e.g. N-glycans) added to proteins in the endoplasmic reticulum and packages them into membrane-bound vesicles. The Golgi apparatus operates at the intersection of the secretory, lysosomal, and endocytic pathways.
skin	LLvsCC	ENSGACG00000014935	xylt1	xylosyltransferase I [Source:ZFIN;Acc:ZDB-GENE-111017-2]	groupXI	16311211	16319300	GO:0000139	Golgi membrane	The lipid bilayer surrounding any of the compartments of the Golgi apparatus.
skin	LLvsCC	ENSGACG00000014935	xylt1	xylosyltransferase I [Source:ZFIN;Acc:ZDB-GENE-111017-2]	groupXI	16311211	16319300	GO:0015012	heparan sulfate proteoglycan biosynthetic process	The chemical reactions and pathways resulting in the formation of the heparan sulfate proteoglycan, a glycosaminoglycan with repeat unit consisting of alternating alpha-(1->4)-linked hexuronic acid and glucosamine residues; the former are a mixture of sulfated and nonsulfated D-glucuronic acid and L-iduronic acid; the L-iduronic acid is either sulfated or acetylated on its amino group as well as …
skin	LLvsCC	ENSGACG00000014935	xylt1	xylosyltransferase I [Source:ZFIN;Acc:ZDB-GENE-111017-2]	groupXI	16311211	16319300	GO:0030206	chondroitin sulfate biosynthetic process	The chemical reactions and pathways resulting in the formation of chondroitin sulfate, any member of a group of 10-60 kDa glycosaminoglycans, widely distributed in cartilage and other mammalian connective tissues, the repeat units of which consist of beta-(1,4)-linked D-glucuronyl beta-(1,3)-N-acetyl-D-galactosamine sulfate.
skin	LLvsCC	ENSGACG00000014950			groupI	23448762	23450982
skin	LLvsCC	ENSGACG00000014956	EN1	engrailed homeobox 1b [Source:ZFIN;Acc:ZDB-GENE-980526-6]	groupI	23542008	23544717	GO:0005634	nucleus	A membrane-bounded organelle of eukaryotic cells in which chromosomes are housed and replicated. In most cells, the nucleus contains all of the cell's chromosomes except the organellar chromosomes, and is the site of RNA synthesis and processing. In some species, or in specialized cell types, RNA metabolism or DNA replication may be absent.
skin	LLvsCC	ENSGACG00000014956	EN1	engrailed homeobox 1b [Source:ZFIN;Acc:ZDB-GENE-980526-6]	groupI	23542008	23544717	GO:0003677	DNA binding	Any molecular function by which a gene product interacts selectively and non-covalently with DNA (deoxyribonucleic acid).
skin	LLvsCC	ENSGACG00000014956	EN1	engrailed homeobox 1b [Source:ZFIN;Acc:ZDB-GENE-980526-6]	groupI	23542008	23544717	GO:0006355	regulation of transcription, DNA-templated	Any process that modulates the frequency, rate or extent of cellular DNA-templated transcription.
skin	LLvsCC	ENSGACG00000014956	EN1	engrailed homeobox 1b [Source:ZFIN;Acc:ZDB-GENE-980526-6]	groupI	23542008	23544717	GO:0000981	DNA-binding transcription factor activity, RNA polymerase II-specific	A DNA-binding transcription factor activity that modulates the transcription of specific gene sets transcribed by RNA polymerase II.
skin	LLvsCC	ENSGACG00000014956	EN1	engrailed homeobox 1b [Source:ZFIN;Acc:ZDB-GENE-980526-6]	groupI	23542008	23544717	GO:0006357	regulation of transcription by RNA polymerase II	Any process that modulates the frequency, rate or extent of transcription mediated by RNA polymerase II.
skin	LLvsCC	ENSGACG00000014956	EN1	engrailed homeobox 1b [Source:ZFIN;Acc:ZDB-GENE-980526-6]	groupI	23542008	23544717	GO:0007275	multicellular organism development	The biological process whose specific outcome is the progression of a multicellular organism over time from an initial condition (e.g. a zygote or a young adult) to a later condition (e.g. a multicellular animal or an aged adult).
skin	LLvsCC	ENSGACG00000015150			groupIII	7030002	7031601	GO:0005515	protein binding	Binding to a protein.
skin	LLvsCC	ENSGACG00000015153			groupIII	7032779	7033983	GO:0005515	protein binding	Binding to a protein.
skin	LLvsCC	ENSGACG00000015213	mxra5a	matrix-remodelling associated 5a [Source:ZFIN;Acc:ZDB-GENE-090312-22]	groupI	26487092	26498000	GO:0016021	integral component of membrane	The component of a membrane consisting of the gene products and protein complexes having at least some part of their peptide sequence embedded in the hydrophobic region of the membrane.
skin	LLvsCC	ENSGACG00000015213	mxra5a	matrix-remodelling associated 5a [Source:ZFIN;Acc:ZDB-GENE-090312-22]	groupI	26487092	26498000	GO:0005515	protein binding	Binding to a protein.
skin	LLvsCC	ENSGACG00000015269			scaffold_48	760666	799826	GO:0003774	cytoskeletal motor activity	Generation of force resulting in movement, for example along a microfilament or microtubule, or in torque resulting in membrane scission or rotation of a flagellum. The energy required is obtained either from the hydrolysis of a nucleoside triphosphate or by an electrochemical proton gradient (proton-motive force).
skin	LLvsCC	ENSGACG00000015269			scaffold_48	760666	799826	GO:0005524	ATP binding	Binding to ATP, adenosine 5'-triphosphate, a universally important coenzyme and enzyme regulator.
skin	LLvsCC	ENSGACG00000015269			scaffold_48	760666	799826	GO:0000166	nucleotide binding	Binding to a nucleotide, any compound consisting of a nucleoside that is esterified with (ortho)phosphate or an oligophosphate at any hydroxyl group on the ribose or deoxyribose.
skin	LLvsCC	ENSGACG00000015269			scaffold_48	760666	799826	GO:0003779	actin binding	Binding to monomeric or multimeric forms of actin, including actin filaments.
skin	LLvsCC	ENSGACG00000015269			scaffold_48	760666	799826	GO:0016459	myosin complex	A protein complex, formed of one or more myosin heavy chains plus associated light chains and other proteins, that functions as a molecular motor; uses the energy of ATP hydrolysis to move actin filaments or to move vesicles or other cargo on fixed actin filaments; has magnesium-ATPase activity and binds actin. Myosin classes are distinguished based on sequence features of the motor, or head, dom…
skin	LLvsCC	ENSGACG00000015269			scaffold_48	760666	799826	GO:0005856	cytoskeleton	Any of the various filamentous elements that form the internal framework of cells, and typically remain after treatment of the cells with mild detergent to remove membrane constituents and soluble components of the cytoplasm. The term embraces intermediate filaments, microfilaments, microtubules, the microtrabecular lattice, and other structures characterized by a polymeric filamentous nature and…
skin	LLvsCC	ENSGACG00000015269			scaffold_48	760666	799826	GO:0007605	sensory perception of sound	The series of events required for an organism to receive an auditory stimulus, convert it to a molecular signal, and recognize and characterize the signal. Sonic stimuli are detected in the form of vibrations and are processed to form a sound.
skin	LLvsCC	ENSGACG00000015269			scaffold_48	760666	799826	GO:0005515	protein binding	Binding to a protein.
skin	LLvsCC	ENSGACG00000015291	PLCD3	phospholipase C, delta 3b [Source:ZFIN;Acc:ZDB-GENE-081222-2]	scaffold_48	844428	853520	GO:0035556	intracellular signal transduction	The process in which a signal is passed on to downstream components within the cell, which become activated themselves to further propagate the signal and finally trigger a change in the function or state of the cell.
skin	LLvsCC	ENSGACG00000015291	PLCD3	phospholipase C, delta 3b [Source:ZFIN;Acc:ZDB-GENE-081222-2]	scaffold_48	844428	853520	GO:0046872	metal ion binding	Binding to a metal ion.
skin	LLvsCC	ENSGACG00000015291	PLCD3	phospholipase C, delta 3b [Source:ZFIN;Acc:ZDB-GENE-081222-2]	scaffold_48	844428	853520	GO:0008081	phosphoric diester hydrolase activity	Catalysis of the hydrolysis of a phosphodiester to give a phosphomonoester and a free hydroxyl group.
skin	LLvsCC	ENSGACG00000015291	PLCD3	phospholipase C, delta 3b [Source:ZFIN;Acc:ZDB-GENE-081222-2]	scaffold_48	844428	853520	GO:0016787	hydrolase activity	Catalysis of the hydrolysis of various bonds, e.g. C-O, C-N, C-C, phosphoric anhydride bonds, etc. Hydrolase is the systematic name for any enzyme of EC class 3.
skin	LLvsCC	ENSGACG00000015291	PLCD3	phospholipase C, delta 3b [Source:ZFIN;Acc:ZDB-GENE-081222-2]	scaffold_48	844428	853520	GO:0007165	signal transduction	The cellular process in which a signal is conveyed to trigger a change in the activity or state of a cell. Signal transduction begins with reception of a signal (e.g. a ligand binding to a receptor or receptor activation by a stimulus such as light), or for signal transduction in the absence of ligand, signal-withdrawal or the activity of a constitutively active receptor. Signal transduction ends…
skin	LLvsCC	ENSGACG00000015291	PLCD3	phospholipase C, delta 3b [Source:ZFIN;Acc:ZDB-GENE-081222-2]	scaffold_48	844428	853520	GO:0005509	calcium ion binding	Binding to a calcium ion (Ca2+).
skin	LLvsCC	ENSGACG00000015291	PLCD3	phospholipase C, delta 3b [Source:ZFIN;Acc:ZDB-GENE-081222-2]	scaffold_48	844428	853520	GO:0006629	lipid metabolic process	The chemical reactions and pathways involving lipids, compounds soluble in an organic solvent but not, or sparingly, in an aqueous solvent. Includes fatty acids; neutral fats, other fatty-acid esters, and soaps; long-chain (fatty) alcohols and waxes; sphingoids and other long-chain bases; glycolipids, phospholipids and sphingolipids; and carotenes, polyprenols, sterols, terpenes and other isopren…
skin	LLvsCC	ENSGACG00000015291	PLCD3	phospholipase C, delta 3b [Source:ZFIN;Acc:ZDB-GENE-081222-2]	scaffold_48	844428	853520	GO:0016042	lipid catabolic process	The chemical reactions and pathways resulting in the breakdown of lipids, compounds soluble in an organic solvent but not, or sparingly, in an aqueous solvent.
skin	LLvsCC	ENSGACG00000015291	PLCD3	phospholipase C, delta 3b [Source:ZFIN;Acc:ZDB-GENE-081222-2]	scaffold_48	844428	853520	GO:0004435	phosphatidylinositol phospholipase C activity	Catalysis of the reaction: 1-phosphatidyl-1D-myo-inositol 4,5-bisphosphate + H(2)O = 1,2-diacylglycerol + 1D-myo-inositol 1,4,5-trisphosphate + H(+).
skin	LLvsCC	ENSGACG00000015348	mdka	midkine a [Source:ZFIN;Acc:ZDB-GENE-990621-1]	groupI	27097170	27110860	GO:0008083	growth factor activity	The function that stimulates a cell to grow or proliferate. Most growth factors have other actions besides the induction of cell growth or proliferation.
skin	LLvsCC	ENSGACG00000015348	mdka	midkine a [Source:ZFIN;Acc:ZDB-GENE-990621-1]	groupI	27097170	27110860	GO:0007165	signal transduction	The cellular process in which a signal is conveyed to trigger a change in the activity or state of a cell. Signal transduction begins with reception of a signal (e.g. a ligand binding to a receptor or receptor activation by a stimulus such as light), or for signal transduction in the absence of ligand, signal-withdrawal or the activity of a constitutively active receptor. Signal transduction ends…
skin	LLvsCC	ENSGACG00000015348	mdka	midkine a [Source:ZFIN;Acc:ZDB-GENE-990621-1]	groupI	27097170	27110860	GO:0005576	extracellular region	The space external to the outermost structure of a cell. For cells without external protective or external encapsulating structures this refers to space outside of the plasma membrane. This term covers the host cell environment outside an intracellular parasite.
skin	LLvsCC	ENSGACG00000015348	mdka	midkine a [Source:ZFIN;Acc:ZDB-GENE-990621-1]	groupI	27097170	27110860	GO:0050896	response to stimulus	Any process that results in a change in state or activity of a cell or an organism (in terms of movement, secretion, enzyme production, gene expression, etc.) as a result of a stimulus. The process begins with detection of the stimulus and ends with a change in state or activity or the cell or organism.
skin	LLvsCC	ENSGACG00000015348	mdka	midkine a [Source:ZFIN;Acc:ZDB-GENE-990621-1]	groupI	27097170	27110860	GO:0051781	positive regulation of cell division	Any process that activates or increases the frequency, rate or extent of cell division.
skin	LLvsCC	ENSGACG00000015348	mdka	midkine a [Source:ZFIN;Acc:ZDB-GENE-990621-1]	groupI	27097170	27110860	GO:0008201	heparin binding	Binding to heparin, a member of a group of glycosaminoglycans found mainly as an intracellular component of mast cells and which consist predominantly of alternating alpha-(1->4)-linked D-galactose and N-acetyl-D-glucosamine-6-sulfate residues.
skin	LLvsCC	ENSGACG00000015348	mdka	midkine a [Source:ZFIN;Acc:ZDB-GENE-990621-1]	groupI	27097170	27110860	GO:0001841	neural tube formation	The formation of a tube from the flat layer of ectodermal cells known as the neural plate. This will give rise to the central nervous system.
skin	LLvsCC	ENSGACG00000015348	mdka	midkine a [Source:ZFIN;Acc:ZDB-GENE-990621-1]	groupI	27097170	27110860	GO:0051726	regulation of cell cycle	Any process that modulates the rate or extent of progression through the cell cycle.
skin	LLvsCC	ENSGACG00000015348	mdka	midkine a [Source:ZFIN;Acc:ZDB-GENE-990621-1]	groupI	27097170	27110860	GO:0070654	sensory epithelium regeneration	The regrowth of a sensory epithelium following its loss or destruction.
skin	LLvsCC	ENSGACG00000015348	mdka	midkine a [Source:ZFIN;Acc:ZDB-GENE-990621-1]	groupI	27097170	27110860	GO:0005794	Golgi apparatus	A membrane-bound cytoplasmic organelle of the endomembrane system that further processes the core oligosaccharides (e.g. N-glycans) added to proteins in the endoplasmic reticulum and packages them into membrane-bound vesicles. The Golgi apparatus operates at the intersection of the secretory, lysosomal, and endocytic pathways.
skin	LLvsCC	ENSGACG00000015349	chrm4a	cholinergic receptor, muscarinic 4a [Source:ZFIN;Acc:ZDB-GENE-090410-6]	groupI	27126993	27140058	GO:0040012	regulation of locomotion	Any process that modulates the frequency, rate or extent of locomotion of a cell or organism.
skin	LLvsCC	ENSGACG00000015349	chrm4a	cholinergic receptor, muscarinic 4a [Source:ZFIN;Acc:ZDB-GENE-090410-6]	groupI	27126993	27140058	GO:0005886	plasma membrane	The membrane surrounding a cell that separates the cell from its external environment. It consists of a phospholipid bilayer and associated proteins.
skin	LLvsCC	ENSGACG00000015349	chrm4a	cholinergic receptor, muscarinic 4a [Source:ZFIN;Acc:ZDB-GENE-090410-6]	groupI	27126993	27140058	GO:0016020	membrane	A lipid bilayer along with all the proteins and protein complexes embedded in it an attached to it.
skin	LLvsCC	ENSGACG00000015349	chrm4a	cholinergic receptor, muscarinic 4a [Source:ZFIN;Acc:ZDB-GENE-090410-6]	groupI	27126993	27140058	GO:0016021	integral component of membrane	The component of a membrane consisting of the gene products and protein complexes having at least some part of their peptide sequence embedded in the hydrophobic region of the membrane.
skin	LLvsCC	ENSGACG00000015349	chrm4a	cholinergic receptor, muscarinic 4a [Source:ZFIN;Acc:ZDB-GENE-090410-6]	groupI	27126993	27140058	GO:0005887	integral component of plasma membrane	The component of the plasma membrane consisting of the gene products and protein complexes having at least some part of their peptide sequence embedded in the hydrophobic region of the membrane.
skin	LLvsCC	ENSGACG00000015349	chrm4a	cholinergic receptor, muscarinic 4a [Source:ZFIN;Acc:ZDB-GENE-090410-6]	groupI	27126993	27140058	GO:0004930	G protein-coupled receptor activity	Combining with an extracellular signal and transmitting the signal across the membrane by activating an associated G-protein; promotes the exchange of GDP for GTP on the alpha subunit of a heterotrimeric G-protein complex.
skin	LLvsCC	ENSGACG00000015349	chrm4a	cholinergic receptor, muscarinic 4a [Source:ZFIN;Acc:ZDB-GENE-090410-6]	groupI	27126993	27140058	GO:0007186	G protein-coupled receptor signaling pathway	A series of molecular signals that proceeds with an activated receptor promoting the exchange of GDP for GTP on the alpha-subunit of an associated heterotrimeric G-protein complex. The GTP-bound activated alpha-G-protein then dissociates from the beta- and gamma-subunits to further transmit the signal within the cell. The pathway begins with receptor-ligand interaction, or for basal GPCR signalin…
skin	LLvsCC	ENSGACG00000015349	chrm4a	cholinergic receptor, muscarinic 4a [Source:ZFIN;Acc:ZDB-GENE-090410-6]	groupI	27126993	27140058	GO:0007165	signal transduction	The cellular process in which a signal is conveyed to trigger a change in the activity or state of a cell. Signal transduction begins with reception of a signal (e.g. a ligand binding to a receptor or receptor activation by a stimulus such as light), or for signal transduction in the absence of ligand, signal-withdrawal or the activity of a constitutively active receptor. Signal transduction ends…
skin	LLvsCC	ENSGACG00000015349	chrm4a	cholinergic receptor, muscarinic 4a [Source:ZFIN;Acc:ZDB-GENE-090410-6]	groupI	27126993	27140058	GO:0030054	cell junction	A cellular component that forms a specialized region of connection between two or more cells, or between a cell and the extracellular matrix, or between two membrane-bound components of a cell, such as flagella.
skin	LLvsCC	ENSGACG00000015349	chrm4a	cholinergic receptor, muscarinic 4a [Source:ZFIN;Acc:ZDB-GENE-090410-6]	groupI	27126993	27140058	GO:0045202	synapse	The junction between an axon of one neuron and a dendrite of another neuron, a muscle fiber or a glial cell. As the axon approaches the synapse it enlarges into a specialized structure, the presynaptic terminal bouton, which contains mitochondria and synaptic vesicles. At the tip of the terminal bouton is the presynaptic membrane; facing it, and separated from it by a minute cleft (the synaptic c…
skin	LLvsCC	ENSGACG00000015349	chrm4a	cholinergic receptor, muscarinic 4a [Source:ZFIN;Acc:ZDB-GENE-090410-6]	groupI	27126993	27140058	GO:0045211	postsynaptic membrane	A specialized area of membrane facing the presynaptic membrane on the tip of the nerve ending and separated from it by a minute cleft (the synaptic cleft). Neurotransmitters cross the synaptic cleft and transmit the signal to the postsynaptic membrane.
skin	LLvsCC	ENSGACG00000015349	chrm4a	cholinergic receptor, muscarinic 4a [Source:ZFIN;Acc:ZDB-GENE-090410-6]	groupI	27126993	27140058	GO:0016907	G protein-coupled acetylcholine receptor activity	Combining with acetylcholine and transmitting the signal across the membrane by activating an associated G-protein; promotes the exchange of GDP for GTP on the alpha subunit of a heterotrimeric G-protein complex.
skin	LLvsCC	ENSGACG00000015349	chrm4a	cholinergic receptor, muscarinic 4a [Source:ZFIN;Acc:ZDB-GENE-090410-6]	groupI	27126993	27140058	GO:0007213	G protein-coupled acetylcholine receptor signaling pathway	Any series of molecular signals initiated by an acetylcholine receptor on the surface of the target cell binding to one of its physiological ligands, and proceeding with the activated receptor promoting the exchange of GDP for GTP on the alpha-subunit of an associated heterotrimeric G-protein complex. The GTP-bound activated alpha-G-protein then dissociates from the beta- and gamma-subunits to fu…
skin	LLvsCC	ENSGACG00000015783	crispld2	cysteine-rich secretory protein LCCL domain containing 2 [Source:ZFIN;Acc:ZDB-GENE-130131-1]	groupII	11083787	11093228	GO:0005576	extracellular region	The space external to the outermost structure of a cell. For cells without external protective or external encapsulating structures this refers to space outside of the plasma membrane. This term covers the host cell environment outside an intracellular parasite.
skin	LLvsCC	ENSGACG00000015783	crispld2	cysteine-rich secretory protein LCCL domain containing 2 [Source:ZFIN;Acc:ZDB-GENE-130131-1]	groupII	11083787	11093228	GO:0048703	embryonic viscerocranium morphogenesis	The process in which the anatomical structures of the viscerocranium are generated and organized during the embryonic phase. The viscerocranium is the part of the skull comprising the facial bones.
skin	LLvsCC	ENSGACG00000015783	crispld2	cysteine-rich secretory protein LCCL domain containing 2 [Source:ZFIN;Acc:ZDB-GENE-130131-1]	groupII	11083787	11093228	GO:0060021	roof of mouth development	The biological process whose specific outcome is the progression of the roof of the mouth from an initial condition to its mature state. This process begins with the formation of the structure and ends with the mature structure. The roof of the mouth is the partition that separates the nasal and oral cavities.
skin	LLvsCC	ENSGACG00000015783	crispld2	cysteine-rich secretory protein LCCL domain containing 2 [Source:ZFIN;Acc:ZDB-GENE-130131-1]	groupII	11083787	11093228	GO:0060325	face morphogenesis	The process in which the anatomical structures of the face are generated and organized. The face is the ventral division of the head.
skin	LLvsCC	ENSGACG00000015783	crispld2	cysteine-rich secretory protein LCCL domain containing 2 [Source:ZFIN;Acc:ZDB-GENE-130131-1]	groupII	11083787	11093228	GO:0060536	cartilage morphogenesis	The process in which the anatomical structures of cartilage are generated and organized.
skin	LLvsCC	ENSGACG00000015836	foxd1	forkhead box D1 [Source:ZFIN;Acc:ZDB-GENE-040426-2094]	groupXIV	1333739	1334674	GO:0005634	nucleus	A membrane-bounded organelle of eukaryotic cells in which chromosomes are housed and replicated. In most cells, the nucleus contains all of the cell's chromosomes except the organellar chromosomes, and is the site of RNA synthesis and processing. In some species, or in specialized cell types, RNA metabolism or DNA replication may be absent.
skin	LLvsCC	ENSGACG00000015836	foxd1	forkhead box D1 [Source:ZFIN;Acc:ZDB-GENE-040426-2094]	groupXIV	1333739	1334674	GO:0003700	DNA-binding transcription factor activity	A transcription regulator activity that modulates transcription of gene sets via selective and non-covalent binding to a specific double-stranded genomic DNA sequence (sometimes referred to as a motif) within a cis-regulatory region. Regulatory regions include promoters (proximal and distal) and enhancers. Genes are transcriptional units, and include bacterial operons.
skin	LLvsCC	ENSGACG00000015836	foxd1	forkhead box D1 [Source:ZFIN;Acc:ZDB-GENE-040426-2094]	groupXIV	1333739	1334674	GO:0006355	regulation of transcription, DNA-templated	Any process that modulates the frequency, rate or extent of cellular DNA-templated transcription.
skin	LLvsCC	ENSGACG00000015836	foxd1	forkhead box D1 [Source:ZFIN;Acc:ZDB-GENE-040426-2094]	groupXIV	1333739	1334674	GO:0003677	DNA binding	Any molecular function by which a gene product interacts selectively and non-covalently with DNA (deoxyribonucleic acid).
skin	LLvsCC	ENSGACG00000015836	foxd1	forkhead box D1 [Source:ZFIN;Acc:ZDB-GENE-040426-2094]	groupXIV	1333739	1334674	GO:0043565	sequence-specific DNA binding	Binding to DNA of a specific nucleotide composition, e.g. GC-rich DNA binding, or with a specific sequence motif or type of DNA e.g. promotor binding or rDNA binding.
skin	LLvsCC	ENSGACG00000015836	foxd1	forkhead box D1 [Source:ZFIN;Acc:ZDB-GENE-040426-2094]	groupXIV	1333739	1334674	GO:0048731	system development	The process whose specific outcome is the progression of an organismal system over time, from its formation to the mature structure. A system is a regularly interacting or interdependent group of organs or tissues that work together to carry out a given biological process.
skin	LLvsCC	ENSGACG00000015836	foxd1	forkhead box D1 [Source:ZFIN;Acc:ZDB-GENE-040426-2094]	groupXIV	1333739	1334674	GO:0009653	anatomical structure morphogenesis	The process in which anatomical structures are generated and organized. Morphogenesis pertains to the creation of form.
skin	LLvsCC	ENSGACG00000015859	kank1b	KN motif and ankyrin repeat domains 1b [Source:ZFIN;Acc:ZDB-GENE-060526-260]	groupXIV	1662698	1665223
skin	LLvsCC	ENSGACG00000015860	si:dkey-226m8.10	si:dkey-226m8.10 [Source:ZFIN;Acc:ZDB-GENE-060526-258]	groupXIV	1673379	1676516	GO:0016887	ATP hydrolysis activity	Catalysis of the reaction: ATP + H2O = ADP + H+ Pi. ATP hydrolysis is used in some reactions as an energy source, for example to catalyze a reaction or drive transport against a concentration gradient.
skin	LLvsCC	ENSGACG00000015860	si:dkey-226m8.10	si:dkey-226m8.10 [Source:ZFIN;Acc:ZDB-GENE-060526-258]	groupXIV	1673379	1676516	GO:0016514	SWI/SNF complex	A SWI/SNF-type complex that contains 8 to 14 proteins, including both conserved (core) and nonconserved components; contains the ATPase product of the yeast SNF2 or mammalian SMARCA4/BAF190A/BRG1 gene, or an ortholog thereof.
skin	LLvsCC	ENSGACG00000015860	si:dkey-226m8.10	si:dkey-226m8.10 [Source:ZFIN;Acc:ZDB-GENE-060526-258]	groupXIV	1673379	1676516	GO:0006338	chromatin remodeling	Dynamic structural changes to eukaryotic chromatin occurring throughout the cell division cycle. These changes range from the local changes necessary for transcriptional regulation to global changes necessary for chromosome segregation.
skin	LLvsCC	ENSGACG00000015860	si:dkey-226m8.10	si:dkey-226m8.10 [Source:ZFIN;Acc:ZDB-GENE-060526-258]	groupXIV	1673379	1676516	GO:0005515	protein binding	Binding to a protein.
skin	LLvsCC	ENSGACG00000015960			groupIX	563662	564789	GO:0005576	extracellular region	The space external to the outermost structure of a cell. For cells without external protective or external encapsulating structures this refers to space outside of the plasma membrane. This term covers the host cell environment outside an intracellular parasite.
skin	LLvsCC	ENSGACG00000015960			groupIX	563662	564789	GO:0046872	metal ion binding	Binding to a metal ion.
skin	LLvsCC	ENSGACG00000015960			groupIX	563662	564789	GO:0005509	calcium ion binding	Binding to a calcium ion (Ca2+).
skin	LLvsCC	ENSGACG00000015960			groupIX	563662	564789	GO:1900076	regulation of cellular response to insulin stimulus	Any process that modulates the frequency, rate or extent of cellular response to insulin stimulus.
skin	LLvsCC	ENSGACG00000015960			groupIX	563662	564789	GO:0032571	response to vitamin K	Any process that results in a change in state or activity of a cell or an organism (in terms of movement, secretion, enzyme production, gene expression, etc.) as a result of a vitamin K stimulus.
skin	LLvsCC	ENSGACG00000015960			groupIX	563662	564789	GO:0060348	bone development	The process whose specific outcome is the progression of bone over time, from its formation to the mature structure. Bone is the hard skeletal connective tissue consisting of both mineral and cellular components.
skin	LLvsCC	ENSGACG00000015960			groupIX	563662	564789	GO:0031214	biomineral tissue development	Formation of hard tissues that consist mainly of inorganic compounds, and also contain a small amounts of organic matrices that are believed to play important roles in their formation.
skin	LLvsCC	ENSGACG00000015960			groupIX	563662	564789	GO:0110165	cellular anatomical entity	A part of a cellular organism that is either an immaterial entity or a material entity with granularity above the level of a protein complex but below that of an anatomical system. Or, a substance produced by a cellular organism with granularity above the level of a protein complex.
skin	LLvsCC	ENSGACG00000015962			groupIX	569167	573607
skin	LLvsCC	ENSGACG00000015990	spon1a	spondin 1a [Source:ZFIN;Acc:ZDB-GENE-000427-9]	groupII	12620775	12657077	GO:0046872	metal ion binding	Binding to a metal ion.
skin	LLvsCC	ENSGACG00000015990	spon1a	spondin 1a [Source:ZFIN;Acc:ZDB-GENE-000427-9]	groupII	12620775	12657077	GO:0005576	extracellular region	The space external to the outermost structure of a cell. For cells without external protective or external encapsulating structures this refers to space outside of the plasma membrane. This term covers the host cell environment outside an intracellular parasite.
skin	LLvsCC	ENSGACG00000015990	spon1a	spondin 1a [Source:ZFIN;Acc:ZDB-GENE-000427-9]	groupII	12620775	12657077	GO:0007155	cell adhesion	The attachment of a cell, either to another cell or to an underlying substrate such as the extracellular matrix, via cell adhesion molecules.
skin	LLvsCC	ENSGACG00000016010			groupIII	9180647	9183385	GO:0033179	proton-transporting V-type ATPase, V0 domain	A protein complex that forms part of a proton-transporting V-type ATPase and mediates proton transport across a membrane. The V0 complex consists of at least four different subunits (a,c,d and e); six or more c subunits form a proton-binding rotor ring.
skin	LLvsCC	ENSGACG00000016010			groupIII	9180647	9183385	GO:0006811	ion transport	The directed movement of charged atoms or small charged molecules into, out of or within a cell, or between cells, by means of some agent such as a transporter or pore.
skin	LLvsCC	ENSGACG00000016010			groupIII	9180647	9183385	GO:0046961	proton-transporting ATPase activity, rotational mechanism	Enables the transfer of protons from one side of a membrane to the other according to the reaction: ATP + H2O + H+(in) = ADP + phosphate + H+(out), by a rotational mechanism.
skin	LLvsCC	ENSGACG00000016010			groupIII	9180647	9183385	GO:1902600	proton transmembrane transport	The directed movement of a proton across a membrane.
skin	LLvsCC	ENSGACG00000016062			groupXIV	2977380	3021070	GO:0005201	extracellular matrix structural constituent	The action of a molecule that contributes to the structural integrity of the extracellular matrix.
skin	LLvsCC	ENSGACG00000016062			groupXIV	2977380	3021070
skin	LLvsCC	ENSGACG00000016131	dld	delta like canonical Notch ligand 1 [Source:HGNC Symbol;Acc:HGNC:2908]	groupII	13560095	13565890	GO:0016020	membrane	A lipid bilayer along with all the proteins and protein complexes embedded in it an attached to it.
skin	LLvsCC	ENSGACG00000016131	dld	delta like canonical Notch ligand 1 [Source:HGNC Symbol;Acc:HGNC:2908]	groupII	13560095	13565890	GO:0016021	integral component of membrane	The component of a membrane consisting of the gene products and protein complexes having at least some part of their peptide sequence embedded in the hydrophobic region of the membrane.
skin	LLvsCC	ENSGACG00000016131	dld	delta like canonical Notch ligand 1 [Source:HGNC Symbol;Acc:HGNC:2908]	groupII	13560095	13565890	GO:0005509	calcium ion binding	Binding to a calcium ion (Ca2+).
skin	LLvsCC	ENSGACG00000016131	dld	delta like canonical Notch ligand 1 [Source:HGNC Symbol;Acc:HGNC:2908]	groupII	13560095	13565890	GO:0007154	cell communication	Any process that mediates interactions between a cell and its surroundings. Encompasses interactions such as signaling or attachment between one cell and another cell, between a cell and an extracellular matrix, or between a cell and any other aspect of its environment.
skin	LLvsCC	ENSGACG00000016131	dld	delta like canonical Notch ligand 1 [Source:HGNC Symbol;Acc:HGNC:2908]	groupII	13560095	13565890	GO:0007219	Notch signaling pathway	A series of molecular signals initiated by the binding of an extracellular ligand to the receptor Notch on the surface of a target cell, and ending with regulation of a downstream cellular process, e.g. transcription.
skin	LLvsCC	ENSGACG00000016131	dld	delta like canonical Notch ligand 1 [Source:HGNC Symbol;Acc:HGNC:2908]	groupII	13560095	13565890	GO:0007275	multicellular organism development	The biological process whose specific outcome is the progression of a multicellular organism over time from an initial condition (e.g. a zygote or a young adult) to a later condition (e.g. a multicellular animal or an aged adult).
skin	LLvsCC	ENSGACG00000016131	dld	delta like canonical Notch ligand 1 [Source:HGNC Symbol;Acc:HGNC:2908]	groupII	13560095	13565890	GO:0048513	animal organ development	Development of a tissue or tissues that work together to perform a specific function or functions. Development pertains to the process whose specific outcome is the progression of a structure over time, from its formation to the mature structure. Organs are commonly observed as visibly distinct structures, but may also exist as loosely associated clusters of cells that work together to perform a …
skin	LLvsCC	ENSGACG00000016264	angptl1b	angiopoietin-like 1b [Source:ZFIN;Acc:ZDB-GENE-030131-6243]	groupIII	9908942	9912862
skin	LLvsCC	ENSGACG00000016517	S1PR3	sphingosine-1-phosphate receptor 3 [Source:HGNC Symbol;Acc:HGNC:3167]	groupXIV	4197564	4199371	GO:0005886	plasma membrane	The membrane surrounding a cell that separates the cell from its external environment. It consists of a phospholipid bilayer and associated proteins.
skin	LLvsCC	ENSGACG00000016517	S1PR3	sphingosine-1-phosphate receptor 3 [Source:HGNC Symbol;Acc:HGNC:3167]	groupXIV	4197564	4199371	GO:0016020	membrane	A lipid bilayer along with all the proteins and protein complexes embedded in it an attached to it.
skin	LLvsCC	ENSGACG00000016517	S1PR3	sphingosine-1-phosphate receptor 3 [Source:HGNC Symbol;Acc:HGNC:3167]	groupXIV	4197564	4199371	GO:0016021	integral component of membrane	The component of a membrane consisting of the gene products and protein complexes having at least some part of their peptide sequence embedded in the hydrophobic region of the membrane.
skin	LLvsCC	ENSGACG00000016517	S1PR3	sphingosine-1-phosphate receptor 3 [Source:HGNC Symbol;Acc:HGNC:3167]	groupXIV	4197564	4199371	GO:0004930	G protein-coupled receptor activity	Combining with an extracellular signal and transmitting the signal across the membrane by activating an associated G-protein; promotes the exchange of GDP for GTP on the alpha subunit of a heterotrimeric G-protein complex.
skin	LLvsCC	ENSGACG00000016517	S1PR3	sphingosine-1-phosphate receptor 3 [Source:HGNC Symbol;Acc:HGNC:3167]	groupXIV	4197564	4199371	GO:0007186	G protein-coupled receptor signaling pathway	A series of molecular signals that proceeds with an activated receptor promoting the exchange of GDP for GTP on the alpha-subunit of an associated heterotrimeric G-protein complex. The GTP-bound activated alpha-G-protein then dissociates from the beta- and gamma-subunits to further transmit the signal within the cell. The pathway begins with receptor-ligand interaction, or for basal GPCR signalin…
skin	LLvsCC	ENSGACG00000016517	S1PR3	sphingosine-1-phosphate receptor 3 [Source:HGNC Symbol;Acc:HGNC:3167]	groupXIV	4197564	4199371	GO:0007165	signal transduction	The cellular process in which a signal is conveyed to trigger a change in the activity or state of a cell. Signal transduction begins with reception of a signal (e.g. a ligand binding to a receptor or receptor activation by a stimulus such as light), or for signal transduction in the absence of ligand, signal-withdrawal or the activity of a constitutively active receptor. Signal transduction ends…
skin	LLvsCC	ENSGACG00000016517	S1PR3	sphingosine-1-phosphate receptor 3 [Source:HGNC Symbol;Acc:HGNC:3167]	groupXIV	4197564	4199371	GO:0038036	sphingosine-1-phosphate receptor activity	Combining with the sphingolipid sphingosine-1-phosphate (S1P), and transmitting the signal across the membrane by activating an associated G-protein.
skin	LLvsCC	ENSGACG00000016517	S1PR3	sphingosine-1-phosphate receptor 3 [Source:HGNC Symbol;Acc:HGNC:3167]	groupXIV	4197564	4199371	GO:0003376	sphingosine-1-phosphate receptor signaling pathway	A series of molecular signals initiated by the sphingolipid sphingosine-1-phosphate (S1P) binding to a receptor on the surface of the cell, and which proceeds with the activated receptor transmitting the signal by promoting the exchange of GDP for GTP on the alpha-subunit of an associated heterotrimeric G-protein complex. The pathway ends with regulation of a downstream cellular process, e.g. tra…
skin	LLvsCC	ENSGACG00000016707	abca4b	ATP-binding cassette, sub-family A (ABC1), member 4b [Source:ZFIN;Acc:ZDB-GENE-050517-4]	groupIII	11515854	11543148	GO:0016020	membrane	A lipid bilayer along with all the proteins and protein complexes embedded in it an attached to it.
skin	LLvsCC	ENSGACG00000016707	abca4b	ATP-binding cassette, sub-family A (ABC1), member 4b [Source:ZFIN;Acc:ZDB-GENE-050517-4]	groupIII	11515854	11543148	GO:0016021	integral component of membrane	The component of a membrane consisting of the gene products and protein complexes having at least some part of their peptide sequence embedded in the hydrophobic region of the membrane.
skin	LLvsCC	ENSGACG00000016707	abca4b	ATP-binding cassette, sub-family A (ABC1), member 4b [Source:ZFIN;Acc:ZDB-GENE-050517-4]	groupIII	11515854	11543148	GO:0005524	ATP binding	Binding to ATP, adenosine 5'-triphosphate, a universally important coenzyme and enzyme regulator.
skin	LLvsCC	ENSGACG00000016707	abca4b	ATP-binding cassette, sub-family A (ABC1), member 4b [Source:ZFIN;Acc:ZDB-GENE-050517-4]	groupIII	11515854	11543148	GO:0055085	transmembrane transport	The process in which a solute is transported across a lipid bilayer, from one side of a membrane to the other.
skin	LLvsCC	ENSGACG00000016707	abca4b	ATP-binding cassette, sub-family A (ABC1), member 4b [Source:ZFIN;Acc:ZDB-GENE-050517-4]	groupIII	11515854	11543148	GO:0000166	nucleotide binding	Binding to a nucleotide, any compound consisting of a nucleoside that is esterified with (ortho)phosphate or an oligophosphate at any hydroxyl group on the ribose or deoxyribose.
skin	LLvsCC	ENSGACG00000016707	abca4b	ATP-binding cassette, sub-family A (ABC1), member 4b [Source:ZFIN;Acc:ZDB-GENE-050517-4]	groupIII	11515854	11543148	GO:0140359	ABC-type transporter activity	Primary active transporter characterized by two nucleotide-binding domains and two transmembrane domains. Uses the energy generated from ATP hydrolysis to drive the transport of a substance across a membrane.
skin	LLvsCC	ENSGACG00000016733	chst12b	carbohydrate (chondroitin 4) sulfotransferase 12b [Source:ZFIN;Acc:ZDB-GENE-090312-144]	groupIX	5125901	5129003	GO:0016020	membrane	A lipid bilayer along with all the proteins and protein complexes embedded in it an attached to it.
skin	LLvsCC	ENSGACG00000016733	chst12b	carbohydrate (chondroitin 4) sulfotransferase 12b [Source:ZFIN;Acc:ZDB-GENE-090312-144]	groupIX	5125901	5129003	GO:0016021	integral component of membrane	The component of a membrane consisting of the gene products and protein complexes having at least some part of their peptide sequence embedded in the hydrophobic region of the membrane.
skin	LLvsCC	ENSGACG00000016733	chst12b	carbohydrate (chondroitin 4) sulfotransferase 12b [Source:ZFIN;Acc:ZDB-GENE-090312-144]	groupIX	5125901	5129003	GO:0016740	transferase activity	Catalysis of the transfer of a group, e.g. a methyl group, glycosyl group, acyl group, phosphorus-containing, or other groups, from one compound (generally regarded as the donor) to another compound (generally regarded as the acceptor). Transferase is the systematic name for any enzyme of EC class 2.
[truncated: 337 more rows]

## Sheet: DSGs
Table S4B. GO Terms present in the differentially spliced genes (DSGs) identified in the Eda LLvsCC comparisons
Tissue	Comparison	Gene stable ID	Gene name	Gene description	Chromosome/scaffold name	Gene start (bp)	Gene end (bp)	GO term accession	GO term name	GO term definition
[truncated: 227 more rows]

## Sheet: Co-expression modules
Table S4C. GO Terms present in module M27 from skin
[truncated: 144 more rows]
