# Supplementary material for: Molecular mechanisms of Eda‐mediated adaptation to freshwater in threespine stickleback
Source: Mol Ecol. 2023 May 16;34(15):e16989. doi: 10.1111/mec.16989 (PMC12288785; doi:10.1111/mec.16989)
Supplement: Supplementary file 6 — Table S5 [file MEC-34-e16989-s004.xlsx]

## Sheet: Sheet1
Table S5. DEGs and DSGs without immune GO Terms but with immune functions found in the literature
Gene name	Long name	Ensembl ID	Chr	Immune function	Reference (PMID)	Tissue	Gene type
ets1	ETS proto-oncogene 1	ENSGACG00000006591	I	involved in the development and/or function of T cells, B cells and natural killer cells.	Garret-Sinha, 2013 and Ditmmer, 2003	skin	DEG
laptm4b	lysosomal protein transmembrane 4 beta	ENSGACG00000003494	XX	Regulates the immunosuppressor activity of regulatory T cells s and interacts with Garp	Hyugens et al., 2015	skin	DEG
tbk1	TANK-binding kinase 1	ENSGACG00000000607	IV	Important node protein for multiple signaling pathways; integrates upstream signald and modulates downstream targets; many of these pathways are related to immunity, namely pathogen detection, inflammation, immune response	helgason et al., 2013; tons of references in genecards - https://www.genecards.org/cgi-bin/carddisp.pl?gene=TBK1&keywords=tbk1	skin	DSG
itgb2	integrin, beta 2	ENSGACG00000001519	XVI	important for the function and migration of T cells, neutrophils and killer cells	Bai et al., 2017; Barber et al., 2004; Kristóf et al., 2013; Ostermann et al., 2002; Walling and Kim, 2018	hk	DSG
traf3	TNF receptor-associated factor 3	ENSGACG00000004323	XV	pleiotropic regulator of of T and B cells	Lin et al,2015; Yi et al., 2015	hk	DSG
