# Supplementary material for: Molecular mechanisms of Eda‐mediated adaptation to freshwater in threespine stickleback
Source: Mol Ecol. 2023 May 16;34(15):e16989. doi: 10.1111/mec.16989 (PMC12288785; doi:10.1111/mec.16989)
Supplement: Supplementary file 7 — Table S6 [file MEC-34-e16989-s007.xlsx]

## Sheet: skin
Table S6A. Gene co-expression module and connectivity of all genes in the skin transcriptome.
Ensembl ID	Gene name	module	total connectivity (kTotal)
ENSGACG00000000006	fam83c	8	74.2602
ENSGACG00000000008		3	125.918
ENSGACG00000000009	eif6	3	133.192
ENSGACG00000000010	map1lc3a	0	31.7674
ENSGACG00000000011	dynlrb1	0	36.2866
ENSGACG00000000012	si:dkey-49n23.1	1	60.6476
ENSGACG00000000013	smpd4	0	30.9895
ENSGACG00000000014	dock3	0	15.2781
ENSGACG00000000015	cand2	1	284.216
ENSGACG00000000016	cox6c	19	74.3188
ENSGACG00000000017		0	45.8808
ENSGACG00000000022	matn4	0	46.4751
ENSGACG00000000024	rbl1	8	74.3591
ENSGACG00000000025	psmf1	0	17.0826
ENSGACG00000000027	mcm2	13	66.3917
ENSGACG00000000033	blcap	0	81.1597
ENSGACG00000000035	ripor3	0	23.6099
ENSGACG00000000037	chd6	0	37.5364
ENSGACG00000000039	ptprt	0	10.5997
ENSGACG00000000058		0	13.9527
ENSGACG00000000059	syn2a	0	14.6306
ENSGACG00000000060	raf1a	0	40.206
ENSGACG00000000061	cnbpa	9	179.593
ENSGACG00000000062	zgc:77375	0	32.4656
ENSGACG00000000063	IQSEC1	0	22.5725
ENSGACG00000000064	nup210	0	32.6409
ENSGACG00000000065	FBLN2	0	20.6922
ENSGACG00000000067	thsd7aa	0	38.897
ENSGACG00000000068	wnt7ab	14	103.209
ENSGACG00000000069	zgc:171857	0	35.8769
ENSGACG00000000070	ptpdc1b	0	12.0566
ENSGACG00000000071	nxph1	0	25.7021
ENSGACG00000000074	phf14	0	23.3984
ENSGACG00000000075	BICD2	0	28.7305
ENSGACG00000000078	abcd3a	0	18.6117
ENSGACG00000000079	FGD3	0	31.4937
ENSGACG00000000080	glcci1a	0	23.8712
ENSGACG00000000081		0	15.931
ENSGACG00000000082		24	27.2655
ENSGACG00000000083	umad1	0	44.6513
ENSGACG00000000084		0	30.8723
ENSGACG00000000085	rpa3	0	19.4179
ENSGACG00000000086	brpf1	2	54.8017
ENSGACG00000000087	f3a	2	84.7343
ENSGACG00000000088		0	7.86595
ENSGACG00000000089		0	9.65948
ENSGACG00000000090	creld1b	0	18.6122
ENSGACG00000000091	si:dkey-202e17.1	0	15.3425
ENSGACG00000000092	sdhaf3	0	19.9879
ENSGACG00000000093	tac1	0	16.5092
ENSGACG00000000094	asns	0	19.4824
ENSGACG00000000095		0	10.75
ENSGACG00000000096	rxrba	0	26.1139
ENSGACG00000000098	cnn3a	0	20.3973
ENSGACG00000000099	col11a2	5	110.064
ENSGACG00000000100	steap2	1	51.4172
ENSGACG00000000101	epha4l	0	38.2605
ENSGACG00000000103	brd2a	2	49.322
ENSGACG00000000104	chchd7	0	23.0569
ENSGACG00000000107	psmb9a	0	25.5445
ENSGACG00000000108		16	101.685
ENSGACG00000000110	psmb12	0	69.8313
ENSGACG00000000113	psmb8a	0	28.2537
ENSGACG00000000116		0	7.00427
ENSGACG00000000117		0	29.596
ENSGACG00000000118	psmb8a	0	22.0048
ENSGACG00000000120		1	53.4876
ENSGACG00000000122		0	29.7231
ENSGACG00000000125		0	15.8472
ENSGACG00000000127	psmb8a	0	36.4702
ENSGACG00000000128	tap2a	0	37.3326
ENSGACG00000000129	psmb9a	0	40.2214
ENSGACG00000000130	psmb12	0	23.2903
ENSGACG00000000131	psmb13a	0	15.1532
ENSGACG00000000133	psmb8a	0	27.823
ENSGACG00000000134		0	20.9122
ENSGACG00000000135	tap2a	0	35.4815
ENSGACG00000000137	psmb9a	0	13.6729
ENSGACG00000000138	psmb12	0	47.7228
ENSGACG00000000139	psmb13a	0	31.0401
ENSGACG00000000140	psmb8a	0	16.021
ENSGACG00000000141		0	22.984
ENSGACG00000000142	tap2a	0	42.8876
ENSGACG00000000143	psmb9a	0	30.3021
ENSGACG00000000144	psmb12	0	17.9127
ENSGACG00000000145	psmb13a	0	9.56874
ENSGACG00000000146	psmb8a	0	27.6601
ENSGACG00000000147	psmb9a	0	10.9763
ENSGACG00000000148	psmb12	0	21.7688
ENSGACG00000000149	psmb13a	0	48.6356
ENSGACG00000000150	psmb8a	0	14.0724
ENSGACG00000000151		0	30.5916
ENSGACG00000000152		0	11.2708
ENSGACG00000000182	prpf38a	0	31.8706
ENSGACG00000000186	pcid2	0	43.6908
ENSGACG00000000191		0	20.6376
ENSGACG00000000192		0	25.926
ENSGACG00000000193		0	9.93108
ENSGACG00000000196	stx10	0	25.3173
ENSGACG00000000198	atp6ap1a	1	85.5802
ENSGACG00000000204	taz	0	19.644
ENSGACG00000000206		0	14.1994
ENSGACG00000000207		2	53.9818
ENSGACG00000000209		6	75.6247
ENSGACG00000000212	psmd2	10	64.4646
ENSGACG00000000218	prss16	0	17.1829
ENSGACG00000000219	serpine2	5	21.5172
ENSGACG00000000222		2	57.9746
ENSGACG00000000225	wdfy1	0	34.5451
ENSGACG00000000233		0	38.573
ENSGACG00000000234		0	42.5349
ENSGACG00000000235	tsn	0	48.0835
ENSGACG00000000239		16	151.81
ENSGACG00000000248		0	29.2531
ENSGACG00000000249		17	80.4704
ENSGACG00000000250	ints6	0	44.3458
ENSGACG00000000251	kcne4	0	13.0417
ENSGACG00000000252		0	24.0114
ENSGACG00000000253	ITPR3	0	45.8252
ENSGACG00000000255	wdfy2	0	29.5668
ENSGACG00000000257	dhrs12	0	40.9349
ENSGACG00000000260	itgav	2	105.468
ENSGACG00000000261	farsb	0	19.4417
ENSGACG00000000262	gripap1	0	45.9568
ENSGACG00000000264	si:dkey-101k6.5	0	38.0251
ENSGACG00000000265	lmln	2	65.7507
ENSGACG00000000267		2	104.831
ENSGACG00000000269	lacc1	0	17.2491
ENSGACG00000000270		23	19.1947
ENSGACG00000000271		0	15.7282
ENSGACG00000000272		1	310.436
ENSGACG00000000273	arl8a	0	30.4056
ENSGACG00000000274	ttn.1	1	317.508
ENSGACG00000000280	plxna3	0	39.5464
ENSGACG00000000281	bcap31	3	119.783
ENSGACG00000000286	slc35a2	0	17.6747
ENSGACG00000000288		0	16.5336
ENSGACG00000000289	TSPEAR	0	13.4062
ENSGACG00000000290	CDK16	3	44.4102
ENSGACG00000000291	ube2g2	0	32.1357
ENSGACG00000000293	rad51c	2	53.4245
ENSGACG00000000294	mylka	1	304.22
ENSGACG00000000295	abt1	3	132.132
ENSGACG00000000296		3	76.7221
ENSGACG00000000299		0	48.8131
ENSGACG00000000300		1	37.5395
ENSGACG00000000301		1	244.628
ENSGACG00000000303		0	65.9858
ENSGACG00000000304	nfxl1	3	104.56
ENSGACG00000000305		16	34.1989
ENSGACG00000000306	gtdc1	0	19.7866
ENSGACG00000000307		17	71.2518
ENSGACG00000000309	gnl3	3	213.008
ENSGACG00000000310	zeb2a	0	44.0518
ENSGACG00000000311	epc2	0	50.0412
ENSGACG00000000312	glt8d1	0	19.5385
ENSGACG00000000313	spcs1	9	96.9883
ENSGACG00000000315		0	9.8578
ENSGACG00000000316	nek4	0	18.9001
ENSGACG00000000318		1	37.8101
ENSGACG00000000319	camk1b	3	84.3592
ENSGACG00000000320	cyp17a2	0	10.0132
ENSGACG00000000321		0	18.4151
ENSGACG00000000327	ccdc3b	5	79.6698
ENSGACG00000000329	VAMP3	17	83.5283
ENSGACG00000000330		0	20.9121
ENSGACG00000000331	mxra8a	0	13.0712
ENSGACG00000000332	psma5	10	97.2972
ENSGACG00000000333		1	31.6271
ENSGACG00000000334	naa25	0	23.254
ENSGACG00000000336		0	10.4324
ENSGACG00000000337		0	5.61292
ENSGACG00000000338	brap	0	31.2719
ENSGACG00000000339		0	26.3926
ENSGACG00000000340	sort1a	0	38.377
ENSGACG00000000341	tor4aa	0	72.6812
ENSGACG00000000342	zgc:56235	0	29.224
ENSGACG00000000344		0	50.0266
ENSGACG00000000346		0	13.2825
ENSGACG00000000347	mdm4	0	31.6961
ENSGACG00000000348		0	31.5681
ENSGACG00000000349	myog	1	117.189
ENSGACG00000000350		0	43.7208
ENSGACG00000000351	SLC25A1	0	19.5335
ENSGACG00000000353	ppfia4	0	17.9734
ENSGACG00000000354	pi4kaa	0	13.327
ENSGACG00000000355	si:dkey-222f2.1	5	51.252
ENSGACG00000000356		2	126.841
ENSGACG00000000357	tmem183a	9	59.7587
ENSGACG00000000358		1	297.963
ENSGACG00000000360		0	59.9351
ENSGACG00000000361	marveld2a	0	14.9496
ENSGACG00000000363	oclna	0	19.4933
ENSGACG00000000364	tfeb	0	33.7544
ENSGACG00000000366	rasgrf2a	0	11.8281
ENSGACG00000000367	foxp4	0	20.6144
ENSGACG00000000368		0	18.871
ENSGACG00000000369	ttc39b	0	18.8427
ENSGACG00000000370		0	14.8763
ENSGACG00000000371	FAM72B	2	110.649
ENSGACG00000000372		1	320.348
ENSGACG00000000373	wdr55	0	36.5292
ENSGACG00000000374	srgap2	8	95.3606
ENSGACG00000000376	ikbke	17	109.712
ENSGACG00000000377	ccdc171	0	14.5039
ENSGACG00000000379		0	16.566
ENSGACG00000000380	si:ch73-132f6.5	0	20.132
ENSGACG00000000383	RASSF5	0	45.6244
ENSGACG00000000385	dyrk3	0	46.1884
ENSGACG00000000388	MAPKAPK2	2	199.597
ENSGACG00000000392		10	139.499
ENSGACG00000000393	il19l	0	11.6999
ENSGACG00000000397	prelp	0	24.1197
ENSGACG00000000399	fmoda	0	21.4198
ENSGACG00000000405		2	42.1509
ENSGACG00000000407		0	18.6748
ENSGACG00000000411	LRRN2	0	20.1878
ENSGACG00000000412	elmo2	0	20.8258
ENSGACG00000000418	arfgap1	0	50.5653
ENSGACG00000000419	vezf1b	6	168.832
ENSGACG00000000421	mrps23	10	60.9703
ENSGACG00000000422	ngef	12	90.1851
ENSGACG00000000424		24	78.2501
ENSGACG00000000425		0	30.9418
ENSGACG00000000428		0	25.7593
ENSGACG00000000429		0	9.42112
ENSGACG00000000430		1	58.4116
ENSGACG00000000431		0	18.7399
ENSGACG00000000432		1	303.476
ENSGACG00000000433		0	7.41025
ENSGACG00000000434	abcc1	0	17.8191
ENSGACG00000000435		1	35.5029
ENSGACG00000000436		0	30.13
ENSGACG00000000437	sys1	0	26.9482
ENSGACG00000000438		0	34.1369
ENSGACG00000000439		0	21.1627
ENSGACG00000000443	si:ch211-160o17.2	2	185.234
ENSGACG00000000445		0	29.3513
ENSGACG00000000448	snrnp70	0	15.2876
ENSGACG00000000449		0	20.2611
ENSGACG00000000450	nab2	0	26.2074
ENSGACG00000000451	NR4A1	7	36.5036
ENSGACG00000000452	vps9d1	0	22.5725
ENSGACG00000000454	zgc:86609	0	28.3169
ENSGACG00000000456	dgkab	1	59.0159
ENSGACG00000000457		0	6.75017
ENSGACG00000000458	lin7b	1	161.709
ENSGACG00000000459		0	17.5628
ENSGACG00000000460	pdf	0	20.4143
ENSGACG00000000461	stx16	0	37.4052
ENSGACG00000000463		0	12.8219
ENSGACG00000000464	tat	0	51.0251
ENSGACG00000000465	EEF1AKMT3	1	213.327
ENSGACG00000000466	usp11	0	49.8026
ENSGACG00000000467	cnpy2	0	35.608
ENSGACG00000000468	mpp2a	0	14.5542
ENSGACG00000000469		0	47.5997
ENSGACG00000000472	slc11a2	0	27.7728
ENSGACG00000000473	zgc:56622	0	13.7029
ENSGACG00000000474	rpl23	11	60.1062
ENSGACG00000000477		0	20.1025
ENSGACG00000000479	rfc2	0	26.3958
ENSGACG00000000480	cotl1	0	22.7832
ENSGACG00000000481	atat1	0	12.1123
ENSGACG00000000482	meak7	0	24.6621
ENSGACG00000000483	plcg2	0	53.7292
ENSGACG00000000484	ca10b	0	9.1803
ENSGACG00000000485		0	15.0484
ENSGACG00000000486	ANKRD52	0	22.6928
ENSGACG00000000487		1	36.5213
ENSGACG00000000488		0	16.9988
ENSGACG00000000489	si:ch211-152p11.4	0	55.7635
ENSGACG00000000490	timm29	0	23.5566
ENSGACG00000000491	yipf2	0	38.2041
ENSGACG00000000492	bag6l	0	10.5979
ENSGACG00000000493	npepl1	0	49.6879
ENSGACG00000000494	tmem170a	0	28.3801
ENSGACG00000000495	si:ch211-215a10.4	0	30.4989
ENSGACG00000000496	nbr1b	0	18.4309
ENSGACG00000000497	arl4ab	0	20.4256
ENSGACG00000000498	ctsz	0	40.9925
ENSGACG00000000499	tmem106bb	0	22.5219
ENSGACG00000000500	ARL4D	7	31.2232
ENSGACG00000000501		3	95.3033
ENSGACG00000000502	nelfcd	0	100.83
ENSGACG00000000503	sept12	0	22.461
ENSGACG00000000504		0	9.89822
ENSGACG00000000505	edem2	0	24.4824
ENSGACG00000000508	kdm5ba	0	87.5773
ENSGACG00000000510	gatad2b	0	23.128
ENSGACG00000000511		0	43.8853
ENSGACG00000000512	rabif	11	85.5423
ENSGACG00000000514	txnipa	14	52.9414
ENSGACG00000000515	snx21	0	15.2578
ENSGACG00000000516	adipor1a	0	53.0645
ENSGACG00000000518		1	75.5496
ENSGACG00000000519		0	25.1035
ENSGACG00000000520		0	38.9585
ENSGACG00000000521	hm13	6	83.701
ENSGACG00000000522	inavab	0	23.7327
ENSGACG00000000526		7	115.449
ENSGACG00000000527	mrgbp	0	15.345
ENSGACG00000000528	avil	0	21.7096
ENSGACG00000000529	chtopa	3	121.237
ENSGACG00000000532	snapin	0	42.0936
ENSGACG00000000536	olfml3b	0	33.4859
ENSGACG00000000538	si:dkey-222b8.1	2	83.8084
ENSGACG00000000539	cdk2	13	80.5879
ENSGACG00000000541	pex11b	0	33.669
ENSGACG00000000543	ilf2	0	18.2889
ENSGACG00000000544	pmela	18	52.4521
ENSGACG00000000545	timeless	15	68.6929
ENSGACG00000000550		33	43.4031
ENSGACG00000000551		0	30.4578
ENSGACG00000000552	mmp19	0	15.9595
ENSGACG00000000555	suox	0	40.0532
ENSGACG00000000556	ggh	0	17.7958
ENSGACG00000000557	mcrs1	11	60.4375
ENSGACG00000000558		0	20.5006
ENSGACG00000000564		34	32.0475
ENSGACG00000000565		0	17.2161
ENSGACG00000000567	PHF21B	0	35.9285
ENSGACG00000000570	nup50	0	45.0065
ENSGACG00000000572	mettl1	31	83.8139
ENSGACG00000000573		0	12.0023
ENSGACG00000000578	zgc:172139	2	58.68
ENSGACG00000000580		0	37.8692
ENSGACG00000000581	fbxo7	0	9.41665
ENSGACG00000000585	cdk4	0	40.4329
ENSGACG00000000586	rtcb	3	67.6028
ENSGACG00000000589	xpot	3	107.607
ENSGACG00000000590	rpl18a	11	32.6381
ENSGACG00000000594	CDH10	12	39.4299
ENSGACG00000000596	pthlha	0	17.1917
ENSGACG00000000597	C11orf98	3	76.2545
ENSGACG00000000598	lrp6	11	27.6924
ENSGACG00000000599	AGAP2	0	16.8618
ENSGACG00000000601	pip4k2cb	2	121.533
ENSGACG00000000603	igfbp6a	2	75.632
ENSGACG00000000604	SPRYD3	2	189.041
ENSGACG00000000605		0	147.626
ENSGACG00000000607	tbk1	0	18.5819
ENSGACG00000000608		0	21.3532
ENSGACG00000000609	smug1	6	99.6237
ENSGACG00000000610		1	40.3442
ENSGACG00000000612	rargb	5	62.6498
ENSGACG00000000613	crebl2	0	37.2997
ENSGACG00000000614	nr1d4b	2	124.938
ENSGACG00000000616	dusp16	2	173.686
ENSGACG00000000617	rbms2a	14	43.6176
ENSGACG00000000618	lrp1aa	0	34.4638
ENSGACG00000000619	eps8a	0	24.172
ENSGACG00000000620		0	7.72417
ENSGACG00000000622		12	114.783
ENSGACG00000000623	ptpro	0	45.7809
ENSGACG00000000625		2	79.7647
ENSGACG00000000626		12	112.931
ENSGACG00000000628	TCF4	0	47.2657
ENSGACG00000000630		0	55.0429
ENSGACG00000000631	atp8b1	2	140.568
ENSGACG00000000632		0	42.6692
ENSGACG00000000633	esyt1b	0	30.3612
ENSGACG00000000634	cradd	0	17.5969
ENSGACG00000000635	socs2	0	13.2139
ENSGACG00000000636	ncaph2	15	42.0504
ENSGACG00000000637	txnl1	10	107.573
ENSGACG00000000638	zc3h10	7	40.6721
ENSGACG00000000639	sco2	0	29.6245
ENSGACG00000000640		0	17.6777
ENSGACG00000000641	si:dkey-28n18.9	0	30.3823
ENSGACG00000000642	flncb	1	246.228
ENSGACG00000000644	sumf1	0	46.7885
ENSGACG00000000647		0	57.4411
ENSGACG00000000648	nars1	2	107.123
ENSGACG00000000650	kcnd2	0	26.1363
ENSGACG00000000651	fech	0	12.7944
ENSGACG00000000652	tspan12	1	250.931
ENSGACG00000000653	itpr1a	0	30.7073
ENSGACG00000000654	ing3	2	142.921
ENSGACG00000000655		0	16.4008
ENSGACG00000000656	mrpl45	0	13.4367
ENSGACG00000000659	BHLHE40	0	16.8453
ENSGACG00000000660	si:dkeyp-27e10.3	0	4.27625
ENSGACG00000000662	svopl	12	105.356
ENSGACG00000000665		0	18.4867
ENSGACG00000000666	METTL7A	0	14.5243
ENSGACG00000000667	atf1	1	66.1104
ENSGACG00000000668	mical3b	0	22.0983
ENSGACG00000000669		0	19.762
ENSGACG00000000670		0	30.0901
ENSGACG00000000671	dip2bb	0	45.6177
ENSGACG00000000672		0	11.343
ENSGACG00000000673		0	20.3233
ENSGACG00000000674		0	23.4818
ENSGACG00000000675	lta4h	5	20.187
ENSGACG00000000676		0	10.6376
ENSGACG00000000677		0	13.3568
ENSGACG00000000678		0	39.752
ENSGACG00000000679	atf7b	0	36.2659
ENSGACG00000000680	larp4ab	0	56.4278
ENSGACG00000000681	pfdn5	9	134.63
ENSGACG00000000683	atp6v1f	0	25.3329
ENSGACG00000000684	lamtor4	0	24.9168
ENSGACG00000000685	espl1	21	42.405
ENSGACG00000000686	ARF5	0	116.298
ENSGACG00000000687	pfkmb	1	281.107
ENSGACG00000000688	gcc1	2	78.0577
ENSGACG00000000689	dennd6b	0	35.3727
ENSGACG00000000690		1	59.11
ENSGACG00000000692	c1ql4b	0	30.8726
ENSGACG00000000694	smarcc2	0	33.5312
ENSGACG00000000695	irf5	0	40.1101
ENSGACG00000000696	zgc:153867	0	25.6486
ENSGACG00000000697	tsfm	0	35.0083
ENSGACG00000000698	gal3st4	0	51.0173
ENSGACG00000000699	tnpo3	2	200.645
ENSGACG00000000700	endou	36	9.80686
ENSGACG00000000701	map11	33	26.5076
ENSGACG00000000703	ZNF385A	5	72.8593
ENSGACG00000000705	gpr84	2	77.4157
ENSGACG00000000706	cand1	0	31.3592
ENSGACG00000000707	stat2	0	21.7161
ENSGACG00000000708		2	116.067
ENSGACG00000000709		0	9.70526
ENSGACG00000000710		0	13.7188
ENSGACG00000000711	os9	0	18.2256
ENSGACG00000000712	dyrk2	0	16.3213
ENSGACG00000000713	b4galnt1b	0	61.6087
ENSGACG00000000714	arhgef25b	5	75.9303
ENSGACG00000000715	serpine1	2	106.703
ENSGACG00000000717		0	6.96895
ENSGACG00000000719	acvr1bb	0	37.2561
ENSGACG00000000720		0	33.3414
ENSGACG00000000721	ap1s1	17	70.1278
ENSGACG00000000722		0	26.19
ENSGACG00000000723	prkag1	9	84.9706
ENSGACG00000000724		0	81.1793
ENSGACG00000000725	TMEM19	0	18.5174
ENSGACG00000000726		0	16.6995
ENSGACG00000000727		0	25.0128
ENSGACG00000000728	ache	0	57.3315
ENSGACG00000000729	rhebl1	11	57.6141
ENSGACG00000000731		2	133.993
ENSGACG00000000732	KICS2	0	19.5862
ENSGACG00000000733	rnaseka	0	37.2487
ENSGACG00000000735	alox12	0	12.3996
ENSGACG00000000738	cwf19l1	0	37.2647
ENSGACG00000000739	IKZF4	7	45.3725
ENSGACG00000000740		0	25.1968
ENSGACG00000000741	rps26	11	60.9766
ENSGACG00000000742		0	14.4768
ENSGACG00000000743	fkbp11	0	32.852
ENSGACG00000000744	med11	0	20.9624
ENSGACG00000000745	arrb2b	0	34.8687
ENSGACG00000000747	erbb3a	12	63.8219
ENSGACG00000000749	cd99l2	0	22.4257
ENSGACG00000000750	crbn	0	57.9257
ENSGACG00000000751	mtmr1a	0	53.6959
ENSGACG00000000753	mtm1	0	43.6226
ENSGACG00000000754		0	21.9263
ENSGACG00000000755	vhl	0	57.4274
ENSGACG00000000759	acox3	0	31.0943
ENSGACG00000000764	ccdc174	0	38.8997
ENSGACG00000000766	fgd5b	0	34.9722
ENSGACG00000000768	HTRA3	0	25.9358
ENSGACG00000000770	SH3TC1	0	43.5324
ENSGACG00000000771	prkcda	0	56.0404
ENSGACG00000000776	cd248a	0	49.8866
ENSGACG00000000777	rce1a	0	55.6358
ENSGACG00000000778		0	20.377
ENSGACG00000000786	rft1	8	72.2385
ENSGACG00000000787	ruvbl1	3	146.352
ENSGACG00000000789		2	182.845
ENSGACG00000000790		0	14.5898
ENSGACG00000000791		1	138.459
ENSGACG00000000793	eefsec	2	110.194
ENSGACG00000000799	taf6l	0	30.4118
ENSGACG00000000801	GATA2	0	11.6067
ENSGACG00000000802	cth1	0	8.18125
ENSGACG00000000803	mta2	0	61.8223
ENSGACG00000000804	eml3	0	81.9821
ENSGACG00000000806	si:ch211-157b11.8	16	54.4514
ENSGACG00000000807	RAB7A	0	44.7071
ENSGACG00000000809	ecsit	1	81.2389
ENSGACG00000000811		6	108.022
ENSGACG00000000812	rtn3	0	12.2947
ENSGACG00000000813	ARPC4	1	60.0361
ENSGACG00000000815	pfkfb4b	22	43.5083
ENSGACG00000000817	men1	3	98.1114
ENSGACG00000000819	map4k2	5	54.6344
ENSGACG00000000820	TBC1D8	0	28.8256
ENSGACG00000000821	rbm4.2	0	84.9346
ENSGACG00000000822	rbm4.1	17	114.051
ENSGACG00000000823		0	26.2477
ENSGACG00000000825	PDCL3	0	13.9073
ENSGACG00000000826	sf1	0	41.0835
ENSGACG00000000827	pygmb	16	128.161
ENSGACG00000000828	si:ch1073-440b2.1	0	38.6023
ENSGACG00000000829	chchd4b	2	83.6345
ENSGACG00000000830	SEC61A1	2	136.084
ENSGACG00000000831		14	76.0458
ENSGACG00000000832		0	16.1019
ENSGACG00000000833	col7a1	0	23.1197
ENSGACG00000000836	inka1a	0	24.1285
ENSGACG00000000839	gnai2a	0	17.6234
ENSGACG00000000842		0	7.89006
ENSGACG00000000843	BOLA2	11	67.3525
ENSGACG00000000844		0	20.2094
ENSGACG00000000845	slc38a3a	18	38.3826
ENSGACG00000000846	slx1b	0	25.2549
ENSGACG00000000847	grk5	0	27.8013
ENSGACG00000000848		0	16.4284
ENSGACG00000000850		0	42.6614
ENSGACG00000000851	ash2l	0	31.4362
ENSGACG00000000852	ing2	6	165.035
ENSGACG00000000853	rwdd	9	95.2403
ENSGACG00000000855	aebp1	0	26.1647
ENSGACG00000000856	ddx56	0	36.229
ENSGACG00000000858	RBM5	0	34.1721
ENSGACG00000000859	DUSP26	0	14.9314
ENSGACG00000000860		0	33.1228
ENSGACG00000000862	adam19a	0	46.537
ENSGACG00000000865		9	22.4858
ENSGACG00000000866		0	20.4102
ENSGACG00000000867	lrch4	0	39.1058
ENSGACG00000000868	emc3	10	99.3316
ENSGACG00000000870	H2AZ1	0	19.8193
ENSGACG00000000872	usp4	2	190.122
ENSGACG00000000873	si:dkey-225n22.4	5	96.1717
ENSGACG00000000874	mllt3	0	14.3501
ENSGACG00000000876	adam15	0	48.7266
ENSGACG00000000877	focad	0	35.3283
ENSGACG00000000878		0	26.8104
ENSGACG00000000879		0	6.81178
ENSGACG00000000881		0	61.2294
ENSGACG00000000882	gpx1b	0	27.0339
ENSGACG00000000883	si:ch211-256e16.11	0	10.7621
ENSGACG00000000884	fancd2	15	44.5575
ENSGACG00000000885		0	15.8661
ENSGACG00000000886		0	8.71948
ENSGACG00000000887		0	30.076
ENSGACG00000000888	nudt17	0	16.1959
ENSGACG00000000890	HACD4	8	119.422
ENSGACG00000000892	trmt10a	0	31.1594
ENSGACG00000000893		0	19.2351
ENSGACG00000000896		0	6.16244
ENSGACG00000000897	tex264a	0	32.5305
ENSGACG00000000899		0	9.64775
ENSGACG00000000905		9	76.0362
ENSGACG00000000906	parp3	0	32.8333
ENSGACG00000000911	gpr61l	0	14.2668
ENSGACG00000000913	cav3	1	312.143
ENSGACG00000000917	RAP1GDS1	0	37.5403
ENSGACG00000000919	cmtm7	0	13.1576
ENSGACG00000000920	rad18	0	40.5239
ENSGACG00000000923	npr1b	16	70.8383
ENSGACG00000000924	srgap3	0	46.1501
ENSGACG00000000926	plppr4b	0	27.5888
ENSGACG00000000929		1	109.351
ENSGACG00000000930	thumpd3	0	46.7101
ENSGACG00000000931		0	19.4262
ENSGACG00000000932	frem1a	0	9.2929
ENSGACG00000000933	plppr5b	0	27.5437
ENSGACG00000000934	snx7	0	21.9169
ENSGACG00000000935		0	20.4419
ENSGACG00000000936	PTGIS	28	51.7978
ENSGACG00000000938		0	7.03342
ENSGACG00000000939	dek	0	98.7172
ENSGACG00000000940	ptbp2b	0	9.11348
ENSGACG00000000941	sorcs2	1	116.446
ENSGACG00000000942		0	18.4945
ENSGACG00000000943		0	20.3298
ENSGACG00000000944		0	17.7145
ENSGACG00000000946		0	7.70487
ENSGACG00000000947		0	14.9286
ENSGACG00000000951	hccsb	0	21.5795
ENSGACG00000000952		0	7.46923
ENSGACG00000000953		0	6.28099
ENSGACG00000000955		0	6.4765
ENSGACG00000000958	grpel1	10	179.656
ENSGACG00000000959	gbp	0	29.3782
ENSGACG00000000960	tada2b	2	162.363
ENSGACG00000000961	afap1	0	49.9988
ENSGACG00000000963	cse1l	3	144.034
ENSGACG00000000964		0	37.4448
ENSGACG00000000965	reck	5	38.644
ENSGACG00000000966	ablim2	1	267.282
ENSGACG00000000969	zcchc4	3	55.3018
ENSGACG00000000970	tgfbr1b	0	14.853
ENSGACG00000000972	lancl2	0	12.181
ENSGACG00000000974	pde5ab	0	26.0469
ENSGACG00000000976	ift74	0	55.0102
ENSGACG00000000980	pbrm1	0	37.337
ENSGACG00000000981		0	12.9788
ENSGACG00000000986	WDR77	3	104.802
ENSGACG00000000987	svila	16	141.896
ENSGACG00000000989		2	135.594
ENSGACG00000000990	irf6	7	116.09
ENSGACG00000000995		0	18.1518
ENSGACG00000000996		0	17.131
ENSGACG00000000997		0	10.6154
ENSGACG00000000999	znf438	0	29.5541
ENSGACG00000001000	hvcn1	23	21.4244
ENSGACG00000001002	zeb1b	0	86.8032
ENSGACG00000001004	eps8l3a	0	12.4858
ENSGACG00000001005	recql	0	27.6735
ENSGACG00000001006	arhgap12b	0	15.4064
ENSGACG00000001008	ampd2a	0	27.1545
ENSGACG00000001013	AMIGO1	16	89.6224
ENSGACG00000001014		0	20.7506
ENSGACG00000001018	kif5ba	0	38.3887
ENSGACG00000001021	GFOD1	8	74.6285
ENSGACG00000001022	RBM15	2	97.104
ENSGACG00000001023	ccsapa	0	17.7003
ENSGACG00000001024	slc12a7b	0	29.6969
ENSGACG00000001025	SLC6A17	0	22.1724
ENSGACG00000001026	cdc6	0	20.4516
ENSGACG00000001027		0	26.0727
ENSGACG00000001028		0	23.2934
ENSGACG00000001029	strip1	17	158.697
ENSGACG00000001035	AHCYL1	0	12.473
ENSGACG00000001038		0	11.3245
ENSGACG00000001040	rbm34	0	33.7646
ENSGACG00000001042	SRSF3	3	75.4908
ENSGACG00000001044		0	37.1708
ENSGACG00000001045	tbce	0	10.8372
ENSGACG00000001049	cdkn1a	7	79.3103
ENSGACG00000001056	usp49	0	39.2763
ENSGACG00000001058	med20	0	33.77
ENSGACG00000001059	bysl	3	149.22
ENSGACG00000001061	nuak2	0	30.7594
ENSGACG00000001062	pik3r1	0	22.2773
ENSGACG00000001063	dstyk	0	33.2578
ENSGACG00000001064	zgc:101664	0	11.2504
ENSGACG00000001065	celsr2	0	14.0877
ENSGACG00000001066		0	80.8784
ENSGACG00000001068		0	18.4654
ENSGACG00000001069	KCNH2	0	19.21
ENSGACG00000001070	capzb	0	25.1092
ENSGACG00000001071		0	29.4997
ENSGACG00000001072	si:ch211-191j22.3	0	9.48372
ENSGACG00000001074	rab3ip	0	17.8978
ENSGACG00000001076	LRRC2	1	207.757
ENSGACG00000001077		7	97.74
ENSGACG00000001078	si:ch211-87m7.2	0	16.7481
ENSGACG00000001080	UPF2	6	61.6384
ENSGACG00000001081	mak16	3	111.298
ENSGACG00000001082	MICOS10	10	62.2514
ENSGACG00000001083	NBL1	0	36.378
ENSGACG00000001085		0	9.37504
ENSGACG00000001086	slc35e3	0	32.7474
ENSGACG00000001087	RAB14	0	48.9761
ENSGACG00000001088	nup107	13	30.1765
ENSGACG00000001089		0	20.4067
ENSGACG00000001090	ssu72	0	36.8181
ENSGACG00000001091	dmtn	29	23.552
ENSGACG00000001092		0	12.2688
ENSGACG00000001093	srp19	3	165.042
ENSGACG00000001094	ATAD3A	3	120.597
ENSGACG00000001095	mdm2	2	66.3882
ENSGACG00000001096	ercc6l	0	17.1437
ENSGACG00000001097		0	21.4409
ENSGACG00000001098	adam9	0	22.5979
ENSGACG00000001099	PLXNB2	0	36.0664
ENSGACG00000001100	SRRT	3	108.042
ENSGACG00000001102	abcc9	1	66.4331
ENSGACG00000001103	OGDH	1	109.437
ENSGACG00000001105		0	42.468
ENSGACG00000001106	CAMTA2	0	43.0449
ENSGACG00000001107		0	6.87312
ENSGACG00000001108		0	10.7326
ENSGACG00000001109	slc25a3a	19	107.657
ENSGACG00000001111		0	24.7347
ENSGACG00000001112	sdhb	19	77.0723
ENSGACG00000001113	eno3	1	275.987
ENSGACG00000001115	kcnj8	0	35.2049
ENSGACG00000001116	ECHDC3	0	10.823
ENSGACG00000001120	strap	31	102.346
ENSGACG00000001121		0	29.768
ENSGACG00000001122	usp6nl	2	104.775
ENSGACG00000001123		0	24.7625
ENSGACG00000001124		0	8.77249
ENSGACG00000001125	slc25a11	1	215.695
ENSGACG00000001126		0	36.8195
ENSGACG00000001131	ift46	7	26.5066
ENSGACG00000001132		0	28.128
ENSGACG00000001134	mrpl20	10	80.0665
ENSGACG00000001138		0	65.0685
ENSGACG00000001140	MFAP2	0	35.2353
ENSGACG00000001141	KCNAB3	0	14.1658
ENSGACG00000001143		0	29.3178
ENSGACG00000001144	trappc1	9	120.874
ENSGACG00000001147	psmb6	10	26.2569
ENSGACG00000001148	zbtb14	0	19.0283
ENSGACG00000001151	necap2	0	78.2157
ENSGACG00000001154	ephb4b	0	32.4393
ENSGACG00000001155		0	13.5311
ENSGACG00000001156	fbxo42	0	21.5968
ENSGACG00000001157	gcm2	26	31.0353
ENSGACG00000001158		6	156.663
ENSGACG00000001159		16	86.5376
ENSGACG00000001160		0	74.5585
ENSGACG00000001161	DLG4	0	27.8896
ENSGACG00000001164	SLC25A34	0	36.896
ENSGACG00000001165	tfr2	0	5.2506
ENSGACG00000001166		0	23.8213
ENSGACG00000001169		0	22.7539
ENSGACG00000001170		0	28.28
ENSGACG00000001171	fblim1	0	47.4099
ENSGACG00000001172		0	45.5345
ENSGACG00000001173	hmgb2b	0	26.4492
ENSGACG00000001175	ATP1B2	0	17.3062
ENSGACG00000001176	SPEN	0	38.0807
ENSGACG00000001177		0	19.1724
ENSGACG00000001179	prkar2ab	0	14.8989
ENSGACG00000001180	mogat3a	0	38.9968
ENSGACG00000001181		0	18.9429
ENSGACG00000001183	slc25a20	19	28.366
ENSGACG00000001188	nckipsd	0	16.1513
ENSGACG00000001189	eif4e2rs1	3	150.099
ENSGACG00000001192	zgc:158659	0	13.4701
ENSGACG00000001193	ndufaf3	0	35.3798
ENSGACG00000001195	zgc:112334	0	19.6684
ENSGACG00000001197	TMEM43	2	112.438
ENSGACG00000001204	arl5a	0	25.6681
ENSGACG00000001206	rhoab	17	146.429
ENSGACG00000001208	prdm2b	0	29.4272
ENSGACG00000001211	kaznb	0	59.6025
ENSGACG00000001215		0	9.64548
ENSGACG00000001217	tmem51b	0	32.8168
ENSGACG00000001219	skib	2	73.0757
ENSGACG00000001224	pex10	0	18.9107
ENSGACG00000001225	stam2	0	36.3033
ENSGACG00000001232	hacd2	0	15.6877
ENSGACG00000001233	adcy5	0	44.6221
ENSGACG00000001234	renbp	0	18.7208
ENSGACG00000001235	sec22a	0	7.39393
ENSGACG00000001237	brpf3a	7	57.654
ENSGACG00000001238	pdia5	0	21.8869
ENSGACG00000001239	paics	0	15.9674
ENSGACG00000001242	asz1	0	14.8152
ENSGACG00000001245		0	40.7172
ENSGACG00000001246	mon1bb	20	57.5782
ENSGACG00000001247	tcta	0	20.2156
ENSGACG00000001248	glyctk	22	32.1815
ENSGACG00000001254	wdr82	19	77.336
ENSGACG00000001261		0	9.67422
ENSGACG00000001275	cish	0	27.4843
ENSGACG00000001276	hemk1	8	76.8402
ENSGACG00000001278	nprl2	0	23.2585
ENSGACG00000001280	zmynd10	0	6.99936
ENSGACG00000001281	anapc1	0	20.6111
ENSGACG00000001284	sema4ab	0	41.0412
ENSGACG00000001286	rassf1	0	83.4091
ENSGACG00000001291	arhgef1a	0	20.0963
ENSGACG00000001292	tusc2a	0	33.2831
ENSGACG00000001294	HYAL2	0	36.0136
ENSGACG00000001295		0	11.1564
ENSGACG00000001296		16	166.129
ENSGACG00000001297		0	26.9017
ENSGACG00000001299		0	11.5986
ENSGACG00000001300	abhd14b	0	24.8159
ENSGACG00000001301	si:dkey-240h12.4	1	63.4033
ENSGACG00000001302	mtrf1l	0	22.8715
ENSGACG00000001304	desi2	0	39.0989
ENSGACG00000001305	ssr2	0	27.5846
ENSGACG00000001307		0	38.1635
ENSGACG00000001308	sostdc1b	0	9.95531
ENSGACG00000001309		0	22.2039
ENSGACG00000001310	agr2	0	14.2401
ENSGACG00000001312	C3orf18	0	17.406
ENSGACG00000001314		0	26.3605
ENSGACG00000001316		0	32.3965
ENSGACG00000001317	SRGAP3	12	50.7552
ENSGACG00000001323	nfkb2	0	15.8739
ENSGACG00000001324	ppp1r10	0	16.7515
ENSGACG00000001327	ptgis	2	170.305
ENSGACG00000001328		0	36.6376
ENSGACG00000001331		0	30.5311
ENSGACG00000001332		0	20.4982
ENSGACG00000001333		0	7.97827
ENSGACG00000001334		0	17.285
ENSGACG00000001338	psda	2	136.395
ENSGACG00000001343		15	35.721
ENSGACG00000001345		2	143.528
ENSGACG00000001349	elovl6l	7	115.63
ENSGACG00000001351	ttf2	0	19.7179
ENSGACG00000001352	stau1	0	66.9826
ENSGACG00000001353	CST7	0	20.811
ENSGACG00000001354	apmap	1	38.2952
ENSGACG00000001358		0	11.443
ENSGACG00000001360	mphosph8	0	23.9792
ENSGACG00000001361		0	32.2196
ENSGACG00000001363	zmym2	0	24.5646
ENSGACG00000001365	camk1a	0	45.0614
ENSGACG00000001368	cx30.3	0	10.8078
ENSGACG00000001370	cryl1	0	7.08266
ENSGACG00000001371		0	18.2383
ENSGACG00000001372		2	85.2404
ENSGACG00000001373	ca16b	0	49.1376
ENSGACG00000001377		0	18.8448
ENSGACG00000001379	mrps18b	10	72.4191
ENSGACG00000001380	ift88	0	9.67307
ENSGACG00000001381	rnf168	0	94.8595
ENSGACG00000001382	cadpsb	4	28.1179
ENSGACG00000001383	ppp1r14ab	0	11.0177
ENSGACG00000001387	spint2	0	47.7754
ENSGACG00000001388	abcf1	3	97.6775
ENSGACG00000001389	atg16l1	0	30.6782
ENSGACG00000001395	il17d	0	16.7894
ENSGACG00000001397	xpo4	0	26.0459
ENSGACG00000001402	lats2	0	30.5423
ENSGACG00000001406	ska3	15	37.8638
ENSGACG00000001408	stx12	0	39.2238
ENSGACG00000001411	hcn5	0	11.1608
ENSGACG00000001415	cox17	0	47.7368
ENSGACG00000001417	mmadhc	0	19.2939
ENSGACG00000001420	pla1a	1	286.863
ENSGACG00000001422		0	53.4486
ENSGACG00000001423	pla1a	0	41.3413
ENSGACG00000001424		0	22.2431
ENSGACG00000001425	hsd3b1	0	6.34067
ENSGACG00000001427		0	31.231
ENSGACG00000001429	si:rp71-68n21.9	0	51.7304
ENSGACG00000001431		0	24.5754
ENSGACG00000001436		0	23.0062
ENSGACG00000001437	slc6a22.1	0	8.21406
ENSGACG00000001438	rrp1	3	137.595
ENSGACG00000001443	trnau1apa	31	73.1068
ENSGACG00000001446	slc37a1	0	42.3028
ENSGACG00000001450	pde9a	0	12.4462
ENSGACG00000001452	SACM1L	0	52.205
ENSGACG00000001454	wdr4	0	68.3036
ENSGACG00000001455		0	29.678
ENSGACG00000001456	pknox1.1	0	18.7458
ENSGACG00000001457	tmprss3a	5	44.4714
ENSGACG00000001460		0	6.84786
ENSGACG00000001461	ppp1r11	0	37.9697
ENSGACG00000001463	ccdc93	1	31.1984
ENSGACG00000001464	vars2	0	22.1117
ENSGACG00000001466	fkbp5	32	110.423
ENSGACG00000001468	mgat1b	0	42.5852
ENSGACG00000001469	znrd1	0	21.3903
ENSGACG00000001471	gtf2h4	0	42.3963
ENSGACG00000001473	srsf3a	17	129.689
ENSGACG00000001475		23	20.5915
ENSGACG00000001476	trub2	0	60.6516
ENSGACG00000001477	hdhd3	0	16.2696
ENSGACG00000001479	gtf2h4	0	14.006
ENSGACG00000001481	klhl18	0	21.7853
ENSGACG00000001482		4	22.1846
ENSGACG00000001483	patz1	0	38.8301
ENSGACG00000001484		0	19.9654
ENSGACG00000001486	EIF4ENIF1	0	31.7751
ENSGACG00000001488	UTP14C	3	116.395
ENSGACG00000001490		0	53.052
ENSGACG00000001491	insig2	0	24.5314
ENSGACG00000001493		0	35.848
ENSGACG00000001495	zgc:172271	0	24.0882
ENSGACG00000001496	afg3l2	0	31.4795
ENSGACG00000001497	sirt4	0	28.392
ENSGACG00000001498	zgc:112163	9	117.489
ENSGACG00000001499	fastk	0	52.0362
ENSGACG00000001500	tspo	0	33.1325
ENSGACG00000001501	frs3	0	62.6001
ENSGACG00000001503	ppil1	9	125.964
ENSGACG00000001504	ubtfl	22	30.2929
ENSGACG00000001505	eno1b	0	9.06431
ENSGACG00000001509		0	21.5163
ENSGACG00000001510	rereb	0	121.836
ENSGACG00000001512	DBI	11	40.1284
ENSGACG00000001513	si:ch211-157b11.12	0	50.7027
ENSGACG00000001514	kbtbd12	1	314.077
ENSGACG00000001515	tmub1	0	26.8565
ENSGACG00000001517	C2orf76	0	43.2212
ENSGACG00000001518		0	8.32438
ENSGACG00000001519	itgb2	23	28.0058
ENSGACG00000001520	p4htm	0	21.6267
ENSGACG00000001521		0	9.81962
ENSGACG00000001522	myhb	16	199.841
ENSGACG00000001523		0	22.1822
ENSGACG00000001524	ttc19	0	11.4617
ENSGACG00000001527	dnajc5b	5	65.5337
ENSGACG00000001528		16	62.4914
ENSGACG00000001529		1	275.114
ENSGACG00000001530	UBXN4	0	16.9682
ENSGACG00000001531		0	6.89897
ENSGACG00000001532		0	41.2439
ENSGACG00000001533		7	97.0298
ENSGACG00000001534	adhfe1	0	9.71119
ENSGACG00000001535		0	27.8394
ENSGACG00000001536		0	29.121
ENSGACG00000001538	arglu1a	0	70.8629
ENSGACG00000001539	efnb2a	0	6.62467
ENSGACG00000001540	cacna2d2b	0	26.8406
ENSGACG00000001542		0	23.7884
ENSGACG00000001543		0	12.8619
ENSGACG00000001544	acy1	0	20.2412
ENSGACG00000001546	inhbb	0	19.6284
ENSGACG00000001547	gli2a	0	8.49436
ENSGACG00000001548		0	23.9624
ENSGACG00000001549	tfcp2l1	0	18.4381
ENSGACG00000001550	clasp1a	0	18.1644
ENSGACG00000001551	nifk	3	173.91
ENSGACG00000001552	abhd14a	0	46.8259
ENSGACG00000001553	HYAL2	6	70.0377
ENSGACG00000001554	tusc2b	0	29.3804
ENSGACG00000001555	RASSF1	2	58.0991
ENSGACG00000001557	cyb561d2	0	22.8836
ENSGACG00000001558	rad54l2	8	147.478
ENSGACG00000001559		0	10.5249
ENSGACG00000001560	bap1	0	42.4603
ENSGACG00000001561	bsnb	0	18.7469
ENSGACG00000001563	ddx18	3	162.643
ENSGACG00000001565	erc2	0	30.65
ENSGACG00000001567		1	252.434
ENSGACG00000001568		2	109.989
ENSGACG00000001569		2	122.037
ENSGACG00000001571	WDR33	0	26.505
ENSGACG00000001577	actr3	1	76.9025
ENSGACG00000001579		0	12.8969
ENSGACG00000001580	NRP1	0	48.2529
ENSGACG00000001581	si:ch1073-184j22.2	1	163.343
ENSGACG00000001583	pex5lb	0	17.848
ENSGACG00000001584	itgb1b	2	89.2065
ENSGACG00000001586	wnk2	0	18.4918
ENSGACG00000001587		33	36.3219
ENSGACG00000001588	NINJ1	0	21.9918
ENSGACG00000001589	card19	0	17.5024
ENSGACG00000001590		0	12.1136
ENSGACG00000001591	bicd2	0	30.165
ENSGACG00000001592	pde5ab	0	14.4413
ENSGACG00000001593	tkta	0	8.29889
ENSGACG00000001594	mad2l1	15	74.5015
ENSGACG00000001596	top1	0	6.60619
ENSGACG00000001597	cacna1da	5	120.501
ENSGACG00000001598		0	36.196
ENSGACG00000001600	ncoa6	0	43.5692
ENSGACG00000001601	arsj	0	24.4466
ENSGACG00000001602	cops8	0	54.4755
ENSGACG00000001606	camk2d1	0	22.6206
ENSGACG00000001607	trim63b	30	140.631
ENSGACG00000001608	GGT7	7	121.689
ENSGACG00000001609	col6a3	0	42.733
ENSGACG00000001611		5	46.0383
ENSGACG00000001614	vamp5	0	6.63886
ENSGACG00000001615	epc1b	0	38.0423
ENSGACG00000001617	cyp7b1	0	8.21607
ENSGACG00000001618	snai1b	0	15.6937
ENSGACG00000001619		0	16.208
ENSGACG00000001620		1	56.697
ENSGACG00000001621		0	10.0552
ENSGACG00000001627		0	22.7853
ENSGACG00000001630	samhd1	0	22.7505
ENSGACG00000001632	samhd1	0	23.433
ENSGACG00000001633		0	26.0558
ENSGACG00000001634	smg7	0	57.5193
ENSGACG00000001637	aco1	0	43.5146
ENSGACG00000001638		0	12.855
ENSGACG00000001639	samhd1	0	29.1377
ENSGACG00000001640		0	21.5667
ENSGACG00000001644	tmcc1b	7	101.31
ENSGACG00000001645		0	13.9272
ENSGACG00000001646		0	13.5646
ENSGACG00000001647	nmnat2	0	8.77542
ENSGACG00000001649	qrich1	0	43.5071
ENSGACG00000001650		0	10.1633
ENSGACG00000001651		0	20.5051
ENSGACG00000001652	rsu1	0	23.7755
ENSGACG00000001653		0	18.1813
ENSGACG00000001655		30	63.3318
ENSGACG00000001656	map3k8	2	34.0523
ENSGACG00000001657	rpusd4	0	19.5319
ENSGACG00000001658	mtpap	0	39.9608
ENSGACG00000001659	tyw5	0	78.282
ENSGACG00000001660		0	64.4982
ENSGACG00000001661	maip1	10	86.1599
ENSGACG00000001662	bambia	5	73.2074
ENSGACG00000001663	twf2b	27	42.2496
ENSGACG00000001664	pgap1	0	6.87859
ENSGACG00000001665	PPARG	0	10.4592
ENSGACG00000001666	waca	0	59.9909
ENSGACG00000001667		0	37.753
ENSGACG00000001668	hecw2a	0	37.6337
ENSGACG00000001670	iffo2b	0	16.3793
ENSGACG00000001672	mrto4	31	118.534
ENSGACG00000001673	rac2	0	38.5826
ENSGACG00000001675	LAMC2	2	147.818
ENSGACG00000001676	stk17b	2	220.994
ENSGACG00000001677	akr7a3	12	46.8941
ENSGACG00000001679	mpp7a	0	33.5907
ENSGACG00000001680	C2orf69	0	32.9318
ENSGACG00000001683	megf6b	34	16.0188
ENSGACG00000001684	atp6ap2	0	24.7133
ENSGACG00000001686	PAQR9	0	34.6779
ENSGACG00000001687	armc4	0	6.12695
ENSGACG00000001688	bmper	5	74.3105
ENSGACG00000001691	mkxa	0	26.8417
ENSGACG00000001692	eaf1	0	41.1271
ENSGACG00000001693	kcnab2a	0	10.4363
ENSGACG00000001694	rab18a	2	110.383
ENSGACG00000001695	mettl6	0	42.799
ENSGACG00000001696	bcor	0	28.0342
ENSGACG00000001699	park7	1	169.757
ENSGACG00000001700	itgb1a	1	192.175
ENSGACG00000001701	mid1ip1a	2	73.3516
ENSGACG00000001702	TSPAN7	1	169.145
ENSGACG00000001703	pax7a	0	23.2037
ENSGACG00000001704	sh3bp5b	0	14.9143
ENSGACG00000001711	capn7	2	99.8542
ENSGACG00000001712	nrp1a	0	42.2992
ENSGACG00000001715	mrps16	0	37.8779
ENSGACG00000001718	PARD3	0	42.2329
ENSGACG00000001719	katnal1	0	16.9386
ENSGACG00000001720	nt5c3a	1	97.7558
ENSGACG00000001721	dctn3	0	60.057
ENSGACG00000001722	cul2	0	22.2682
ENSGACG00000001725	zgc:101559	0	22.7945
ENSGACG00000001732	atg5	0	36.4692
ENSGACG00000001734	kbtbd7	0	21.8955
ENSGACG00000001740	prdm1a	7	39.778
ENSGACG00000001741	s100a1	5	29.8229
ENSGACG00000001743		12	90.3825
ENSGACG00000001745	tlr18	0	12.6493
ENSGACG00000001746	mycbp2	0	58.1237
ENSGACG00000001748		0	5.04663
ENSGACG00000001755	nipal4	26	33.1153
ENSGACG00000001760	ccny	0	28.3049
ENSGACG00000001765	rnf183	0	59.4127
ENSGACG00000001768	dhx16	0	21.8263
ENSGACG00000001776	fzd8a	5	67.4303
ENSGACG00000001778	klf6a	0	25.5018
ENSGACG00000001782	taf9	0	30.0027
ENSGACG00000001783	cxcr3.2	2	87.174
ENSGACG00000001785		0	22.9627
ENSGACG00000001786	pfkpa	0	30.6537
ENSGACG00000001789	CXCR3	0	17.6593
ENSGACG00000001790	CXCR3	0	15.0291
ENSGACG00000001792	fbxl3a	0	43.6075
ENSGACG00000001796	ARRB2	0	62.689
ENSGACG00000001800	cln5	2	31.8355
ENSGACG00000001803	trim35-28	0	47.4114
ENSGACG00000001804	zgc:162944	0	12.965
ENSGACG00000001806	megf8	3	41.4306
ENSGACG00000001809	wdr37	0	31.7314
ENSGACG00000001813		0	25.5037
ENSGACG00000001814	idi1	1	55.3253
ENSGACG00000001816	acod1	0	20.0627
ENSGACG00000001819		0	29.5243
ENSGACG00000001828	ap4m1	0	28.4087
ENSGACG00000001829	kctd12.1	5	36.4174
ENSGACG00000001830	lmo7a	12	103.769
ENSGACG00000001834	psmb8a	0	34.7617
ENSGACG00000001836	cpne3	2	67.3163
ENSGACG00000001837		0	30.7875
ENSGACG00000001843		0	25.1523
ENSGACG00000001844	daxx	0	74.5288
ENSGACG00000001846	uchl3	9	165.949
ENSGACG00000001848		0	74.8505
ENSGACG00000001852		0	14.9178
ENSGACG00000001854		0	22.6656
ENSGACG00000001855	rbmx2	0	35.7489
ENSGACG00000001856	hsd17b8	0	19.4683
ENSGACG00000001857	siah2l	0	17.7261
ENSGACG00000001858	rmdn1	0	13.9474
ENSGACG00000001860	zbtb22b	2	46.4251
ENSGACG00000001862	wwp1	0	42.8079
ENSGACG00000001865	kifc1	21	42.5466
ENSGACG00000001871	snx16	0	12.6943
ENSGACG00000001873	commd6	0	24.2036
ENSGACG00000001878	tbc1d4	0	45.2881
ENSGACG00000001879	znf384l	3	45.7993
ENSGACG00000001880	slco2b1	0	37.8264
ENSGACG00000001881		2	134.464
ENSGACG00000001883	klf12b	0	36.3243
ENSGACG00000001884		2	171.03
ENSGACG00000001885	klf5b	12	83.4986
ENSGACG00000001886	dachd	0	13.6312
ENSGACG00000001888	pbdc1	11	53.423
ENSGACG00000001889	xpo7	0	21.672
ENSGACG00000001891	PALS1	0	35.3182
ENSGACG00000001892	gpr18	0	50.4988
ENSGACG00000001893	gpr183a	0	33.0295
ENSGACG00000001894	serpinf1	0	34.9218
ENSGACG00000001896	clybl	0	26.4543
ENSGACG00000001898	ccdc88c	0	12.3807
ENSGACG00000001902	tcf19l	0	33.2444
ENSGACG00000001903		0	34.8347
ENSGACG00000001904	tmtc4	0	12.4798
ENSGACG00000001905	dusp11	0	58.5948
ENSGACG00000001908	zgc:56585	0	7.87359
ENSGACG00000001909		0	20.8447
ENSGACG00000001910		0	24.7924
ENSGACG00000001912		28	35.7987
ENSGACG00000001913		0	27.7175
ENSGACG00000001914		6	139.462
ENSGACG00000001915	GPR68	0	24.5973
ENSGACG00000001916	med31	0	29.0097
ENSGACG00000001917	pigm	13	48.8074
ENSGACG00000001918		0	44.2514
ENSGACG00000001919		0	14.6578
ENSGACG00000001920	dbnla	1	73.996
ENSGACG00000001921	il17d	0	19.2841
ENSGACG00000001922		0	12.2065
ENSGACG00000001923	eef1akmt1	0	49.2381
ENSGACG00000001925		0	38.0317
ENSGACG00000001926	nalcn	0	42.6001
ENSGACG00000001927		4	35.7904
ENSGACG00000001928		0	13.8995
ENSGACG00000001929	COX5B	1	189.444
ENSGACG00000001930	ANKS6	1	63.4413
ENSGACG00000001931		0	17.6244
ENSGACG00000001932		0	9.68672
ENSGACG00000001933	COX5B	10	36.4019
ENSGACG00000001934	C17orf49	0	63.3912
ENSGACG00000001935		0	14.0863
ENSGACG00000001936	rnasekb	0	25.1951
ENSGACG00000001937		0	35.0065
ENSGACG00000001938	actr1	3	115.427
ENSGACG00000001939	dglucy	1	39.5992
ENSGACG00000001940	RPS20	11	79.0337
ENSGACG00000001941		0	6.98427
ENSGACG00000001942	nup98	0	31.1988
ENSGACG00000001943	itgbl1	0	11.2885
ENSGACG00000001946	gnpda2	0	36.5389
ENSGACG00000001947	psmb8a	0	8.87516
ENSGACG00000001949	zgc:56231	0	10.7283
ENSGACG00000001954		9	65.3889
ENSGACG00000001955	cdc16	0	54.6429
ENSGACG00000001956	rgs9bp	8	98.337
ENSGACG00000001958		1	60.237
ENSGACG00000001959	atp1a3a	0	5.48411
ENSGACG00000001960	mmp24	0	16.7836
ENSGACG00000001961	dph2	3	75.561
ENSGACG00000001963	enpep	0	6.21254
ENSGACG00000001966	ncf2	23	27.3333
ENSGACG00000001968	pou2f2a	0	8.54897
ENSGACG00000001969	garem	6	74.0367
ENSGACG00000001971		0	6.5231
ENSGACG00000001973		0	8.19616
ENSGACG00000001974	prkdc	0	49.9173
ENSGACG00000001975	p2ry8	0	12.3648
ENSGACG00000001976		0	17.594
ENSGACG00000001978		0	13.0995
ENSGACG00000001979		0	9.03869
ENSGACG00000001981	erf	0	15.8356
ENSGACG00000001982	clcn1a	1	231.221
ENSGACG00000001984		0	26.4944
ENSGACG00000001985	asmtl	0	11.389
ENSGACG00000001986	fam241a	0	48.5722
ENSGACG00000001987	gsk3aa	0	21.8462
ENSGACG00000001988	jkamp	0	18.9876
ENSGACG00000001989	styk1a	0	66.8153
ENSGACG00000001990	zgc:91910	10	92.1929
ENSGACG00000001991	bmp8a	5	97.9387
ENSGACG00000001992		0	30.6994
ENSGACG00000001993	MACF1	0	36.6243
ENSGACG00000001995	gpr135	2	73.6799
ENSGACG00000001996		12	133.473
ENSGACG00000001997	arhgap29a	2	147.14
ENSGACG00000001999	PPP2R3B	14	71.9238
ENSGACG00000002000	abca4a	2	50.2122
ENSGACG00000002001		0	22.2193
ENSGACG00000002002	ndufs5	19	49.232
ENSGACG00000002003	rnf19b	7	94.3023
ENSGACG00000002004	LRRC24	0	5.12018
ENSGACG00000002006	lonp1	0	33.9012
ENSGACG00000002007		0	17.0455
ENSGACG00000002008	cacng6a	1	312.78
ENSGACG00000002009		0	14.6857
ENSGACG00000002010	ak2	0	27.5903
ENSGACG00000002011	si:ch211-218d20.15	0	11.6365
ENSGACG00000002013		0	17.0332
ENSGACG00000002015	med14	0	122.932
ENSGACG00000002016	dohh	0	50.4779
ENSGACG00000002017		0	42.3706
ENSGACG00000002019	enc2	0	12.3953
ENSGACG00000002020	ska1	15	58.1748
ENSGACG00000002021	rsph4a	0	32.7578
ENSGACG00000002022		5	55.9856
ENSGACG00000002023		13	43.9753
ENSGACG00000002024	olfm3a	0	17.8472
ENSGACG00000002025	usp9	0	50.5398
ENSGACG00000002028		0	26.9062
ENSGACG00000002029	si:ch211-173p18.3	0	64.703
ENSGACG00000002031	col11a1a	34	35.9126
ENSGACG00000002032	agbl1	16	104.465
ENSGACG00000002034	sfpq	0	119.459
ENSGACG00000002035	rpl8	11	20.483
ENSGACG00000002037		0	12.4368
ENSGACG00000002039	lrrc40	0	33.2009
ENSGACG00000002041	ZHX1	0	28.6272
ENSGACG00000002045	pde6d	0	22.7475
ENSGACG00000002047		0	29.6757
ENSGACG00000002048	rnpc3	0	15.9183
ENSGACG00000002050	lypla2	3	116.095
ENSGACG00000002051	itga4	0	58.5977
ENSGACG00000002053	cherp	0	46.541
ENSGACG00000002056	prmt6	0	10.9062
ENSGACG00000002057		0	20.9936
ENSGACG00000002060	VAV3	0	28.3671
ENSGACG00000002063	ect2	21	33.5828
ENSGACG00000002065	ITPRID2	2	127.885
ENSGACG00000002066		0	13.4433
ENSGACG00000002067		0	25.0893
ENSGACG00000002068		0	33.3644
ENSGACG00000002069		29	34.6036
ENSGACG00000002071	cwc22	3	73.331
ENSGACG00000002072	mcf2l2	0	56.4689
ENSGACG00000002073	sh3glb1a	0	42.6375
ENSGACG00000002074	pithd1	0	19.4929
ENSGACG00000002075		0	27.3341
ENSGACG00000002077	b3gnt5a	0	15.8592
ENSGACG00000002080	rfc4	13	91.6745
ENSGACG00000002084		2	111.21
ENSGACG00000002085	eloa	0	58.3652
ENSGACG00000002086		0	18.4903
ENSGACG00000002088	rpl36	11	46.2162
ENSGACG00000002089	klhl43	1	324.521
ENSGACG00000002090		0	46.5922
ENSGACG00000002091	sestd1	0	29.9143
ENSGACG00000002094	nrros	0	18.7444
ENSGACG00000002095	fbxo45	0	24.1149
ENSGACG00000002097		0	22.4545
ENSGACG00000002098		0	31.5532
ENSGACG00000002099	lmnb2	13	51.1273
ENSGACG00000002101	fam168b	0	64.3595
ENSGACG00000002102		0	12.6199
ENSGACG00000002103	zdhhc6	6	96.1205
ENSGACG00000002104	ZNF276	0	13.0157
ENSGACG00000002105		0	46.5602
ENSGACG00000002106		15	63.9452
ENSGACG00000002107	dnajc15	0	29.5741
ENSGACG00000002108		0	11.4273
ENSGACG00000002109		0	7.00592
ENSGACG00000002110	plekhm3	0	17.0667
ENSGACG00000002111	fzd5	5	58.8871
ENSGACG00000002112	slc10a3	2	51.486
ENSGACG00000002113	ccnyl1	0	39.6766
ENSGACG00000002114	cdk10	0	19.8457
ENSGACG00000002115	coasy	2	78.1872
ENSGACG00000002116	nsmaf	6	80.3095
ENSGACG00000002117	commd2	0	28.8212
ENSGACG00000002118	rpl11	11	54.5175
ENSGACG00000002119		0	55.4322
ENSGACG00000002120	vps4a	0	31.0246
ENSGACG00000002121	trappc8	0	22.5174
ENSGACG00000002122		0	12.8289
ENSGACG00000002123		6	94.5886
ENSGACG00000002124	klf7b	0	32.7748
ENSGACG00000002125	pus3	0	18.0187
ENSGACG00000002126	ctns	0	45.6705
ENSGACG00000002129	dcakd	0	14.5316
ENSGACG00000002130	trappc10	0	34.013
ENSGACG00000002132	ndufa11	1	78.4377
ENSGACG00000002134	sntb2	0	18.4249
ENSGACG00000002135	MMP16	0	37.2063
ENSGACG00000002136	zgc:171480	0	10.8903
ENSGACG00000002138	RBFOX3	0	10.5851
ENSGACG00000002139	spire2	0	12.8276
ENSGACG00000002142	vclb	2	79.2087
ENSGACG00000002143		1	60.971
ENSGACG00000002144	fam160a2	0	13.6195
ENSGACG00000002145		16	63.4912
ENSGACG00000002146	CSNK1D	0	53.2641
ENSGACG00000002147	chst6	0	6.56638
ENSGACG00000002149	ankrd50l	0	24.4379
ENSGACG00000002150	b4galt6	12	84.8516
ENSGACG00000002151	tmem231	0	10.8639
ENSGACG00000002154	gabarapl2	0	6.26367
ENSGACG00000002155	RAMP3	0	39.02
ENSGACG00000002157	pomp	10	72.4288
ENSGACG00000002158	SLC22A17	2	138.827
ENSGACG00000002159	adkb	0	20.359
ENSGACG00000002160		0	32.1269
ENSGACG00000002162	slc18a2	0	6.74707
ENSGACG00000002163		0	21.2245
ENSGACG00000002164	ngdn	3	81.2817
ENSGACG00000002167	pabpn1	3	166.015
ENSGACG00000002168	TMEM163	0	14.2568
ENSGACG00000002169		0	19.4795
ENSGACG00000002170	pdzd8	0	44.925
ENSGACG00000002173	kat6b	0	33.0016
ENSGACG00000002174	edaradd	0	47.9332
ENSGACG00000002175	EEF1A2	1	292.01
ENSGACG00000002176		2	140.573
ENSGACG00000002177	adat1	0	34.0881
ENSGACG00000002178		0	34.7193
ENSGACG00000002180	thtpa	0	17.7231
ENSGACG00000002181	exo1	15	58.5932
ENSGACG00000002182		0	29.1114
ENSGACG00000002183	dcaf11	6	61.4239
ENSGACG00000002184	wwp2	0	37.6583
ENSGACG00000002186	ccnt2a	0	94.6514
ENSGACG00000002187		1	273.634
ENSGACG00000002188	map3k19	0	27.356
ENSGACG00000002189	yipf4	11	60.0518
ENSGACG00000002190		1	189.619
ENSGACG00000002191	RAMP1	1	239.753
ENSGACG00000002192	psme1	9	77.6068
ENSGACG00000002193		1	154.369
ENSGACG00000002194	polr2c	0	10.5945
ENSGACG00000002195		1	94.8763
ENSGACG00000002196	ube2f	0	26.2881
ENSGACG00000002197	SAMD8	0	6.19835
ENSGACG00000002198	pck2	0	19.1371
ENSGACG00000002199	slc16a3	0	10.4331
ENSGACG00000002200	zgc:162396	0	34.3599
ENSGACG00000002201		0	55.691
ENSGACG00000002204	fasn	0	26.455
ENSGACG00000002213		0	59.7065
ENSGACG00000002216	adarb1b	0	22.9049
ENSGACG00000002219	coq9	0	41.4386
ENSGACG00000002220	traf3ip1	7	102.917
ENSGACG00000002221	ciapin1	0	21.7959
ENSGACG00000002222	asb1	0	24.9188
ENSGACG00000002223		12	47.0417
ENSGACG00000002224	si:ch1073-513e17.1	0	21.7825
ENSGACG00000002225	rab3gap1	0	21.236
ENSGACG00000002227	twist2	12	34.8379
ENSGACG00000002228	hdac4	2	67.9624
ENSGACG00000002229	prmt7	0	39.5606
ENSGACG00000002231	SRSF10	13	56.8571
ENSGACG00000002233	COMTD1	0	34.3837
ENSGACG00000002236		5	29.1639
ENSGACG00000002238		0	7.23491
ENSGACG00000002242	ZNF503	2	44.644
ENSGACG00000002243		0	17.6552
ENSGACG00000002244	fen1	13	79.9382
ENSGACG00000002246	ttc27	0	29.7033
ENSGACG00000002247	slc9a1b	0	28.6581
ENSGACG00000002248	KCNMA1	0	37.7778
ENSGACG00000002249	dtd2	0	57.8448
ENSGACG00000002250	exoc3l1	0	45.9641
ENSGACG00000002253		5	56.5985
ENSGACG00000002256		15	33.8569
ENSGACG00000002257	KDM1B	0	12.7347
ENSGACG00000002258		15	39.9698
ENSGACG00000002260	GAS7	0	43.5552
ENSGACG00000002262	dlg5b.1	0	60.7157
ENSGACG00000002265	sept15	0	70.6183
ENSGACG00000002266	pcbp3	0	9.11081
ENSGACG00000002267	ltbp1	0	35.6118
ENSGACG00000002268	tm9sf1	0	70.3773
ENSGACG00000002269	col18a1a	0	37.8944
ENSGACG00000002271	DPY19L4	0	16.5127
ENSGACG00000002272	anxa11b	0	10.8565
ENSGACG00000002275		0	6.84956
ENSGACG00000002276	ipo4	3	63.4591
ENSGACG00000002277	rasgrp3	16	54.6009
ENSGACG00000002280		37	36.4571
ENSGACG00000002281		0	13.5812
ENSGACG00000002282	smpd3	5	115.826
ENSGACG00000002284	ZCCHC24	0	26.219
ENSGACG00000002285		9	63.2989
ENSGACG00000002286	pdcd6	2	94.3408
ENSGACG00000002287	obsl1b	1	305.91
ENSGACG00000002288	adprm	2	70.0754
ENSGACG00000002289		9	61.0636
ENSGACG00000002290	RSPH1	0	31.5312
ENSGACG00000002292	ppifb	0	37.9737
ENSGACG00000002293	ints8	0	50.1433
ENSGACG00000002294	ndrg4	1	26.0164
ENSGACG00000002295	MYOCD	2	59.3171
ENSGACG00000002296		0	11.1738
ENSGACG00000002297	cdh31	2	167.662
ENSGACG00000002298	ctdsp1	0	29.9821
ENSGACG00000002299	ZMIZ1	0	73.79
ENSGACG00000002301	gins3	13	43.7272
ENSGACG00000002302	DNAH17	0	19.7705
ENSGACG00000002303	spegb	1	332.816
ENSGACG00000002304	polr3a	0	55.2639
ENSGACG00000002305	ldhd	0	28.9944
ENSGACG00000002306	cxcr1	2	47.6877
ENSGACG00000002307	bmp6	5	28.337
ENSGACG00000002308	nabp1a	0	31.9953
ENSGACG00000002309	txndc5	0	18.8744
ENSGACG00000002310	cavin2a	1	76.2769
ENSGACG00000002312	CCNE2	2	78.6655
ENSGACG00000002313		0	18.3478
ENSGACG00000002314	tmeff2a	0	37.9578
ENSGACG00000002315		24	28.689
ENSGACG00000002316	fam98a	0	12.1775
ENSGACG00000002318	gdf6b	0	23.6897
ENSGACG00000002319	thrap3b	0	51.2188
ENSGACG00000002320	slc39a10	0	35.3747
ENSGACG00000002321	bloc1s5	0	42.6665
ENSGACG00000002323	adamts14	33	53.2222
ENSGACG00000002324	eef1e1	0	21.8166
ENSGACG00000002325	vps8	0	18.0394
ENSGACG00000002326	slc35b3	1	35.0467
ENSGACG00000002327	eva1bb	33	70.7404
ENSGACG00000002328	dnah7	0	16.5972
ENSGACG00000002329	oscp1a	0	9.34823
ENSGACG00000002330	pald1a	5	126.077
ENSGACG00000002331	oscp1a	0	13.3424
ENSGACG00000002334	tfap2a	8	167.643
ENSGACG00000002335		0	5.74717
ENSGACG00000002338		0	8.41473
ENSGACG00000002339	tmem14ca	0	41.0204
ENSGACG00000002340	lrrc20	0	12.7018
ENSGACG00000002341		0	38.077
ENSGACG00000002342	pcca	0	28.7288
ENSGACG00000002343	ppa1a	0	26.2032
ENSGACG00000002344	nedd9	0	34.5088
ENSGACG00000002346		12	91.8273
ENSGACG00000002347	mak	0	12.9609
ENSGACG00000002348		12	87.6996
ENSGACG00000002349	tmem170b	2	45.4466
ENSGACG00000002350		12	86.1135
ENSGACG00000002351		0	52.3214
ENSGACG00000002352	hivep1	2	209.789
ENSGACG00000002353	si:ch211-219a4.3	0	25.9803
ENSGACG00000002354	mprip	0	98.3857
ENSGACG00000002356	fam169b	0	14.0297
ENSGACG00000002357	myo1g	0	18.0751
ENSGACG00000002358	tm9sf2	0	16.523
ENSGACG00000002360	arpin	0	11.5622
ENSGACG00000002362	phldb2b	0	36.5173
ENSGACG00000002363	anpepa	0	14.7782
ENSGACG00000002364	si:ch211-195b13.1	0	14.4473
ENSGACG00000002365		7	89.4942
ENSGACG00000002366	si:dkey-12e7.1	0	31.1405
ENSGACG00000002367		0	30.5709
ENSGACG00000002368	chka	0	16.7264
ENSGACG00000002369	tlcd4a	2	81.9903
ENSGACG00000002370		0	16.3434
ENSGACG00000002371	ascc1	0	31.8034
ENSGACG00000002372	eya3	0	13.307
ENSGACG00000002373		0	37.3259
ENSGACG00000002374	bco1	0	15.5304
ENSGACG00000002375	anapc16	0	41.7051
ENSGACG00000002376	faima	0	53.4609
ENSGACG00000002377	dhrs7cb	1	340.684
ENSGACG00000002379	ddit4	14	75.1835
ENSGACG00000002381	ANO1	1	277.433
ENSGACG00000002382	xkr8.2	0	7.95139
ENSGACG00000002383	xkr8.3	0	21.8814
ENSGACG00000002384	cx43.4	5	30.7974
ENSGACG00000002385	zc2hc1a	0	22.0443
ENSGACG00000002386	dnajb12b	0	32.3554
ENSGACG00000002387		8	62.9804
ENSGACG00000002388		0	49.873
ENSGACG00000002389	srsf4	0	53.5793
ENSGACG00000002390	ctnnd2a	0	7.97283
ENSGACG00000002391	msto1	0	45.1483
ENSGACG00000002393		12	50.0469
ENSGACG00000002394	dap	0	22.5806
ENSGACG00000002395	ankrd33ba	0	40.8612
ENSGACG00000002396	piezo1	0	17.0654
ENSGACG00000002397	SCD	1	47.4788
ENSGACG00000002398	cry2	0	30.7989
ENSGACG00000002401	gulp1a	0	30.275
ENSGACG00000002406	nup58	3	71.358
ENSGACG00000002407	cdt1	13	61.3301
ENSGACG00000002408	aprt	0	15.6246
ENSGACG00000002409	col5a2a	34	36.889
ENSGACG00000002410	cetp	0	5.42347
ENSGACG00000002411	mtmr6	6	114.311
ENSGACG00000002412	tk2	0	19.4675
ENSGACG00000002413		0	35.0033
ENSGACG00000002414	sec31b	0	35.3774
ENSGACG00000002415	amer2	0	33.5501
ENSGACG00000002416		1	36.7897
ENSGACG00000002417	tomm40l	3	178.506
ENSGACG00000002418	zfhx4	0	34.9212
ENSGACG00000002420	ndufb8	19	98.2467
ENSGACG00000002421	pex2	0	45.2637
ENSGACG00000002423		0	45.0371
ENSGACG00000002424	nvl	0	42.6522
ENSGACG00000002425	GPR141	0	17.8253
ENSGACG00000002426	pign	8	96.4827
ENSGACG00000002428	fbxl15	0	12.2485
ENSGACG00000002430	galnt18a	1	162.165
ENSGACG00000002434	PYURF	0	22.4792
ENSGACG00000002435	relch	0	19.5775
ENSGACG00000002437		0	25.369
ENSGACG00000002438	chst3b	0	55.5506
ENSGACG00000002439	degs1	2	177.814
ENSGACG00000002440	GHITM	0	55.9485
ENSGACG00000002441	bfsp2	0	13.0583
ENSGACG00000002442	lipea	6	127.636
ENSGACG00000002443		5	89.8132
ENSGACG00000002444	si:dkey-73n8.3	0	18.4618
ENSGACG00000002445	arntl1a	0	28.3543
ENSGACG00000002446	slc9a3.2	0	14.1986
ENSGACG00000002447	fbxo28	2	85.1058
ENSGACG00000002448	si:dkey-94e7.2	0	56.2914
ENSGACG00000002449	ccr9a	0	49.5599
ENSGACG00000002450		0	20.2958
ENSGACG00000002451	olah	0	33.9413
ENSGACG00000002452	PPFIBP2	0	30.3435
ENSGACG00000002453	polr1c	3	161.853
ENSGACG00000002455	ago3b	2	175.888
ENSGACG00000002456	poglut3	0	22.8357
ENSGACG00000002457	cyb5r2	0	9.91483
ENSGACG00000002458	ndst2a	0	62.7755
ENSGACG00000002459	cdyl	0	20.0356
ENSGACG00000002460	tpk1	0	20.2651
ENSGACG00000002461	CNTNAP2	0	9.49247
ENSGACG00000002465	rgrb	0	33.1277
ENSGACG00000002468	ovch2	0	11.6793
ENSGACG00000002470	zswim8	0	14.3117
ENSGACG00000002472	rpp40	0	19.9649
ENSGACG00000002474	tekt2	0	41.43
ENSGACG00000002475	ptgdsb.1	0	14.9327
ENSGACG00000002476	far1	0	14.3839
ENSGACG00000002477	c8g	0	13.2188
ENSGACG00000002478	msrb2	0	14.2142
ENSGACG00000002479		0	45.2648
ENSGACG00000002481	usf2	0	44.4559
ENSGACG00000002483	si:dkey-191g9.5	0	6.23332
ENSGACG00000002484	LMNA	5	87.0393
ENSGACG00000002485	armc3	0	13.6263
ENSGACG00000002486	PARG	0	38.2688
ENSGACG00000002487		0	14.0248
ENSGACG00000002488	naxe	0	48.3716
ENSGACG00000002489	galm	0	15.8578
ENSGACG00000002491	pip4k2aa	0	20.0613
ENSGACG00000002492	zgc:174164	0	11.3958
ENSGACG00000002494	bmi1a	0	92.5053
ENSGACG00000002495		0	10.251
ENSGACG00000002496	riok1	31	81.1873
ENSGACG00000002497	ripor1	1	75.829
ENSGACG00000002498	commd3	0	39.5716
ENSGACG00000002499		0	16.3655
ENSGACG00000002500	IKZF5	6	45.3429
ENSGACG00000002501	slc4a3	1	226.885
ENSGACG00000002502	acadsb	0	19.4208
ENSGACG00000002504	ctcf	0	25.0833
ENSGACG00000002505	mllt10	0	32.6694
ENSGACG00000002507		0	14.9272
ENSGACG00000002508	igfbp5b	0	23.5413
ENSGACG00000002509	carmil2	24	32.9587
ENSGACG00000002510		0	11.8966
ENSGACG00000002511	tns1b	0	63.2095
ENSGACG00000002512	pdia4	0	35.2151
ENSGACG00000002513		0	8.85823
ENSGACG00000002514	cyp27a7	0	39.0967
ENSGACG00000002515	ric8a	0	11.0959
ENSGACG00000002516	zbtb22a	0	19.3353
ENSGACG00000002517	impa1	0	28.6104
ENSGACG00000002518	cdk1	15	58.8013
ENSGACG00000002519	GPT	1	59.1096
ENSGACG00000002520	ppp6r3	0	76.427
ENSGACG00000002522	bub3	3	152.43
ENSGACG00000002523		0	22.9002
ENSGACG00000002525		35	108.856
ENSGACG00000002526	galr1a	0	13.9224
ENSGACG00000002527		2	110.222
ENSGACG00000002529	GAN	0	51.3291
ENSGACG00000002530	ctu2	0	22.2593
ENSGACG00000002531	ppp1r16a	0	17.8961
ENSGACG00000002534	znf142	0	27.726
ENSGACG00000002535	CPXM2	0	24.2446
ENSGACG00000002536	oplah	0	35.324
ENSGACG00000002537		2	104.558
ENSGACG00000002538	zgc:91860	2	134.412
ENSGACG00000002539	atp9b	0	47.1571
ENSGACG00000002540	plcd4b	0	43.7009
ENSGACG00000002542	CHST15	0	46.8926
ENSGACG00000002543	CNOT9	0	54.7976
ENSGACG00000002544	shrprbck1r	0	8.57687
ENSGACG00000002545	nfatc1	8	52.0889
ENSGACG00000002546	oat	1	137.156
ENSGACG00000002548	si:ch73-196l6.5	0	32.3472
ENSGACG00000002549		0	7.93391
ENSGACG00000002550	cyp17a1	0	6.88158
ENSGACG00000002551	myrip	0	24.0201
ENSGACG00000002552	C7orf25	0	21.6135
ENSGACG00000002553	ndufb4	19	77.4204
ENSGACG00000002554	zfpm1	0	9.7133
ENSGACG00000002555		0	30.2018
ENSGACG00000002556	slc52a2	6	46.3176
ENSGACG00000002557	usp37	0	66.6554
ENSGACG00000002558	slc9a8	0	65.7196
ENSGACG00000002559	hgd	0	21.0425
ENSGACG00000002562	zgc:109744	6	120.376
ENSGACG00000002563		0	104.03
ENSGACG00000002564	amph	0	7.06944
ENSGACG00000002566		0	27.404
ENSGACG00000002567	ybey	0	46.7995
ENSGACG00000002569	aar2	0	14.0282
ENSGACG00000002570	mcm3ap	0	37.28
ENSGACG00000002571	borcs7	0	23.0668
ENSGACG00000002575	nudcd1	0	27.2246
ENSGACG00000002576	prpf6	0	60.2513
ENSGACG00000002577	nt5c2a	0	17.971
ENSGACG00000002578	lhpp	0	17.0983
ENSGACG00000002583	pkhd1l1	0	12.154
ENSGACG00000002584	rhoq	0	42.0936
ENSGACG00000002585	socs5b	0	17.3041
ENSGACG00000002589	mcfd2	0	29.3515
ENSGACG00000002591		0	12.4333
ENSGACG00000002592	lss	1	37.8243
ENSGACG00000002593	fam53b	0	12.6618
ENSGACG00000002594	pola1	13	27.1056
ENSGACG00000002595	ttc7a	0	17.4711
ENSGACG00000002596	hpdl	3	121.853
ENSGACG00000002597	zranb1a	22	40.8349
ENSGACG00000002599	pcyt1ba	0	11.6277
ENSGACG00000002600	CTBP2	0	25.1795
ENSGACG00000002601	setd6	0	38.1194
ENSGACG00000002602	mmp21	0	19.5642
ENSGACG00000002603	pdk3a	0	29.9556
ENSGACG00000002604	nkain4	0	28.054
ENSGACG00000002605	calm2a	3	120.038
ENSGACG00000002606	cnot1	0	58.6297
ENSGACG00000002607	map7d1b	0	29.4747
ENSGACG00000002608	uros	6	68.0686
ENSGACG00000002609	hibch	0	22.3431
ENSGACG00000002611		0	16.5222
ENSGACG00000002612	si:ch73-105b23.6	27	43.1842
ENSGACG00000002613	YTHDF1	0	14.7054
ENSGACG00000002614	bccip	9	156.419
ENSGACG00000002615	meaf6	3	51.5989
ENSGACG00000002616	si:ch73-105b23.1	27	41.8421
ENSGACG00000002617		0	13.8011
ENSGACG00000002618	NOP16	3	60.0304
ENSGACG00000002619	fhl3b	5	78.9653
ENSGACG00000002620	slc51a	14	44.1279
ENSGACG00000002621	dhx32a	0	18.4942
ENSGACG00000002623	si:ch211-216l23.2	0	22.6196
ENSGACG00000002624	slc17a9b	6	52.307
ENSGACG00000002625	zdhhc20b	0	71.2395
ENSGACG00000002626	ZNF423	0	40.9043
ENSGACG00000002628	ADAM12	5	33.0039
ENSGACG00000002629	RRAGC	0	31.569
ENSGACG00000002630	mstnb	0	44.6901
ENSGACG00000002631	march6	0	52.7892
ENSGACG00000002632	epcam	2	176.698
ENSGACG00000002633	n4bp1	7	114.427
ENSGACG00000002634	pms1	0	44.4488
ENSGACG00000002635	gid8b	11	33.968
ENSGACG00000002636	cmbl	0	10.701
ENSGACG00000002637		0	21.1898
ENSGACG00000002638	siah1	0	30.1577
ENSGACG00000002639	dnah12	27	31.8528
ENSGACG00000002640	dock1	0	45.3185
ENSGACG00000002641	ppt1	0	34.1539
ENSGACG00000002642	ormdl1	2	60.4257
ENSGACG00000002643	cct5	0	46.8462
ENSGACG00000002644	lonp2	0	24.8888
ENSGACG00000002645	adat3	0	18.3541
ENSGACG00000002646	sf3b3	3	110.987
ENSGACG00000002647	alkbh6	0	6.94
ENSGACG00000002648	osgepl1	0	47.0057
ENSGACG00000002649	plekhh2	0	42.0132
ENSGACG00000002650	asb14b	1	269.296
ENSGACG00000002653	cap1	0	35.2437
ENSGACG00000002654	fkbp7	0	31.3031
ENSGACG00000002656		0	17.7454
ENSGACG00000002657	GLS	14	56.0845
ENSGACG00000002660	si:ch211-193k19.1	0	35.472
ENSGACG00000002661	DAG1	0	16.651
ENSGACG00000002662	mtrr	0	18.0326
ENSGACG00000002663	ptprea	0	24.8505
ENSGACG00000002664	pcbp4	18	73.4027
ENSGACG00000002665		7	102.36
ENSGACG00000002667	aars1	0	26.8249
ENSGACG00000002668	entpd1	8	46.2631
ENSGACG00000002669	ncdn	0	14.307
ENSGACG00000002670	sema5a	5	39.2304
ENSGACG00000002671	DOCK3	0	8.80863
ENSGACG00000002672	tfap2e	0	24.9388
ENSGACG00000002673	stat1b	0	31.0254
ENSGACG00000002674	psmb2	10	75.3717
ENSGACG00000002675	cdca5	15	49.9968
ENSGACG00000002677	si:dkey-118j18.2	1	24.1919
ENSGACG00000002678		18	46.6708
ENSGACG00000002679		15	37.3004
ENSGACG00000002680	TIMM21	0	24.7055
ENSGACG00000002681		20	39.2773
ENSGACG00000002683	2004-08-01	0	46.5604
ENSGACG00000002684	stat4	0	38.2277
ENSGACG00000002685	DCAF1	0	26.3442
ENSGACG00000002687	thbs2b	0	25.6857
ENSGACG00000002689	c19h1orf109	0	57.357
ENSGACG00000002690	exosc6	0	29.6067
ENSGACG00000002691	psme4b	0	15.9075
ENSGACG00000002694	cdca8	15	61.7299
ENSGACG00000002695	ssuh2rs1	0	45.612
ENSGACG00000002696		0	13.3665
ENSGACG00000002698	socs6	0	27.7818
ENSGACG00000002699		11	88.1177
ENSGACG00000002700	rttn	0	34.7924
ENSGACG00000002703		3	71.3915
ENSGACG00000002705	wdr75	3	141.259
ENSGACG00000002707	grip2a	1	145.478
ENSGACG00000002708	cd226	0	24.7842
ENSGACG00000002710	dok6	0	11.548
ENSGACG00000002711	chac2	0	46.0441
ENSGACG00000002712		0	17.4196
ENSGACG00000002714	crispld1a	2	90.3044
ENSGACG00000002715	slc40a1	0	27.4787
ENSGACG00000002716	prdm1b	28	47.6616
ENSGACG00000002717	SLC6A6	0	53.0759
ENSGACG00000002718	papolg	0	70.2257
ENSGACG00000002719		0	99.4302
ENSGACG00000002723	pi15a	0	29.4874
ENSGACG00000002724	asdurf	3	101.506
ENSGACG00000002726	zgc:101785	26	17.8777
ENSGACG00000002730		0	34.922
ENSGACG00000002732	pex13	2	113.594
ENSGACG00000002733	zgc:136439	0	14.3564
ENSGACG00000002735	sympk	0	87.0525
ENSGACG00000002737		0	15.2773
ENSGACG00000002740	zgc:114119	0	36.6662
ENSGACG00000002741	ext1c	5	71.3284
ENSGACG00000002743		8	90.1751
ENSGACG00000002744	jph1a	1	301.063
ENSGACG00000002745	msh2	13	54.7249
ENSGACG00000002748	eloca	9	146.827
ENSGACG00000002749		0	24.9895
ENSGACG00000002750	abtb1	22	40.8565
ENSGACG00000002751	SLC35F5	3	63.2963
ENSGACG00000002752	ube2w	0	41.9786
ENSGACG00000002753	si:dkey-222n6.2	0	12.1513
ENSGACG00000002754	nrm	0	39.8755
ENSGACG00000002755	gpr39	0	31.3854
ENSGACG00000002756		0	13.0424
ENSGACG00000002757	stau2	0	10.466
ENSGACG00000002759		0	20.9211
ENSGACG00000002760	cers5	2	178.835
ENSGACG00000002761		0	8.11098
ENSGACG00000002762	slmapb	16	95.788
ENSGACG00000002763	zgc:153901	0	46.9059
ENSGACG00000002764		8	114.473
ENSGACG00000002765	rdh10a	0	34.9734
ENSGACG00000002766		6	84.1397
ENSGACG00000002767	rpl7	11	28.7784
ENSGACG00000002768		0	21.1607
ENSGACG00000002769	cratb	6	71.074
ENSGACG00000002770	gch2	0	13.3719
ENSGACG00000002771		0	15.8725
ENSGACG00000002772	cript	11	77.9963
ENSGACG00000002773	pigf	0	22.0638
ENSGACG00000002774		0	23.8276
ENSGACG00000002775	abi3bpa	0	26.9738
ENSGACG00000002776	cox7a2l	0	19.4505
ENSGACG00000002778	kcng3	0	25.2222
ENSGACG00000002779	pcgf6	7	32.6861
ENSGACG00000002780	tfg	0	106.954
ENSGACG00000002781	kctd6b	7	49.9713
ENSGACG00000002782	mta3	0	53.8169
ENSGACG00000002783	YWHAB	0	42.4324
ENSGACG00000002784	jagn1a	0	32.9426
ENSGACG00000002788	SBSPON	0	18.3719
ENSGACG00000002789	dcbld2	0	59.4676
ENSGACG00000002790		15	37.1389
ENSGACG00000002791		1	209.281
ENSGACG00000002793	KCNB2	1	48.2115
ENSGACG00000002794	trpa1b	0	12.949
ENSGACG00000002795	ppm1bb	0	22.5033
ENSGACG00000002796	tmem30c	23	19.1837
ENSGACG00000002797	rbm39b	0	59.9309
ENSGACG00000002798	cmss1	31	127.423
ENSGACG00000002800	il1rapl1a	0	16.6908
ENSGACG00000002801	prkcea	0	54.23
ENSGACG00000002803	eya1	1	192.636
ENSGACG00000002804	STK32C	0	23.9954
ENSGACG00000002806	slc12a5b	0	29.5233
ENSGACG00000002807		0	33.4915
ENSGACG00000002808	xkr9	0	14.0339
ENSGACG00000002810		0	40.5141
ENSGACG00000002811	ppt2	14	79.5478
ENSGACG00000002813	glud1b	0	66.4166
ENSGACG00000002815	eif2d	0	14.7224
ENSGACG00000002816	pwwp2b	2	103.235
ENSGACG00000002818	tram1	0	42.1764
ENSGACG00000002820	INPP5A	0	27.9123
ENSGACG00000002821	rnaseh2b	0	52.7182
ENSGACG00000002822	ncoa2	0	45.1331
ENSGACG00000002824	nkx6.2	12	58.6144
ENSGACG00000002825		0	21.5039
ENSGACG00000002826	spryd7b	0	15.5652
ENSGACG00000002830	mapkapk2b	30	89.5636
ENSGACG00000002831	slco5a1a	1	83.9579
ENSGACG00000002832		0	18.3947
ENSGACG00000002834	kpna3	2	156.841
ENSGACG00000002835	rps5	11	26.0466
ENSGACG00000002837	sulf1	0	13.8688
ENSGACG00000002842	C8orf34	0	13.6592
ENSGACG00000002844	csf1b	18	56.4663
ENSGACG00000002845	prex2	0	54.1805
ENSGACG00000002847	ren	0	42.1712
ENSGACG00000002848	ADGRA1	0	37.2488
ENSGACG00000002849	sncgb	0	18.8547
ENSGACG00000002852	magi1a	0	50.127
ENSGACG00000002854		0	23.4917
ENSGACG00000002855		1	213.391
ENSGACG00000002856	ldb3b	1	349.218
ENSGACG00000002857	cpa6	0	31.7044
ENSGACG00000002858	rcbtb1	3	55.9586
ENSGACG00000002859		0	17.9551
ENSGACG00000002861	opn4b	0	32.8835
ENSGACG00000002866		0	22.4484
ENSGACG00000002867	psme3ip1	0	52.81
ENSGACG00000002868		0	23.4464
ENSGACG00000002869	mcf2lb	5	43.4611
ENSGACG00000002871	myoz1b	1	223.191
ENSGACG00000002872	ddah2	0	44.7371
ENSGACG00000002873		0	32.8391
ENSGACG00000002876		0	89.2913
ENSGACG00000002878	synpo2lb	16	164.953
ENSGACG00000002879	arfgef1	8	64.9929
ENSGACG00000002880	dntt	0	8.65824
ENSGACG00000002881	QRICH1	0	42.6507
ENSGACG00000002882	atp11a	1	66.4879
ENSGACG00000002883	sec24c	0	56.6136
ENSGACG00000002884		18	41.3979
ENSGACG00000002885	clic1	0	22.3754
ENSGACG00000002886	NLRC5	0	11.2734
ENSGACG00000002887	qars1	0	16.2301
ENSGACG00000002888	si:ch211-218h8.3	0	39.6258
ENSGACG00000002889	sox1a	0	14.0883
ENSGACG00000002890		0	46.608
ENSGACG00000002891	arhgef7a	0	9.73321
ENSGACG00000002892		0	26.1718
ENSGACG00000002894		5	29.5827
ENSGACG00000002895		0	37.2734
ENSGACG00000002896	cops5	0	32.406
ENSGACG00000002897		14	75.3263
ENSGACG00000002898	CSNK2B	0	43.1156
ENSGACG00000002899	ogg1	0	21.9302
ENSGACG00000002900	aff3	0	25.2938
ENSGACG00000002902		1	274.262
ENSGACG00000002903		0	33.9036
ENSGACG00000002904	rev1	0	32.9563
ENSGACG00000002905	blnk	0	20.0298
ENSGACG00000002906		3	80.9182
ENSGACG00000002907	sult1st9	0	17.0967
ENSGACG00000002908	CDR2	0	22.9218
ENSGACG00000002909	ppp1r42	0	13.5995
ENSGACG00000002910		0	27.9267
ENSGACG00000002912	txndc9	9	100.323
ENSGACG00000002914	neu1	2	145.963
ENSGACG00000002915	polr3e	0	22.2427
ENSGACG00000002916		0	22.5647
ENSGACG00000002918		3	89.2305
ENSGACG00000002919		0	30.1061
ENSGACG00000002921	mitd1	0	46.997
ENSGACG00000002922	SGK3	0	37.2449
ENSGACG00000002923	PRRT1	0	16.93
ENSGACG00000002925	eef2k	22	47.0131
ENSGACG00000002926	wdr46	3	138.042
ENSGACG00000002927	skiv2l	0	57.5941
ENSGACG00000002928	cdh2	0	15.5064
ENSGACG00000002929	creg2	0	8.4091
ENSGACG00000002931	ccnj	0	19.829
ENSGACG00000002932	mgat4a	6	115.478
ENSGACG00000002933		1	260.894
ENSGACG00000002935	nelfe	0	44.7397
ENSGACG00000002936	btaf1	0	11.1053
ENSGACG00000002937		8	83.5063
ENSGACG00000002938	b3galt4	0	22.6406
ENSGACG00000002939		8	71.9339
ENSGACG00000002941	nr2c2	0	6.62612
ENSGACG00000002942	CRTC2	0	45.8745
ENSGACG00000002943	zbtb12.1	14	58.5016
ENSGACG00000002944	cpeb3	0	40.2193
ENSGACG00000002945	si:dkey-4e7.3	1	63.5774
ENSGACG00000002946	ehmt2	0	116.113
ENSGACG00000002947	dennd4b	0	34.9026
ENSGACG00000002948	ddx10	3	113.772
ENSGACG00000002949	march5	0	16.5555
ENSGACG00000002950		0	26.8815
ENSGACG00000002951	inpp4aa	0	11.663
ENSGACG00000002952	SZT2	0	26.4131
ENSGACG00000002953	ide	0	16.6875
ENSGACG00000002954		0	6.54336
ENSGACG00000002955		1	295.794
ENSGACG00000002956	slc44a4	0	28.9321
ENSGACG00000002959	slc9a2	7	112.58
ENSGACG00000002960	aldh5a1	0	22.9241
ENSGACG00000002961	mrps25	0	23.8309
ENSGACG00000002962	kmo	1	49.8405
ENSGACG00000002963		0	13.9102
ENSGACG00000002964	mybl1	0	55.422
ENSGACG00000002965	rbsn	3	77.6523
ENSGACG00000002966	mfsd9	7	34.3847
ENSGACG00000002967	tha1	0	15.0387
ENSGACG00000002968	atp2c1	2	95.6237
ENSGACG00000002969	rrs1	0	69.6039
ENSGACG00000002970	tmem182a	1	312.25
ENSGACG00000002972	RNF5	0	19.2109
ENSGACG00000002973	trim55b	1	301.042
ENSGACG00000002974	pde7a	5	22.0791
ENSGACG00000002975	socs3b	0	27.9944
ENSGACG00000002976	hyi	0	21.1543
ENSGACG00000002977	pik3r4	0	30.9713
ENSGACG00000002978	pgs1	0	24.3237
ENSGACG00000002979	utp23	3	75.8642
ENSGACG00000002981	opn3	0	14.3298
ENSGACG00000002982	TMCC1	0	46.761
ENSGACG00000002983	mtfr1	0	33.3485
ENSGACG00000002985		0	44.1296
ENSGACG00000002986	armc1	0	21.1374
ENSGACG00000002987	col6a4a	0	27.997
ENSGACG00000002988	cdc42ep3	0	38.4153
ENSGACG00000002991	cyth1b	1	67.2905
ENSGACG00000002993		0	20.9916
ENSGACG00000002994	ptprfa	0	14.9365
ENSGACG00000002997		0	7.63454
ENSGACG00000002998	ythdf3	2	84.472
ENSGACG00000002999	slc30a8	0	21.3234
ENSGACG00000003000	rmdn2	0	45.1467
ENSGACG00000003001	C2orf49	8	62.2475
ENSGACG00000003002	RND1	0	12.3809
ENSGACG00000003003		1	282.712
ENSGACG00000003004	tagln3b	0	25.1341
ENSGACG00000003005	fhl2a	16	141.312
ENSGACG00000003006		0	10.6744
ENSGACG00000003007	cyp1b1	0	34.9418
ENSGACG00000003008	kdm4aa	22	78.5768
ENSGACG00000003009	nanp	0	66.7775
ENSGACG00000003010	rpp25l	0	27.215
ENSGACG00000003011	MRPS12	0	36.8698
ENSGACG00000003012	polr1b	0	44.4618
ENSGACG00000003013	calb2a	0	14.8867
ENSGACG00000003014	med30	0	10.9335
ENSGACG00000003016	TAGLN3	0	5.53117
ENSGACG00000003017	ext1b	0	22.5235
ENSGACG00000003019		11	47.0882
ENSGACG00000003020	angpt1	16	58.379
ENSGACG00000003021	klf2a	0	7.77167
ENSGACG00000003022	nck2a	2	134.54
ENSGACG00000003023		0	12.1518
ENSGACG00000003024	ddx23	3	62.1745
ENSGACG00000003025		0	39.309
ENSGACG00000003026	ttl	0	32.2216
ENSGACG00000003027	rnf123	1	116.209
ENSGACG00000003028	timp2a	5	29.7459
ENSGACG00000003029	eps15l1a	0	52.0249
ENSGACG00000003031	ecrg4a	0	24.1849
ENSGACG00000003032	fignl1	8	63.316
ENSGACG00000003033	ikzf1	6	117.04
ENSGACG00000003034		5	30.5743
ENSGACG00000003035	amigo3	0	24.806
ENSGACG00000003037	abcc6b.2	0	17.2059
ENSGACG00000003038	uxs1	0	50.8731
ENSGACG00000003039		0	38.2485
ENSGACG00000003042	adcy6a	0	54.8984
ENSGACG00000003044	zgc:110045	18	46.1797
ENSGACG00000003045		7	163.285
ENSGACG00000003046	rad23ab	1	117.194
ENSGACG00000003047	spata13	7	166.05
ENSGACG00000003048	sdc2	5	62.5018
ENSGACG00000003049	sfxn2	0	29.6738
ENSGACG00000003051		0	85.9722
ENSGACG00000003052		0	24.4142
ENSGACG00000003053	TMPRSS7	2	141.187
ENSGACG00000003054	nicn1	0	10.8401
ENSGACG00000003055	MOCOS	0	37.6544
ENSGACG00000003056	g6pd	17	61.4242
ENSGACG00000003057		0	10.8888
ENSGACG00000003058		0	9.32143
ENSGACG00000003059		0	10.2295
ENSGACG00000003060		2	98.8413
ENSGACG00000003061	tpmt.1	0	33.5551
ENSGACG00000003062	dag1	0	35.4447
ENSGACG00000003064		0	21.3444
ENSGACG00000003065		0	10.926
ENSGACG00000003066	flt1	0	68.221
ENSGACG00000003067	st6gal2a	0	57.0704
ENSGACG00000003068	gpd1a	0	20.7619
ENSGACG00000003069	pnp6	0	7.42076
ENSGACG00000003070	ARL3	0	28.365
ENSGACG00000003071	pmvk	2	53.8907
ENSGACG00000003072		0	12.4255
ENSGACG00000003073	jam2b	0	51.2704
ENSGACG00000003074		1	54.0722
ENSGACG00000003076	METTL21C	16	75.0546
ENSGACG00000003077	si:ch211-117n7.7	0	11.9934
ENSGACG00000003078		1	66.4746
ENSGACG00000003080		0	40.087
ENSGACG00000003081	pan3	0	100.726
ENSGACG00000003083	clec3bb	0	23.2501
ENSGACG00000003084	tmem79b	10	19.4971
ENSGACG00000003085	exosc7	3	135.956
ENSGACG00000003086	TRIM8	0	30.6807
ENSGACG00000003087	tm9sf3	17	104.134
ENSGACG00000003088		0	20.2065
ENSGACG00000003089	necab2	0	24.9928
ENSGACG00000003090		0	6.87132
ENSGACG00000003091	st6galnac1.1	0	7.1049
ENSGACG00000003092	spryd4	1	46.0227
ENSGACG00000003093	ST3GAL3	0	74.3871
ENSGACG00000003094		0	6.25015
ENSGACG00000003096	gls2a	1	278.351
ENSGACG00000003100	si:ch211-140b10.6	0	21.9917
ENSGACG00000003101	iqgap3	21	34.3094
ENSGACG00000003102	lnx2a	0	14.636
ENSGACG00000003103	khk	0	26.2684
ENSGACG00000003105	srsf2a	0	25.347
ENSGACG00000003106	RNF157	0	72.2599
ENSGACG00000003108	tfdp1a	13	80.3049
ENSGACG00000003109	zdhhc3b	2	113.013
[truncated: 14,864 more rows]

## Sheet: head kidney
Table S6B. Gene co-expression module and connectivity of all genes in the head kidney transcriptome.
Ensembl ID	Gene name	module	total connectivity (kTotal)
ENSGACG00000000006	fam83c	0	19.3983
ENSGACG00000000008		0	13.8114
ENSGACG00000000009	eif6	0	62.2437
ENSGACG00000000010	map1lc3a	0	22.9267
ENSGACG00000000011	dynlrb1	3	123.651
ENSGACG00000000012	si:dkey-49n23.1	0	29.339
ENSGACG00000000013	smpd4	0	19.4721
ENSGACG00000000014	dock3	0	27.9222
ENSGACG00000000015	cand2	0	11.0128
ENSGACG00000000016	cox6c	10	82.3735
ENSGACG00000000017		0	13.8052
ENSGACG00000000022	matn4	0	6.85785
ENSGACG00000000024	rbl1	0	43.3241
ENSGACG00000000025	psmf1	0	33.4878
ENSGACG00000000027	mcm2	0	26.5323
ENSGACG00000000030		0	17.6254
ENSGACG00000000031		0	31.2535
ENSGACG00000000033	blcap	0	33.9602
ENSGACG00000000035	ripor3	8	25.6904
ENSGACG00000000037	chd6	4	92.0414
ENSGACG00000000039	ptprt	0	6.23577
ENSGACG00000000058		0	17.0298
ENSGACG00000000059	syn2a	0	14.1823
ENSGACG00000000060	raf1a	0	18.4922
ENSGACG00000000061	cnbpa	2	161.93
ENSGACG00000000062	zgc:77375	0	15.6391
ENSGACG00000000063	IQSEC1	0	24.6266
ENSGACG00000000064	nup210	11	49.5539
ENSGACG00000000065	FBLN2	0	8.63673
ENSGACG00000000067	thsd7aa	0	31.6792
ENSGACG00000000069	zgc:171857	1	12.061
ENSGACG00000000071	nxph1	0	8.27946
ENSGACG00000000074	phf14	0	28.6406
ENSGACG00000000075	BICD2	0	53.6394
ENSGACG00000000078	abcd3a	0	14.0993
ENSGACG00000000079	FGD3	0	29.2237
ENSGACG00000000080	glcci1a	0	18.0163
ENSGACG00000000081		7	43.4445
ENSGACG00000000082		7	46.3913
ENSGACG00000000083	umad1	0	19.7049
ENSGACG00000000084		0	15.001
ENSGACG00000000085	rpa3	0	37.1343
ENSGACG00000000086	brpf1	0	58.6005
ENSGACG00000000087	f3a	26	35.4443
ENSGACG00000000088		0	8.39612
ENSGACG00000000089		0	19.941
ENSGACG00000000090	creld1b	0	8.89842
ENSGACG00000000091	si:dkey-202e17.1	0	26.8958
ENSGACG00000000092	sdhaf3	0	30.1008
ENSGACG00000000093	tac1	0	10.5889
ENSGACG00000000094	asns	0	17.7058
ENSGACG00000000095		0	9.38788
ENSGACG00000000096	rxrba	0	45.568
ENSGACG00000000098	cnn3a	0	13.0395
ENSGACG00000000100	steap2	0	6.52683
ENSGACG00000000101	epha4l	0	30.4155
ENSGACG00000000102	mos	21	35.8303
ENSGACG00000000103	brd2a	0	29.3718
ENSGACG00000000104	chchd7	0	17.635
ENSGACG00000000105		0	13.2594
ENSGACG00000000107	psmb9a	0	8.04214
ENSGACG00000000108		0	15.5357
ENSGACG00000000110	psmb12	0	19.0105
ENSGACG00000000112	psmb13a	0	15.1113
ENSGACG00000000113	psmb8a	0	10.4758
ENSGACG00000000116		0	7.10183
ENSGACG00000000117		0	12.0891
ENSGACG00000000118	psmb8a	0	8.62591
ENSGACG00000000120		0	8.97028
ENSGACG00000000122		0	9.00851
ENSGACG00000000125		0	14.1559
ENSGACG00000000127	psmb8a	0	9.79016
ENSGACG00000000128	tap2a	0	21.6993
ENSGACG00000000129	psmb9a	0	15.0996
ENSGACG00000000130	psmb12	0	12.8961
ENSGACG00000000131	psmb13a	0	12.2085
ENSGACG00000000133	psmb8a	0	10.1117
ENSGACG00000000134		0	19.6049
ENSGACG00000000135	tap2a	0	28.6549
ENSGACG00000000137	psmb9a	0	7.47082
ENSGACG00000000138	psmb12	0	25.7653
ENSGACG00000000139	psmb13a	0	16.8388
ENSGACG00000000140	psmb8a	0	7.77598
ENSGACG00000000141		0	10.4915
ENSGACG00000000142	tap2a	0	36.5995
ENSGACG00000000143	psmb9a	0	15.8538
ENSGACG00000000144	psmb12	1	17.6197
ENSGACG00000000145	psmb13a	0	10.6309
ENSGACG00000000146	psmb8a	0	13.3392
ENSGACG00000000147	psmb9a	0	6.43577
ENSGACG00000000148	psmb12	0	16.7467
ENSGACG00000000149	psmb13a	0	13.3071
ENSGACG00000000150	psmb8a	0	7.2524
ENSGACG00000000151		0	13.9481
ENSGACG00000000152		0	13.8794
ENSGACG00000000176	stmn4l	0	19.0253
ENSGACG00000000182	prpf38a	0	11.0721
ENSGACG00000000186	pcid2	0	45.022
ENSGACG00000000191		21	41.3921
ENSGACG00000000192		0	14.9624
ENSGACG00000000193		0	8.04471
ENSGACG00000000196	stx10	0	18.8491
ENSGACG00000000198	atp6ap1a	0	9.86418
ENSGACG00000000204	taz	0	10.2857
ENSGACG00000000206		0	9.15974
ENSGACG00000000209		0	57.6796
ENSGACG00000000212	psmd2	2	33.4198
ENSGACG00000000213		0	11.6274
ENSGACG00000000218	prss16	0	11.1262
ENSGACG00000000219	serpine2	0	5.15603
ENSGACG00000000222		0	14.9652
ENSGACG00000000225	wdfy1	0	20.3923
ENSGACG00000000230	flj13639	0	11.0156
ENSGACG00000000233		0	8.79293
ENSGACG00000000234		0	12.8325
ENSGACG00000000235	tsn	0	64.3152
ENSGACG00000000246		0	24.6188
ENSGACG00000000248		0	9.3222
ENSGACG00000000249		0	17.3826
ENSGACG00000000250	ints6	0	19.2341
ENSGACG00000000251	kcne4	0	14.0899
ENSGACG00000000252		0	9.47222
ENSGACG00000000253	ITPR3	0	33.4292
ENSGACG00000000255	wdfy2	0	16.9292
ENSGACG00000000257	dhrs12	0	17.9721
ENSGACG00000000260	itgav	16	38.2329
ENSGACG00000000261	farsb	0	12.4513
ENSGACG00000000262	gripap1	0	28.4153
ENSGACG00000000264	si:dkey-101k6.5	0	33.7876
ENSGACG00000000265	lmln	0	18.8361
ENSGACG00000000269	lacc1	0	10.8895
ENSGACG00000000270		0	16.3386
ENSGACG00000000271		0	14.9843
ENSGACG00000000272		20	31.6389
ENSGACG00000000273	arl8a	0	12.7018
ENSGACG00000000274	ttn.1	20	30.1991
ENSGACG00000000278	gpr37l1b	0	8.83754
ENSGACG00000000280	plxna3	0	28.0742
ENSGACG00000000281	bcap31	3	44.9311
ENSGACG00000000286	slc35a2	0	28.3365
ENSGACG00000000288		0	21.5709
ENSGACG00000000289	TSPEAR	0	17.0629
ENSGACG00000000290	CDK16	0	15.0293
ENSGACG00000000291	ube2g2	3	138.753
ENSGACG00000000293	rad51c	0	7.33226
ENSGACG00000000294	mylka	20	17.7001
ENSGACG00000000295	abt1	5	63.8218
ENSGACG00000000296		0	25.262
ENSGACG00000000297	GRM6	0	7.85097
ENSGACG00000000299		0	16.8795
ENSGACG00000000303		0	21.3562
ENSGACG00000000304	nfxl1	0	18.9887
ENSGACG00000000306	gtdc1	0	31.6283
ENSGACG00000000307		0	20.905
ENSGACG00000000309	gnl3	5	132.711
ENSGACG00000000310	zeb2a	0	33.2368
ENSGACG00000000311	epc2	1	25.3809
ENSGACG00000000312	glt8d1	0	40.3514
ENSGACG00000000313	spcs1	2	133.686
ENSGACG00000000315		0	6.86209
ENSGACG00000000316	nek4	0	18.8103
ENSGACG00000000317	kif5c	0	40.2048
ENSGACG00000000318		0	40.6581
ENSGACG00000000319	camk1b	23	44.9911
ENSGACG00000000320	cyp17a2	0	13.6226
ENSGACG00000000321		0	22.3243
ENSGACG00000000325		0	6.25651
ENSGACG00000000327	ccdc3b	0	12.9805
ENSGACG00000000329	VAMP3	2	122.975
ENSGACG00000000330		0	6.75914
ENSGACG00000000331	mxra8a	0	15.669
ENSGACG00000000332	psma5	2	126.667
ENSGACG00000000333		0	17.4432
ENSGACG00000000334	naa25	0	26.993
ENSGACG00000000335		0	9.81485
ENSGACG00000000336		0	8.08139
ENSGACG00000000337		0	19.8767
ENSGACG00000000338	brap	0	8.37815
ENSGACG00000000339		0	21.3317
ENSGACG00000000340	sort1a	0	11.2485
ENSGACG00000000341	tor4aa	0	29.0044
ENSGACG00000000342	zgc:56235	0	31.1637
ENSGACG00000000344		0	26.058
ENSGACG00000000346		0	7.21895
ENSGACG00000000347	mdm4	1	28.2588
ENSGACG00000000348		0	16.5322
ENSGACG00000000350		0	14.7275
ENSGACG00000000351	SLC25A1	0	8.22781
ENSGACG00000000353	ppfia4	0	13.9213
ENSGACG00000000354	pi4kaa	0	7.99697
ENSGACG00000000356		0	9.43531
ENSGACG00000000357	tmem183a	3	56.7388
ENSGACG00000000359		0	9.38566
ENSGACG00000000360		0	11.2186
ENSGACG00000000361	marveld2a	0	28.9057
ENSGACG00000000362		15	25.8565
ENSGACG00000000363	oclna	0	8.64863
ENSGACG00000000364	tfeb	0	55.2845
ENSGACG00000000365	ankrd34ba	0	13.4548
ENSGACG00000000366	rasgrf2a	28	53.5096
ENSGACG00000000367	foxp4	0	29.4796
ENSGACG00000000368		0	14.5257
ENSGACG00000000369	ttc39b	0	17.1256
ENSGACG00000000370		0	16.4314
ENSGACG00000000371	FAM72B	0	38.2657
ENSGACG00000000372		29	20.3655
ENSGACG00000000373	wdr55	0	46.0948
ENSGACG00000000374	srgap2	0	16.8547
ENSGACG00000000376	ikbke	0	68.336
ENSGACG00000000377	ccdc171	0	23.4882
ENSGACG00000000379		24	39.8716
ENSGACG00000000380	si:ch73-132f6.5	0	18.4344
ENSGACG00000000383	RASSF5	0	44.0069
ENSGACG00000000385	dyrk3	0	27.701
ENSGACG00000000388	MAPKAPK2	0	23.3276
ENSGACG00000000392		2	74.1158
ENSGACG00000000397	prelp	0	9.68577
ENSGACG00000000405		0	12.7634
ENSGACG00000000407		0	12.3587
ENSGACG00000000411	LRRN2	0	19.6678
ENSGACG00000000412	elmo2	0	15.6104
ENSGACG00000000415	fat3a	0	19.9114
ENSGACG00000000418	arfgap1	0	67.3545
ENSGACG00000000419	vezf1b	0	16.6413
ENSGACG00000000421	mrps23	2	139.157
ENSGACG00000000422	ngef	0	10.7735
ENSGACG00000000424		0	13.528
ENSGACG00000000425		0	60.2859
ENSGACG00000000428		0	8.73714
ENSGACG00000000429		0	9.12064
ENSGACG00000000431		0	20.3638
ENSGACG00000000432		29	27.4324
ENSGACG00000000433		0	8.06653
ENSGACG00000000434	abcc1	0	19.0493
ENSGACG00000000435		0	6.21922
ENSGACG00000000436		0	23.6657
ENSGACG00000000437	sys1	0	42.1492
ENSGACG00000000439		0	9.40335
ENSGACG00000000443	si:ch211-160o17.2	0	11.0029
ENSGACG00000000445		4	31.5967
ENSGACG00000000448	snrnp70	0	22.4308
ENSGACG00000000449		0	12.2022
ENSGACG00000000450	nab2	0	5.39044
ENSGACG00000000451	NR4A1	26	16.6684
ENSGACG00000000452	vps9d1	0	8.04597
ENSGACG00000000454	zgc:86609	10	92.4733
ENSGACG00000000456	dgkab	0	52.7856
ENSGACG00000000457		0	10.4259
ENSGACG00000000458	lin7b	1	16.014
ENSGACG00000000459		0	15.9496
ENSGACG00000000460	pdf	0	6.34828
ENSGACG00000000461	stx16	0	36.3028
ENSGACG00000000463		0	5.22238
ENSGACG00000000464	tat	0	9.96168
ENSGACG00000000466	usp11	0	35.2081
ENSGACG00000000467	cnpy2	5	90.9748
ENSGACG00000000468	mpp2a	0	14.0839
ENSGACG00000000469		0	35.6031
ENSGACG00000000472	slc11a2	8	65.4836
ENSGACG00000000473	zgc:56622	0	7.76604
ENSGACG00000000474	rpl23	3	81.5765
ENSGACG00000000477		0	17.8071
ENSGACG00000000478	tnfa	0	12.4374
ENSGACG00000000479	rfc2	0	13.6126
ENSGACG00000000480	cotl1	0	12.6978
ENSGACG00000000481	atat1	0	17.719
ENSGACG00000000482	meak7	24	27.9983
ENSGACG00000000483	plcg2	28	67.6386
ENSGACG00000000485		0	7.2903
ENSGACG00000000486	ANKRD52	0	27.5844
ENSGACG00000000487		0	10.9839
ENSGACG00000000488		0	10.2631
ENSGACG00000000489	si:ch211-152p11.4	0	5.61775
ENSGACG00000000490	timm29	0	14.7886
ENSGACG00000000491	yipf2	0	31.0307
ENSGACG00000000492	bag6l	0	11.4725
ENSGACG00000000493	npepl1	0	34.2904
ENSGACG00000000494	tmem170a	0	20.9519
ENSGACG00000000495	si:ch211-215a10.4	0	8.73483
ENSGACG00000000496	nbr1b	0	18.9923
ENSGACG00000000497	arl4ab	1	10.8326
ENSGACG00000000498	ctsz	0	20.8677
ENSGACG00000000499	tmem106bb	0	35.4582
ENSGACG00000000500	ARL4D	0	26.3252
ENSGACG00000000501		0	18.041
ENSGACG00000000502	nelfcd	0	56.0443
ENSGACG00000000503	sept12	0	66.1666
ENSGACG00000000504		0	13.5707
ENSGACG00000000505	edem2	0	16.8458
ENSGACG00000000506	fbxl16	0	17.4684
ENSGACG00000000508	kdm5ba	0	31.8996
ENSGACG00000000510	gatad2b	2	48.9576
ENSGACG00000000511		0	15.4891
ENSGACG00000000512	rabif	2	71.2792
ENSGACG00000000514	txnipa	7	69.3903
ENSGACG00000000515	snx21	0	6.06197
ENSGACG00000000516	adipor1a	0	17.3066
ENSGACG00000000518		0	9.48525
ENSGACG00000000519		0	13.4733
ENSGACG00000000520		0	16.5957
ENSGACG00000000521	hm13	0	13.9801
ENSGACG00000000522	inavab	0	5.42951
ENSGACG00000000523	gpr25	0	5.75338
ENSGACG00000000526		0	33.0689
ENSGACG00000000527	mrgbp	0	23.1763
ENSGACG00000000528	avil	0	8.47766
ENSGACG00000000529	chtopa	5	61.4722
ENSGACG00000000532	snapin	3	52.2218
ENSGACG00000000536	olfml3b	0	12.2214
ENSGACG00000000538	si:dkey-222b8.1	0	24.0057
ENSGACG00000000539	cdk2	14	88.1234
ENSGACG00000000541	pex11b	0	20.924
ENSGACG00000000543	ilf2	0	14.4826
ENSGACG00000000544	pmela	0	18.3832
ENSGACG00000000545	timeless	6	45.7133
ENSGACG00000000550		0	11.5873
ENSGACG00000000552	mmp19	0	11.9884
ENSGACG00000000554	dpp6a	0	16.4186
ENSGACG00000000555	suox	0	16.7492
ENSGACG00000000557	mcrs1	3	104.347
ENSGACG00000000562		0	8.57016
ENSGACG00000000564		3	50.9901
ENSGACG00000000565		0	8.94587
ENSGACG00000000566		0	11.7479
ENSGACG00000000567	PHF21B	0	16.2148
ENSGACG00000000568	cyp27b1	0	16.0018
ENSGACG00000000570	nup50	0	15.0944
ENSGACG00000000572	mettl1	2	127.097
ENSGACG00000000573		0	26.0764
ENSGACG00000000578	zgc:172139	0	23.2188
ENSGACG00000000580		0	5.13865
ENSGACG00000000581	fbxo7	0	13.6074
ENSGACG00000000584	MARCHF9	0	12.4258
ENSGACG00000000585	cdk4	0	32.1962
ENSGACG00000000586	rtcb	0	25.4773
ENSGACG00000000589	xpot	9	42.3489
ENSGACG00000000590	rpl18a	3	48.3889
ENSGACG00000000596	pthlha	0	20.5494
ENSGACG00000000597	C11orf98	2	136.148
ENSGACG00000000598	lrp6	0	42.0296
ENSGACG00000000599	AGAP2	0	14.8948
ENSGACG00000000603	igfbp6a	0	16.0489
ENSGACG00000000604	SPRYD3	0	12.4043
ENSGACG00000000605		0	28.4423
ENSGACG00000000607	tbk1	0	43.9077
ENSGACG00000000608		0	36.2828
ENSGACG00000000609	smug1	0	6.72752
ENSGACG00000000610		0	11.8928
ENSGACG00000000611	gpr19	0	10.8535
ENSGACG00000000612	rargb	0	10.275
ENSGACG00000000613	crebl2	3	94.2801
ENSGACG00000000614	nr1d4b	7	45.0464
ENSGACG00000000616	dusp16	0	23.8776
ENSGACG00000000617	rbms2a	0	12.6008
ENSGACG00000000618	lrp1aa	16	41.4779
ENSGACG00000000619	eps8a	0	9.77476
ENSGACG00000000620		0	6.79126
ENSGACG00000000622		0	10.8118
ENSGACG00000000623	ptpro	0	34.3612
ENSGACG00000000625		0	52.3261
ENSGACG00000000626		0	10.8669
ENSGACG00000000628	TCF4	0	14.4645
ENSGACG00000000630		0	29.9687
ENSGACG00000000632		0	34.9933
ENSGACG00000000633	esyt1b	0	22.4371
ENSGACG00000000634	cradd	0	42.7789
ENSGACG00000000635	socs2	0	25.8822
ENSGACG00000000636	ncaph2	11	28.5174
ENSGACG00000000637	txnl1	5	83.594
ENSGACG00000000638	zc3h10	0	10.0965
ENSGACG00000000639	sco2	0	18.6927
ENSGACG00000000640		0	9.98064
ENSGACG00000000641	si:dkey-28n18.9	0	15.2424
ENSGACG00000000642	flncb	0	14.5541
ENSGACG00000000643		0	11.8543
ENSGACG00000000644	sumf1	0	13.9861
ENSGACG00000000647		0	6.56723
ENSGACG00000000648	nars1	0	8.94161
ENSGACG00000000651	fech	8	52.4118
ENSGACG00000000652	tspan12	0	18.2004
ENSGACG00000000653	itpr1a	0	51.6072
ENSGACG00000000654	ing3	9	92.5629
ENSGACG00000000655		0	9.904
ENSGACG00000000656	mrpl45	0	20.6024
ENSGACG00000000659	BHLHE40	0	17.4301
ENSGACG00000000660	si:dkeyp-27e10.3	0	9.53957
ENSGACG00000000663	slc4a8	0	21.8808
ENSGACG00000000664	SCN8A	6	29.7508
ENSGACG00000000665		0	16.6088
ENSGACG00000000667	atf1	3	71.3806
ENSGACG00000000668	mical3b	0	14.48
ENSGACG00000000669		0	15.6541
ENSGACG00000000670		0	6.93479
ENSGACG00000000671	dip2bb	0	18.9914
ENSGACG00000000672		0	5.67264
ENSGACG00000000673		0	19.2273
ENSGACG00000000674		0	10.1977
ENSGACG00000000675	lta4h	25	40.7843
ENSGACG00000000677		0	10.6503
ENSGACG00000000678		0	32.2197
ENSGACG00000000679	atf7b	0	13.3532
ENSGACG00000000680	larp4ab	9	38.2155
ENSGACG00000000681	pfdn5	2	145.352
ENSGACG00000000683	atp6v1f	3	78.2118
ENSGACG00000000684	lamtor4	3	76.8935
ENSGACG00000000685	espl1	11	37.2512
ENSGACG00000000686	ARF5	2	120.791
ENSGACG00000000687	pfkmb	20	26.9335
ENSGACG00000000688	gcc1	0	6.56279
ENSGACG00000000689	dennd6b	0	14.498
ENSGACG00000000690		0	32.3757
ENSGACG00000000691	TYMP	0	15.3506
ENSGACG00000000692	c1ql4b	0	4.98185
ENSGACG00000000694	smarcc2	4	72.3053
ENSGACG00000000695	irf5	0	23.6325
ENSGACG00000000696	zgc:153867	0	20.8462
ENSGACG00000000697	tsfm	0	66.7807
ENSGACG00000000698	gal3st4	0	30.2477
ENSGACG00000000699	tnpo3	0	48.8006
ENSGACG00000000701	map11	0	29.677
ENSGACG00000000705	gpr84	7	39.8769
ENSGACG00000000706	cand1	0	41.9883
ENSGACG00000000707	stat2	27	14.5991
ENSGACG00000000708		0	6.58588
ENSGACG00000000710		0	18.5471
ENSGACG00000000711	os9	0	52.6932
ENSGACG00000000712	dyrk2	0	39.728
ENSGACG00000000713	b4galnt1b	0	14.8203
ENSGACG00000000714	arhgef25b	0	15.2322
ENSGACG00000000715	serpine1	0	21.656
ENSGACG00000000717		0	23.9371
ENSGACG00000000719	acvr1bb	0	22.9612
ENSGACG00000000720		0	11.6282
ENSGACG00000000721	ap1s1	0	55.1339
ENSGACG00000000722		0	14.1154
ENSGACG00000000723	prkag1	3	127.907
ENSGACG00000000724		0	13.521
ENSGACG00000000725	TMEM19	0	22.3542
ENSGACG00000000726		0	15.3642
ENSGACG00000000727		0	18.7849
ENSGACG00000000728	ache	0	30.2363
ENSGACG00000000729	rhebl1	3	113.843
ENSGACG00000000730	si:dkey-6n21.13	12	24.2498
ENSGACG00000000731		0	21.9476
ENSGACG00000000732	KICS2	21	25.438
ENSGACG00000000733	rnaseka	0	40.4376
ENSGACG00000000734	srgap1b	0	11.7768
ENSGACG00000000735	alox12	25	22.3259
ENSGACG00000000737	avpr1ab	0	11.265
ENSGACG00000000738	cwf19l1	0	20.7455
ENSGACG00000000739	IKZF4	0	16.1154
ENSGACG00000000740		0	24.7617
ENSGACG00000000741	rps26	3	98.2876
ENSGACG00000000742		0	6.18917
ENSGACG00000000743	fkbp11	0	23.6219
ENSGACG00000000744	med11	10	48.1164
ENSGACG00000000745	arrb2b	0	44.8735
ENSGACG00000000747	erbb3a	0	7.20564
ENSGACG00000000749	cd99l2	0	9.59186
ENSGACG00000000750	crbn	0	30.2699
ENSGACG00000000751	mtmr1a	0	19.4953
ENSGACG00000000753	mtm1	0	14.1479
ENSGACG00000000754		0	11.8046
ENSGACG00000000755	vhl	3	55.8573
ENSGACG00000000759	acox3	0	8.66197
ENSGACG00000000764	ccdc174	0	19.8267
ENSGACG00000000766	fgd5b	0	36.5575
ENSGACG00000000768	HTRA3	0	30.1554
ENSGACG00000000770	SH3TC1	0	23.9913
ENSGACG00000000771	prkcda	32	43.1174
ENSGACG00000000776	cd248a	0	12.9915
ENSGACG00000000777	rce1a	0	24.7573
ENSGACG00000000778		0	6.29335
ENSGACG00000000782	peli3	0	11.0942
ENSGACG00000000786	rft1	0	33.5262
ENSGACG00000000787	ruvbl1	5	77.5235
ENSGACG00000000789		0	29.5331
ENSGACG00000000790		0	20.3415
ENSGACG00000000791		0	15.3116
ENSGACG00000000793	eefsec	0	14.4687
ENSGACG00000000799	taf6l	0	24.6977
ENSGACG00000000801	GATA2	0	26.8631
ENSGACG00000000802	cth1	0	16.7329
ENSGACG00000000803	mta2	0	30.5969
ENSGACG00000000804	eml3	18	54.423
ENSGACG00000000806	si:ch211-157b11.8	0	15.3703
ENSGACG00000000807	RAB7A	0	48.8575
ENSGACG00000000809	ecsit	0	26.0406
ENSGACG00000000811		0	44.3135
ENSGACG00000000812	rtn3	0	17.3839
ENSGACG00000000813	ARPC4	3	102.928
ENSGACG00000000815	pfkfb4b	0	9.34657
ENSGACG00000000817	men1	0	31.6517
ENSGACG00000000819	map4k2	0	34.7821
ENSGACG00000000820	TBC1D8	0	24.4049
ENSGACG00000000821	rbm4.2	0	12.3541
ENSGACG00000000822	rbm4.1	0	44.3227
ENSGACG00000000823		0	12.1692
ENSGACG00000000824	uroc1	13	54.8578
ENSGACG00000000825	PDCL3	3	46.6457
ENSGACG00000000826	sf1	0	63.7573
ENSGACG00000000827	pygmb	0	8.07468
ENSGACG00000000828	si:ch1073-440b2.1	24	25.9478
ENSGACG00000000829	chchd4b	2	91.5895
ENSGACG00000000830	SEC61A1	2	84.2075
ENSGACG00000000831		7	53.6914
ENSGACG00000000833	col7a1	4	64.4716
ENSGACG00000000836	inka1a	7	19.23
ENSGACG00000000839	gnai2a	0	55.8207
ENSGACG00000000842		0	6.11443
ENSGACG00000000843	BOLA2	2	88.8585
ENSGACG00000000844		22	12.4958
ENSGACG00000000845	slc38a3a	0	6.18456
ENSGACG00000000846	slx1b	2	67.0675
ENSGACG00000000847	grk5	0	7.49277
ENSGACG00000000848		0	30.9482
ENSGACG00000000850		0	11.4864
ENSGACG00000000851	ash2l	24	39.6102
ENSGACG00000000852	ing2	0	14.4497
ENSGACG00000000853	rwdd	2	137.937
ENSGACG00000000855	aebp1	0	19.4202
ENSGACG00000000856	ddx56	0	12.2232
ENSGACG00000000858	RBM5	0	41.1409
ENSGACG00000000859	DUSP26	0	13.279
ENSGACG00000000860		0	65.8615
ENSGACG00000000862	adam19a	0	24.8058
ENSGACG00000000864		0	7.02999
ENSGACG00000000865		3	40.2827
ENSGACG00000000866		0	25.1699
ENSGACG00000000867	lrch4	0	79.2384
ENSGACG00000000868	emc3	0	67.6322
ENSGACG00000000869		0	9.87889
ENSGACG00000000870	H2AZ1	0	56.2169
ENSGACG00000000872	usp4	0	16.1082
ENSGACG00000000873	si:dkey-225n22.4	0	9.42622
ENSGACG00000000874	mllt3	0	12.2928
ENSGACG00000000876	adam15	0	10.6381
ENSGACG00000000877	focad	17	26.9441
ENSGACG00000000878		0	5.08484
ENSGACG00000000879		0	11.271
ENSGACG00000000881		0	7.85954
ENSGACG00000000882	gpx1b	0	30.0619
ENSGACG00000000883	si:ch211-256e16.11	0	7.22968
ENSGACG00000000884	fancd2	0	26.8176
ENSGACG00000000885		0	15.4042
ENSGACG00000000886		0	8.27698
ENSGACG00000000888	nudt17	1	17.7624
ENSGACG00000000890	HACD4	17	65.793
ENSGACG00000000892	trmt10a	0	57.7264
ENSGACG00000000893		0	5.54297
ENSGACG00000000895	HECW1	0	25.611
ENSGACG00000000896		0	6.4927
ENSGACG00000000897	tex264a	0	7.89057
ENSGACG00000000899		0	8.75641
ENSGACG00000000901	slc1a1	0	18.6587
ENSGACG00000000905		0	35.4576
ENSGACG00000000906	parp3	0	25.427
ENSGACG00000000913	cav3	20	19.9658
ENSGACG00000000916		0	7.3402
ENSGACG00000000917	RAP1GDS1	25	27.2001
ENSGACG00000000918		0	14.3755
ENSGACG00000000919	cmtm7	24	24.3442
ENSGACG00000000920	rad18	0	20.4203
ENSGACG00000000923	npr1b	0	8.74086
ENSGACG00000000924	srgap3	0	27.4714
ENSGACG00000000926	plppr4b	0	13.8591
ENSGACG00000000929		0	20.0041
ENSGACG00000000930	thumpd3	0	62.5864
ENSGACG00000000931		0	11.3577
ENSGACG00000000932	frem1a	0	11.4542
ENSGACG00000000933	plppr5b	0	7.631
ENSGACG00000000934	snx7	0	15.5315
ENSGACG00000000935		1	17.1288
ENSGACG00000000937		0	7.55804
ENSGACG00000000939	dek	0	19.1754
ENSGACG00000000940	ptbp2b	0	20.3794
ENSGACG00000000941	sorcs2	0	10.2347
ENSGACG00000000942		0	10.763
ENSGACG00000000943		0	8.25304
ENSGACG00000000944		0	8.98599
ENSGACG00000000947		0	13.3639
ENSGACG00000000951	hccsb	0	14.3174
ENSGACG00000000953		0	8.29771
ENSGACG00000000958	grpel1	2	88.394
ENSGACG00000000959	gbp	7	46.6037
ENSGACG00000000960	tada2b	0	7.56845
ENSGACG00000000961	afap1	0	12.6281
ENSGACG00000000963	cse1l	0	71.473
ENSGACG00000000964		0	12.5693
ENSGACG00000000965	reck	0	27.3658
ENSGACG00000000966	ablim2	0	10.9032
ENSGACG00000000969	zcchc4	0	15.147
ENSGACG00000000970	tgfbr1b	0	53.7749
ENSGACG00000000972	lancl2	0	7.44025
ENSGACG00000000976	ift74	0	10.3089
ENSGACG00000000980	pbrm1	0	10.0338
ENSGACG00000000981		0	19.6118
ENSGACG00000000986	WDR77	5	90.1374
ENSGACG00000000987	svila	0	18.6075
ENSGACG00000000995		0	21.3345
ENSGACG00000000996		2	25.3737
ENSGACG00000000997		0	24.0365
ENSGACG00000000999	znf438	0	39.845
ENSGACG00000001000	hvcn1	23	33.3238
ENSGACG00000001002	zeb1b	4	78.199
ENSGACG00000001005	recql	0	12.253
ENSGACG00000001006	arhgap12b	17	41.2577
ENSGACG00000001008	ampd2a	0	38.6289
ENSGACG00000001013	AMIGO1	6	19.1602
ENSGACG00000001014		0	9.23018
ENSGACG00000001018	kif5ba	22	13.03
ENSGACG00000001021	GFOD1	0	34.6484
ENSGACG00000001022	RBM15	0	30.3704
ENSGACG00000001023	ccsapa	0	8.33877
ENSGACG00000001024	slc12a7b	0	12.2357
ENSGACG00000001026	cdc6	0	31.7458
ENSGACG00000001027		0	12.0689
ENSGACG00000001028		0	12.7084
ENSGACG00000001029	strip1	0	47.3715
ENSGACG00000001035	AHCYL1	0	31.6392
ENSGACG00000001038		0	6.94125
ENSGACG00000001040	rbm34	0	35.5517
ENSGACG00000001042	SRSF3	5	105.015
ENSGACG00000001044		0	9.87308
ENSGACG00000001045	tbce	0	6.54771
ENSGACG00000001049	cdkn1a	0	34.04
ENSGACG00000001056	usp49	0	18.5296
ENSGACG00000001058	med20	2	101.969
ENSGACG00000001059	bysl	0	34.9901
ENSGACG00000001061	nuak2	7	51.8242
ENSGACG00000001062	pik3r1	0	10.9374
ENSGACG00000001063	dstyk	0	12.67
ENSGACG00000001064	zgc:101664	0	20.1897
ENSGACG00000001065	celsr2	0	18.6368
ENSGACG00000001066		0	13.8779
ENSGACG00000001068		0	9.48265
ENSGACG00000001069	KCNH2	0	11.3594
ENSGACG00000001070	capzb	32	21.7514
ENSGACG00000001071		0	14.8665
ENSGACG00000001072	si:ch211-191j22.3	0	21.776
ENSGACG00000001074	rab3ip	0	14.445
ENSGACG00000001076	LRRC2	0	6.41366
ENSGACG00000001078	si:ch211-87m7.2	0	11.1624
ENSGACG00000001080	UPF2	0	42.2298
ENSGACG00000001081	mak16	2	65.8111
ENSGACG00000001082	MICOS10	3	92.9043
ENSGACG00000001083	NBL1	0	14.9484
ENSGACG00000001084		0	7.96817
ENSGACG00000001086	slc35e3	0	18.9396
ENSGACG00000001087	RAB14	0	14.7525
ENSGACG00000001088	nup107	0	21.6873
ENSGACG00000001089		0	14.6983
ENSGACG00000001090	ssu72	23	55.2945
ENSGACG00000001091	dmtn	8	49.2046
ENSGACG00000001092		0	5.62212
ENSGACG00000001093	srp19	2	149.498
ENSGACG00000001094	ATAD3A	0	76.5088
ENSGACG00000001095	mdm2	0	13.1628
ENSGACG00000001096	ercc6l	11	42.3795
ENSGACG00000001097		11	21.9435
ENSGACG00000001098	adam9	0	13.0486
ENSGACG00000001099	PLXNB2	1	18.8846
ENSGACG00000001100	SRRT	0	24.4847
ENSGACG00000001102	abcc9	0	11.8179
ENSGACG00000001103	OGDH	0	23.3723
ENSGACG00000001105		0	45.8981
ENSGACG00000001106	CAMTA2	4	71.1162
ENSGACG00000001107		0	7.80621
ENSGACG00000001108		0	51.3605
ENSGACG00000001109	slc25a3a	10	41.5907
ENSGACG00000001111		5	40.8761
ENSGACG00000001112	sdhb	10	90.7436
ENSGACG00000001113	eno3	20	15.4273
ENSGACG00000001115	kcnj8	0	14.115
ENSGACG00000001116	ECHDC3	0	15.9053
ENSGACG00000001120	strap	5	88.0937
ENSGACG00000001121		0	7.4816
ENSGACG00000001122	usp6nl	0	17.8411
ENSGACG00000001123		23	34.8596
ENSGACG00000001124		0	8.68948
ENSGACG00000001125	slc25a11	0	12.7016
ENSGACG00000001126		2	39.6176
ENSGACG00000001131	ift46	0	13.8556
ENSGACG00000001132		0	28.9622
ENSGACG00000001133		15	18.0553
ENSGACG00000001134	mrpl20	2	93.2638
ENSGACG00000001135	cyb5d1	0	11.9199
ENSGACG00000001138		0	32.7939
ENSGACG00000001140	MFAP2	0	10.9109
ENSGACG00000001141	KCNAB3	0	18.8185
ENSGACG00000001143		4	66.6715
ENSGACG00000001144	trappc1	2	113.437
ENSGACG00000001147	psmb6	2	60.9937
ENSGACG00000001148	zbtb14	0	10.1499
ENSGACG00000001151	necap2	0	13.3814
ENSGACG00000001154	ephb4b	0	18.0715
ENSGACG00000001156	fbxo42	0	15.4059
ENSGACG00000001158		0	20.8191
ENSGACG00000001160		0	11.632
ENSGACG00000001161	DLG4	0	14.5657
ENSGACG00000001164	SLC25A34	0	6.79401
ENSGACG00000001165	tfr2	0	13.4625
ENSGACG00000001166		0	18.9838
ENSGACG00000001169		0	7.53857
ENSGACG00000001170		0	62.5249
ENSGACG00000001171	fblim1	0	19.6735
ENSGACG00000001172		4	84.1268
ENSGACG00000001173	hmgb2b	0	11.2945
ENSGACG00000001175	ATP1B2	0	18.1104
ENSGACG00000001176	SPEN	4	57.5443
ENSGACG00000001177		0	15.8292
ENSGACG00000001179	prkar2ab	0	12.0885
ENSGACG00000001180	mogat3a	0	12.1707
ENSGACG00000001181		0	18.3387
ENSGACG00000001183	slc25a20	0	21.2129
ENSGACG00000001188	nckipsd	7	39.5876
ENSGACG00000001189	eif4e2rs1	2	118.883
ENSGACG00000001192	zgc:158659	0	9.20071
ENSGACG00000001193	ndufaf3	2	44.5929
ENSGACG00000001197	TMEM43	0	40.2535
ENSGACG00000001204	arl5a	0	11.2825
ENSGACG00000001206	rhoab	2	145.22
ENSGACG00000001208	prdm2b	4	81.013
ENSGACG00000001211	kaznb	0	11.7912
ENSGACG00000001215		0	13.1361
ENSGACG00000001218	cacnb4a	0	13.1458
ENSGACG00000001219	skib	0	15.6479
ENSGACG00000001224	pex10	0	8.30659
ENSGACG00000001225	stam2	0	24.3383
ENSGACG00000001229	si:dkey-183j2.10	0	6.89832
ENSGACG00000001232	hacd2	0	5.41601
ENSGACG00000001233	adcy5	22	22.9079
ENSGACG00000001234	renbp	0	26.5352
ENSGACG00000001235	sec22a	0	7.71155
ENSGACG00000001237	brpf3a	0	25.3134
ENSGACG00000001238	pdia5	0	25.0807
ENSGACG00000001239	paics	0	8.17324
ENSGACG00000001242	asz1	0	9.69648
ENSGACG00000001244		0	4.3489
ENSGACG00000001245		0	24.0733
ENSGACG00000001246	mon1bb	0	10.0461
ENSGACG00000001247	tcta	3	114.103
ENSGACG00000001248	glyctk	0	6.41618
ENSGACG00000001250		0	7.21622
ENSGACG00000001254	wdr82	2	94.3094
ENSGACG00000001264		0	9.8295
ENSGACG00000001265		0	8.1324
ENSGACG00000001267		0	8.69367
ENSGACG00000001268		0	5.31379
ENSGACG00000001272		0	13.2342
ENSGACG00000001275	cish	0	15.3977
ENSGACG00000001276	hemk1	0	4.41475
ENSGACG00000001278	nprl2	0	28.3852
ENSGACG00000001281	anapc1	0	47.902
ENSGACG00000001284	sema4ab	0	9.28067
ENSGACG00000001286	rassf1	18	43.6073
ENSGACG00000001289		0	10.6069
ENSGACG00000001291	arhgef1a	0	25.7985
ENSGACG00000001292	tusc2a	0	22.9658
ENSGACG00000001294	HYAL2	7	48.3909
ENSGACG00000001295		0	12.6725
ENSGACG00000001296		0	17.5049
ENSGACG00000001297		0	9.03202
ENSGACG00000001299		0	25.737
ENSGACG00000001300	abhd14b	0	17.9866
ENSGACG00000001301	si:dkey-240h12.4	0	25.5304
ENSGACG00000001302	mtrf1l	0	22.2648
ENSGACG00000001303	mst1	15	22.5183
ENSGACG00000001304	desi2	0	11.2768
ENSGACG00000001305	ssr2	0	47.2515
ENSGACG00000001307		19	26.1783
ENSGACG00000001309		0	18.8664
ENSGACG00000001312	C3orf18	0	7.19117
ENSGACG00000001314		0	16.2216
ENSGACG00000001316		0	12.9
ENSGACG00000001317	SRGAP3	0	42.3711
ENSGACG00000001323	nfkb2	0	21.7779
ENSGACG00000001324	ppp1r10	0	23.3002
ENSGACG00000001327	ptgis	7	62.6969
ENSGACG00000001328		0	27.0975
ENSGACG00000001329	cldn10a	0	12.6149
ENSGACG00000001331		0	24.7282
ENSGACG00000001332		0	14.7266
ENSGACG00000001333		0	9.79409
ENSGACG00000001334		0	7.21461
ENSGACG00000001336	kcnb1	0	19.7319
ENSGACG00000001338	psda	0	13.4279
ENSGACG00000001343		11	45.5981
ENSGACG00000001345		0	9.94671
ENSGACG00000001351	ttf2	0	21.9493
ENSGACG00000001352	stau1	0	4.97699
ENSGACG00000001353	CST7	0	18.186
ENSGACG00000001354	apmap	0	18.1699
ENSGACG00000001358		0	17.6652
ENSGACG00000001360	mphosph8	4	73.0176
ENSGACG00000001361		0	19.0313
ENSGACG00000001363	zmym2	0	57.8161
ENSGACG00000001365	camk1a	0	6.76498
ENSGACG00000001370	cryl1	0	8.54133
ENSGACG00000001371		24	18.7439
ENSGACG00000001373	ca16b	0	15.292
ENSGACG00000001377		0	12.5386
ENSGACG00000001379	mrps18b	0	63.265
ENSGACG00000001380	ift88	0	8.38222
ENSGACG00000001381	rnf168	0	32.9331
ENSGACG00000001382	cadpsb	6	46.0146
ENSGACG00000001383	ppp1r14ab	0	6.13288
ENSGACG00000001387	spint2	12	28.6531
ENSGACG00000001388	abcf1	0	34.0589
ENSGACG00000001389	atg16l1	0	33.1245
ENSGACG00000001397	xpo4	0	34.908
ENSGACG00000001402	lats2	0	54.328
ENSGACG00000001406	ska3	11	36.966
ENSGACG00000001408	stx12	0	19.7729
ENSGACG00000001409		0	6.62035
ENSGACG00000001411	hcn5	0	13.2407
ENSGACG00000001415	cox17	3	87.5755
ENSGACG00000001417	mmadhc	10	52.1876
ENSGACG00000001420	pla1a	0	9.7068
ENSGACG00000001422		0	44.5971
ENSGACG00000001423	pla1a	0	6.90217
ENSGACG00000001424		0	29.0073
ENSGACG00000001425	hsd3b1	0	17.1635
ENSGACG00000001427		0	65.0537
ENSGACG00000001429	si:rp71-68n21.9	0	58.4268
ENSGACG00000001431		0	52.4045
ENSGACG00000001433	epb41a	0	9.39783
ENSGACG00000001436		0	25.8507
ENSGACG00000001437	slc6a22.1	0	30.4806
ENSGACG00000001438	rrp1	0	68.2665
ENSGACG00000001443	trnau1apa	2	97.9962
ENSGACG00000001446	slc37a1	0	15.5115
ENSGACG00000001450	pde9a	0	7.75381
ENSGACG00000001452	SACM1L	0	9.28054
ENSGACG00000001454	wdr4	0	46.161
ENSGACG00000001455		16	72.3819
ENSGACG00000001456	pknox1.1	0	12.1263
ENSGACG00000001460		9	71.3416
ENSGACG00000001461	ppp1r11	0	80.3054
ENSGACG00000001463	ccdc93	3	77.6103
ENSGACG00000001464	vars2	0	34.5143
ENSGACG00000001466	fkbp5	7	49.751
ENSGACG00000001468	mgat1b	0	8.53975
ENSGACG00000001469	znrd1	0	28.6393
ENSGACG00000001471	gtf2h4	0	43.8868
ENSGACG00000001473	srsf3a	2	103.852
ENSGACG00000001475		17	58.8068
ENSGACG00000001476	trub2	0	33.3337
ENSGACG00000001477	hdhd3	0	20.8663
ENSGACG00000001479	gtf2h4	0	8.4911
ENSGACG00000001480		0	25.024
ENSGACG00000001481	klhl18	0	11.5985
ENSGACG00000001482		1	38.1934
ENSGACG00000001483	patz1	0	39.9552
ENSGACG00000001484		0	6.60604
ENSGACG00000001486	EIF4ENIF1	0	33.425
ENSGACG00000001488	UTP14C	5	66.2244
ENSGACG00000001490		0	18.581
ENSGACG00000001491	insig2	0	14.6939
ENSGACG00000001493		0	20.7612
ENSGACG00000001495	zgc:172271	0	15.1678
ENSGACG00000001496	afg3l2	0	28.1588
ENSGACG00000001497	sirt4	0	17.2629
ENSGACG00000001498	zgc:112163	2	129.831
ENSGACG00000001499	fastk	0	17.0675
ENSGACG00000001500	tspo	8	78.4956
ENSGACG00000001501	frs3	0	7.14396
ENSGACG00000001503	ppil1	2	138.242
ENSGACG00000001504	ubtfl	0	17.1478
ENSGACG00000001505	eno1b	0	14.614
ENSGACG00000001509		0	22.307
ENSGACG00000001510	rereb	18	51.509
ENSGACG00000001512	DBI	23	59.7211
ENSGACG00000001513	si:ch211-157b11.12	0	31.8313
ENSGACG00000001515	tmub1	0	41.345
ENSGACG00000001517	C2orf76	2	81.1704
ENSGACG00000001518		0	5.14098
ENSGACG00000001519	itgb2	0	41.438
ENSGACG00000001520	p4htm	0	20.1929
ENSGACG00000001521		0	5.17833
ENSGACG00000001522	myhb	20	17.1877
ENSGACG00000001523		0	13.1579
ENSGACG00000001524	ttc19	0	5.26459
ENSGACG00000001528		0	9.63017
ENSGACG00000001529		0	12.0856
ENSGACG00000001530	UBXN4	0	39.8402
ENSGACG00000001531		27	8.67651
ENSGACG00000001532		0	21.704
ENSGACG00000001533		0	28.2338
ENSGACG00000001534	adhfe1	1	40.602
ENSGACG00000001535		0	10.3375
ENSGACG00000001536		0	11.4645
ENSGACG00000001538	arglu1a	0	25.6992
ENSGACG00000001539	efnb2a	0	53.2875
ENSGACG00000001540	cacna2d2b	0	17.434
ENSGACG00000001542		0	16.7991
ENSGACG00000001543		0	19.6911
ENSGACG00000001544	acy1	0	14.1479
ENSGACG00000001547	gli2a	0	32.919
ENSGACG00000001548		0	15.9638
ENSGACG00000001549	tfcp2l1	0	9.86141
ENSGACG00000001550	clasp1a	0	31.0581
ENSGACG00000001551	nifk	5	104.741
ENSGACG00000001552	abhd14a	0	54.036
ENSGACG00000001553	HYAL2	0	27.9499
ENSGACG00000001554	tusc2b	2	111.14
ENSGACG00000001555	RASSF1	0	20.2405
ENSGACG00000001557	cyb561d2	0	5.59789
ENSGACG00000001558	rad54l2	3	56.5878
ENSGACG00000001559		13	33.7929
ENSGACG00000001560	bap1	0	19.304
ENSGACG00000001561	bsnb	0	37.527
ENSGACG00000001563	ddx18	0	43.463
ENSGACG00000001565	erc2	0	16.9925
ENSGACG00000001568		0	6.31046
ENSGACG00000001569		0	11.4291
ENSGACG00000001571	WDR33	0	22.3996
ENSGACG00000001573		15	11.7275
ENSGACG00000001577	actr3	32	27.9824
ENSGACG00000001579		21	20.2269
ENSGACG00000001580	NRP1	0	26.7411
ENSGACG00000001581	si:ch1073-184j22.2	0	7.27303
ENSGACG00000001583	pex5lb	0	14.8707
ENSGACG00000001584	itgb1b	0	11.2105
ENSGACG00000001585		15	9.00376
ENSGACG00000001586	wnk2	0	17.7135
ENSGACG00000001587		0	13.9082
ENSGACG00000001588	NINJ1	0	16.7352
ENSGACG00000001589	card19	14	54.0576
ENSGACG00000001591	bicd2	0	10.2277
ENSGACG00000001593	tkta	0	8.3091
ENSGACG00000001594	mad2l1	14	95.6643
ENSGACG00000001596	top1	0	23.2112
ENSGACG00000001597	cacna1da	0	25.5779
ENSGACG00000001598		4	35.8064
ENSGACG00000001600	ncoa6	4	44.2852
ENSGACG00000001601	arsj	0	11.4982
ENSGACG00000001602	cops8	0	45.8234
ENSGACG00000001606	camk2d1	0	12.0129
ENSGACG00000001607	trim63b	20	11.4454
ENSGACG00000001608	GGT7	0	6.39189
ENSGACG00000001609	col6a3	0	15.3347
ENSGACG00000001611		0	17.5818
ENSGACG00000001612	cacna2d3	0	12.8075
ENSGACG00000001614	vamp5	0	4.31558
ENSGACG00000001615	epc1b	0	54.5187
ENSGACG00000001617	cyp7b1	0	11.7398
ENSGACG00000001619		0	7.97128
ENSGACG00000001620		16	68.3837
ENSGACG00000001621		0	25.4349
ENSGACG00000001627		0	13.12
ENSGACG00000001630	samhd1	0	18.3272
ENSGACG00000001632	samhd1	0	15.9981
ENSGACG00000001633		0	10.3853
ENSGACG00000001634	smg7	0	45.3942
ENSGACG00000001637	aco1	0	24.9318
ENSGACG00000001638		0	6.48948
ENSGACG00000001639	samhd1	0	10.897
ENSGACG00000001640		0	5.77986
ENSGACG00000001644	tmcc1b	0	9.2009
ENSGACG00000001645		0	6.13047
ENSGACG00000001646		0	7.76629
ENSGACG00000001647	nmnat2	6	38.5722
ENSGACG00000001649	qrich1	0	12.6347
ENSGACG00000001650		0	7.11017
ENSGACG00000001651		0	8.70606
ENSGACG00000001652	rsu1	0	21.7663
ENSGACG00000001653		0	46.5905
ENSGACG00000001656	map3k8	0	32.596
ENSGACG00000001657	rpusd4	0	22.3155
ENSGACG00000001658	mtpap	0	52.7768
ENSGACG00000001659	tyw5	0	9.64524
ENSGACG00000001660		0	15.1905
ENSGACG00000001661	maip1	2	109.318
ENSGACG00000001662	bambia	0	27.3166
ENSGACG00000001664	pgap1	0	17.2083
ENSGACG00000001665	PPARG	0	19.78
ENSGACG00000001666	waca	0	42.9662
ENSGACG00000001667		0	24.73
ENSGACG00000001668	hecw2a	0	12.2961
ENSGACG00000001670	iffo2b	0	12.6696
ENSGACG00000001672	mrto4	2	66.5166
ENSGACG00000001673	rac2	32	28.5943
ENSGACG00000001675	LAMC2	0	9.42483
ENSGACG00000001676	stk17b	17	54.2094
ENSGACG00000001677	akr7a3	0	31.3449
ENSGACG00000001679	mpp7a	0	54.3703
ENSGACG00000001680	C2orf69	0	17.5348
ENSGACG00000001683	megf6b	0	9.1163
ENSGACG00000001684	atp6ap2	0	23.1474
ENSGACG00000001686	PAQR9	0	15.673
ENSGACG00000001687	armc4	0	8.83949
ENSGACG00000001688	bmper	0	25.6694
ENSGACG00000001692	eaf1	0	7.6964
ENSGACG00000001693	kcnab2a	0	11.1671
ENSGACG00000001694	rab18a	0	16.4074
ENSGACG00000001695	mettl6	0	39.4874
ENSGACG00000001696	bcor	0	66.6043
ENSGACG00000001699	park7	0	13.0226
ENSGACG00000001700	itgb1a	0	19.276
ENSGACG00000001701	mid1ip1a	0	9.76281
ENSGACG00000001702	TSPAN7	6	53.0045
ENSGACG00000001703	pax7a	22	20.4044
ENSGACG00000001704	sh3bp5b	0	8.34472
ENSGACG00000001711	capn7	0	21.5801
ENSGACG00000001712	nrp1a	0	14.0702
ENSGACG00000001715	mrps16	3	110.389
ENSGACG00000001718	PARD3	0	16.3971
ENSGACG00000001719	katnal1	0	14.2107
ENSGACG00000001720	nt5c3a	0	16.5947
ENSGACG00000001721	dctn3	2	65.6143
ENSGACG00000001722	cul2	0	82.8727
ENSGACG00000001725	zgc:101559	0	10.1136
ENSGACG00000001732	atg5	0	13.6547
ENSGACG00000001733		15	15.2899
ENSGACG00000001734	kbtbd7	0	17.5639
ENSGACG00000001740	prdm1a	0	23.3294
ENSGACG00000001745	tlr18	0	9.85977
ENSGACG00000001746	mycbp2	4	101.745
ENSGACG00000001748		0	9.8856
ENSGACG00000001754	si:ch211-113g11.6	0	17.9667
ENSGACG00000001760	ccny	0	14.7117
ENSGACG00000001768	dhx16	0	11.5475
ENSGACG00000001773		0	8.67723
ENSGACG00000001776	fzd8a	0	13.1415
ENSGACG00000001778	klf6a	0	14.0245
ENSGACG00000001782	taf9	0	17.5236
ENSGACG00000001783	cxcr3.2	0	13.3767
ENSGACG00000001786	pfkpa	0	17.0087
ENSGACG00000001789	CXCR3	0	9.15604
ENSGACG00000001790	CXCR3	0	9.7508
ENSGACG00000001792	fbxl3a	0	39.0175
ENSGACG00000001796	ARRB2	25	26.6479
ENSGACG00000001798	adarb2	0	14.6259
ENSGACG00000001800	cln5	0	38.9772
ENSGACG00000001803	trim35-28	0	18.3126
ENSGACG00000001804	zgc:162944	0	6.29054
ENSGACG00000001806	megf8	4	79.963
ENSGACG00000001809	wdr37	3	41.7463
ENSGACG00000001813		0	20.5878
ENSGACG00000001814	idi1	0	17.9103
ENSGACG00000001816	acod1	0	12.1694
ENSGACG00000001819		0	10.8228
ENSGACG00000001828	ap4m1	0	22.0573
ENSGACG00000001829	kctd12.1	0	6.1158
ENSGACG00000001830	lmo7a	0	14.8745
ENSGACG00000001834	psmb8a	0	11.863
ENSGACG00000001836	cpne3	0	21.3916
ENSGACG00000001837		0	14.4276
ENSGACG00000001843		0	16.4552
ENSGACG00000001844	daxx	0	16.7317
ENSGACG00000001846	uchl3	2	128.899
ENSGACG00000001848		0	11.9931
ENSGACG00000001852		0	10.8049
ENSGACG00000001854		0	9.76094
ENSGACG00000001855	rbmx2	0	30.1544
ENSGACG00000001856	hsd17b8	0	22.7817
ENSGACG00000001857	siah2l	0	21.6794
ENSGACG00000001858	rmdn1	0	40.0336
ENSGACG00000001860	zbtb22b	0	27.134
ENSGACG00000001862	wwp1	0	34.4283
ENSGACG00000001865	kifc1	11	39.1985
ENSGACG00000001871	snx16	0	24.0164
ENSGACG00000001873	commd6	3	65.73
ENSGACG00000001878	tbc1d4	0	31.5826
ENSGACG00000001879	znf384l	0	23.9226
ENSGACG00000001880	slco2b1	0	14.4315
ENSGACG00000001881		0	5.04791
ENSGACG00000001882	FLOT1	0	11.0842
ENSGACG00000001883	klf12b	9	77.161
ENSGACG00000001884		0	9.71498
ENSGACG00000001885	klf5b	0	11.0467
ENSGACG00000001886	dachd	0	23.0399
ENSGACG00000001888	pbdc1	3	83.8434
ENSGACG00000001889	xpo7	30	39.5339
ENSGACG00000001891	PALS1	0	10.3775
ENSGACG00000001892	gpr18	0	38.0874
ENSGACG00000001893	gpr183a	17	45.3195
ENSGACG00000001894	serpinf1	0	7.62244
ENSGACG00000001895	si:ch211-184m13.4	0	9.77914
ENSGACG00000001896	clybl	0	34.3343
ENSGACG00000001898	ccdc88c	4	82.6349
ENSGACG00000001899	gfra2b	0	8.06745
ENSGACG00000001902	tcf19l	0	45.6672
ENSGACG00000001903		0	10.6121
ENSGACG00000001904	tmtc4	0	5.13172
ENSGACG00000001905	dusp11	0	20.6677
ENSGACG00000001908	zgc:56585	0	12.2727
ENSGACG00000001909		0	18.857
ENSGACG00000001910		0	10.176
ENSGACG00000001911	slc13a5a	13	20.365
ENSGACG00000001912		0	12.8658
ENSGACG00000001913		0	10.6178
ENSGACG00000001914		4	44.33
ENSGACG00000001915	GPR68	17	30.9606
ENSGACG00000001916	med31	2	64.4741
ENSGACG00000001917	pigm	0	62.4142
ENSGACG00000001918		0	27.0234
ENSGACG00000001919		0	10.0046
ENSGACG00000001920	dbnla	0	6.95652
ENSGACG00000001923	eef1akmt1	0	21.1566
ENSGACG00000001925		0	9.76589
ENSGACG00000001926	nalcn	0	23.1377
ENSGACG00000001927		1	29.0892
ENSGACG00000001928		0	13.1778
ENSGACG00000001929	COX5B	0	15.1427
ENSGACG00000001930	ANKS6	0	22.5957
ENSGACG00000001931		0	25.6788
ENSGACG00000001932		0	9.58472
ENSGACG00000001933	COX5B	10	51.4146
ENSGACG00000001934	C17orf49	0	19.4721
ENSGACG00000001935		0	9.04124
ENSGACG00000001936	rnasekb	3	90.722
ENSGACG00000001937		0	14.2227
ENSGACG00000001938	actr1	0	33.1974
ENSGACG00000001939	dglucy	0	8.33567
ENSGACG00000001940	RPS20	3	69.5948
ENSGACG00000001941		0	12.1132
ENSGACG00000001942	nup98	24	45.8935
ENSGACG00000001943	itgbl1	0	11.6973
ENSGACG00000001946	gnpda2	3	120.656
ENSGACG00000001947	psmb8a	0	7.8862
ENSGACG00000001948	fgf14	0	10.7715
ENSGACG00000001954		2	62.3605
ENSGACG00000001955	cdc16	0	20.8477
ENSGACG00000001956	rgs9bp	22	13.9425
ENSGACG00000001958		3	61.7581
ENSGACG00000001959	atp1a3a	0	11.5961
ENSGACG00000001960	mmp24	0	28.0265
ENSGACG00000001961	dph2	0	84.0958
ENSGACG00000001963	enpep	0	12.7993
ENSGACG00000001966	ncf2	23	66.9295
ENSGACG00000001969	garem	0	7.63085
ENSGACG00000001971		0	5.64978
ENSGACG00000001972	upf3a	0	19.5334
ENSGACG00000001973		0	6.36067
ENSGACG00000001974	prkdc	0	10.4461
ENSGACG00000001975	p2ry8	0	17.6702
ENSGACG00000001976		0	7.26947
ENSGACG00000001978		0	8.60711
ENSGACG00000001979		0	6.24342
ENSGACG00000001981	erf	0	44.1901
ENSGACG00000001984		4	42.9224
ENSGACG00000001985	asmtl	9	39.0703
ENSGACG00000001986	fam241a	0	19.67
ENSGACG00000001987	gsk3aa	0	34.1054
ENSGACG00000001988	jkamp	0	7.77003
ENSGACG00000001990	zgc:91910	2	58.0595
ENSGACG00000001991	bmp8a	0	4.80646
ENSGACG00000001992		3	39.9987
ENSGACG00000001993	MACF1	4	79.7112
ENSGACG00000001994	slc2a3a	0	36.1592
ENSGACG00000001995	gpr135	0	13.251
ENSGACG00000001996		0	6.22288
ENSGACG00000001997	arhgap29a	0	26.3236
ENSGACG00000001999	PPP2R3B	1	27.3428
ENSGACG00000002000	abca4a	0	8.88628
ENSGACG00000002001		0	23.4218
ENSGACG00000002002	ndufs5	10	68.3023
ENSGACG00000002003	rnf19b	0	19.5287
ENSGACG00000002004	LRRC24	0	9.56886
ENSGACG00000002006	lonp1	0	32.7777
ENSGACG00000002007		0	15.6598
ENSGACG00000002009		0	11.8976
ENSGACG00000002010	ak2	0	22.7668
ENSGACG00000002011	si:ch211-218d20.15	0	14.5662
ENSGACG00000002013		0	7.3789
ENSGACG00000002015	med14	0	44.1623
ENSGACG00000002016	dohh	33	66.5594
ENSGACG00000002017		0	5.67618
ENSGACG00000002019	enc2	0	25.0496
ENSGACG00000002020	ska1	14	81.351
ENSGACG00000002021	rsph4a	0	14.7282
ENSGACG00000002022		0	20.4979
ENSGACG00000002023		14	48.6927
ENSGACG00000002025	usp9	4	84.7338
ENSGACG00000002028		1	15.8276
ENSGACG00000002029	si:ch211-173p18.3	0	20.5577
ENSGACG00000002033	ntrk3a	6	56.1088
ENSGACG00000002034	sfpq	18	52.9884
ENSGACG00000002035	rpl8	3	43.6542
ENSGACG00000002037		0	10.3055
ENSGACG00000002039	lrrc40	0	16.6803
ENSGACG00000002041	ZHX1	0	61.5614
ENSGACG00000002045	pde6d	2	43.219
ENSGACG00000002046		0	5.60605
ENSGACG00000002047		4	26.0326
ENSGACG00000002048	rnpc3	1	21.4942
ENSGACG00000002050	lypla2	0	35.5841
ENSGACG00000002051	itga4	0	25.5494
ENSGACG00000002053	cherp	0	24.5352
ENSGACG00000002056	prmt6	0	16.9991
ENSGACG00000002057		0	7.36565
ENSGACG00000002058	nlgn1	0	12.6709
ENSGACG00000002060	VAV3	4	44.4247
ENSGACG00000002063	ect2	11	37.4907
ENSGACG00000002065	ITPRID2	0	30.9892
ENSGACG00000002066		0	9.28086
ENSGACG00000002067		0	8.46622
ENSGACG00000002068		0	6.22714
ENSGACG00000002069		8	62.3005
ENSGACG00000002071	cwc22	0	21.1892
ENSGACG00000002072	mcf2l2	0	14.6675
ENSGACG00000002073	sh3glb1a	2	64.8672
ENSGACG00000002074	pithd1	0	13.8106
ENSGACG00000002077	b3gnt5a	0	7.81785
ENSGACG00000002080	rfc4	0	29.4757
ENSGACG00000002085	eloa	0	27.3612
ENSGACG00000002086		0	7.25977
ENSGACG00000002088	rpl36	3	72.29
ENSGACG00000002089	klhl43	20	23.6971
ENSGACG00000002090		0	6.12502
ENSGACG00000002091	sestd1	0	23.2637
ENSGACG00000002094	nrros	0	45.2624
ENSGACG00000002095	fbxo45	0	9.33438
ENSGACG00000002097		0	17.413
ENSGACG00000002098		3	55.5733
ENSGACG00000002099	lmnb2	0	54.7443
ENSGACG00000002101	fam168b	0	19.8351
ENSGACG00000002102		0	6.60271
ENSGACG00000002103	zdhhc6	3	101.538
ENSGACG00000002104	ZNF276	0	9.20208
ENSGACG00000002105		0	31.6176
ENSGACG00000002106		0	28.3913
ENSGACG00000002107	dnajc15	0	21.863
ENSGACG00000002108		24	28.5495
ENSGACG00000002109		24	11.3274
ENSGACG00000002110	plekhm3	0	11.6479
ENSGACG00000002111	fzd5	0	12.2477
ENSGACG00000002112	slc10a3	0	43.0214
ENSGACG00000002113	ccnyl1	0	23.5161
ENSGACG00000002114	cdk10	0	16.0928
ENSGACG00000002115	coasy	0	17.9005
ENSGACG00000002116	nsmaf	0	11.7907
ENSGACG00000002117	commd2	3	50.5669
ENSGACG00000002118	rpl11	3	126.49
ENSGACG00000002119		0	16.7921
ENSGACG00000002120	vps4a	0	9.86754
ENSGACG00000002121	trappc8	0	17.0431
ENSGACG00000002122		0	10.8375
ENSGACG00000002123		0	12.471
ENSGACG00000002124	klf7b	0	12.0235
ENSGACG00000002125	pus3	0	18.0517
ENSGACG00000002126	ctns	0	29.0059
ENSGACG00000002128	cngb3.1	0	9.59741
ENSGACG00000002129	dcakd	0	13.4143
ENSGACG00000002130	trappc10	0	42.5648
ENSGACG00000002132	ndufa11	10	56.0236
ENSGACG00000002134	sntb2	24	44.9958
ENSGACG00000002135	MMP16	0	37.9674
ENSGACG00000002136	zgc:171480	0	18.2359
ENSGACG00000002139	spire2	0	16.52
ENSGACG00000002141	cnga4	0	7.06813
ENSGACG00000002142	vclb	0	10.9982
ENSGACG00000002143		0	5.75659
ENSGACG00000002144	fam160a2	0	23.1681
ENSGACG00000002146	CSNK1D	0	7.55583
ENSGACG00000002147	chst6	0	18.2155
ENSGACG00000002149	ankrd50l	0	15.3799
ENSGACG00000002150	b4galt6	4	80.3142
ENSGACG00000002151	tmem231	0	19.3055
ENSGACG00000002154	gabarapl2	0	10.6459
ENSGACG00000002155	RAMP3	0	16.7133
ENSGACG00000002157	pomp	2	151.554
ENSGACG00000002158	SLC22A17	0	11.8974
ENSGACG00000002159	adkb	14	66.5942
ENSGACG00000002162	slc18a2	0	19.2481
ENSGACG00000002163		17	39.4014
ENSGACG00000002164	ngdn	2	107.089
ENSGACG00000002167	pabpn1	9	52.308
ENSGACG00000002168	TMEM163	0	12.3894
ENSGACG00000002170	pdzd8	0	54.03
ENSGACG00000002172	acmsd	13	37.3814
ENSGACG00000002173	kat6b	0	55.01
ENSGACG00000002174	edaradd	0	11.0889
ENSGACG00000002175	EEF1A2	20	16.8964
ENSGACG00000002177	adat1	24	28.368
ENSGACG00000002178		0	46.2492
ENSGACG00000002180	thtpa	0	21.288
ENSGACG00000002181	exo1	11	25.7128
ENSGACG00000002182		0	18.396
ENSGACG00000002183	dcaf11	0	34.8338
ENSGACG00000002184	wwp2	0	23.0939
ENSGACG00000002186	ccnt2a	0	15.8275
ENSGACG00000002189	yipf4	3	78.4855
ENSGACG00000002190		0	16.1454
ENSGACG00000002191	RAMP1	0	10.8466
ENSGACG00000002192	psme1	0	60.8178
ENSGACG00000002194	polr2c	0	16.4097
ENSGACG00000002196	ube2f	0	9.6402
ENSGACG00000002197	SAMD8	0	15.1177
ENSGACG00000002198	pck2	13	23.5914
ENSGACG00000002199	slc16a3	0	43.1969
ENSGACG00000002200	zgc:162396	0	7.9957
ENSGACG00000002201		4	109.369
ENSGACG00000002204	fasn	0	18.6551
ENSGACG00000002213		0	39.9604
ENSGACG00000002216	adarb1b	0	29.0353
ENSGACG00000002219	coq9	24	39.3636
ENSGACG00000002220	traf3ip1	0	12.1803
ENSGACG00000002221	ciapin1	0	27.467
ENSGACG00000002222	asb1	0	15.6949
ENSGACG00000002223		0	8.03406
ENSGACG00000002224	si:ch1073-513e17.1	0	8.92292
ENSGACG00000002225	rab3gap1	0	26.9562
ENSGACG00000002228	hdac4	0	26.7611
ENSGACG00000002229	prmt7	0	22.29
ENSGACG00000002231	SRSF10	5	36.8469
ENSGACG00000002233	COMTD1	0	53.1666
ENSGACG00000002238		0	8.04018
ENSGACG00000002242	ZNF503	30	25.6916
ENSGACG00000002243		0	11.7013
ENSGACG00000002244	fen1	0	66.3135
ENSGACG00000002246	ttc27	0	22.5106
ENSGACG00000002247	slc9a1b	8	61.893
ENSGACG00000002248	KCNMA1	0	12.788
ENSGACG00000002249	dtd2	0	16.0978
ENSGACG00000002250	exoc3l1	0	43.219
ENSGACG00000002253		0	8.83678
ENSGACG00000002256		0	8.1583
ENSGACG00000002257	KDM1B	0	8.01266
ENSGACG00000002258		0	9.09644
ENSGACG00000002260	GAS7	7	43.3403
ENSGACG00000002262	dlg5b.1	0	14.1725
ENSGACG00000002263	fam78ab	0	9.41067
ENSGACG00000002265	sept15	0	17.0056
ENSGACG00000002266	pcbp3	6	19.977
ENSGACG00000002267	ltbp1	0	12.8541
ENSGACG00000002268	tm9sf1	0	14.8956
ENSGACG00000002269	col18a1a	0	9.12544
ENSGACG00000002270	tekt1	0	10.8478
ENSGACG00000002271	DPY19L4	0	10.2496
ENSGACG00000002272	anxa11b	0	17.9071
ENSGACG00000002276	ipo4	0	19.4252
ENSGACG00000002277	rasgrp3	0	30.725
ENSGACG00000002280		0	25.9213
ENSGACG00000002281		0	24.9058
ENSGACG00000002282	smpd3	0	11.2269
ENSGACG00000002284	ZCCHC24	0	14.2024
ENSGACG00000002285		2	68.2245
ENSGACG00000002286	pdcd6	23	67.1606
ENSGACG00000002288	adprm	0	6.83177
ENSGACG00000002289		0	63.8266
ENSGACG00000002290	RSPH1	0	11.8594
ENSGACG00000002292	ppifb	0	23.2912
ENSGACG00000002293	ints8	0	11.5871
ENSGACG00000002294	ndrg4	6	26.5798
ENSGACG00000002295	MYOCD	0	19.1994
ENSGACG00000002296		0	10.3348
ENSGACG00000002297	cdh31	0	15.5215
ENSGACG00000002298	ctdsp1	0	38.75
ENSGACG00000002299	ZMIZ1	4	72.9082
ENSGACG00000002301	gins3	0	30.0675
ENSGACG00000002302	DNAH17	12	31.4495
ENSGACG00000002303	spegb	0	11.3322
ENSGACG00000002304	polr3a	0	19.2262
ENSGACG00000002305	ldhd	0	18.812
ENSGACG00000002306	cxcr1	7	40.6598
ENSGACG00000002307	bmp6	0	29.3083
ENSGACG00000002308	nabp1a	0	7.36824
ENSGACG00000002309	txndc5	0	6.99853
ENSGACG00000002310	cavin2a	0	11.7832
ENSGACG00000002312	CCNE2	0	32.3394
ENSGACG00000002313		1	12.5305
ENSGACG00000002314	tmeff2a	0	10.3675
ENSGACG00000002315		0	12.1233
ENSGACG00000002316	fam98a	0	18.999
ENSGACG00000002319	thrap3b	4	51.164
ENSGACG00000002320	slc39a10	0	47.6588
ENSGACG00000002321	bloc1s5	0	29.7216
ENSGACG00000002323	adamts14	0	11.5684
ENSGACG00000002324	eef1e1	0	18.2867
ENSGACG00000002325	vps8	0	41.5131
ENSGACG00000002326	slc35b3	0	22.5412
ENSGACG00000002327	eva1bb	0	30.7164
ENSGACG00000002328	dnah7	12	15.8193
ENSGACG00000002329	oscp1a	0	8.97308
ENSGACG00000002330	pald1a	0	44.2269
ENSGACG00000002332	SHISA6	0	8.75429
ENSGACG00000002334	tfap2a	0	19.6544
ENSGACG00000002335		0	9.64627
ENSGACG00000002338		0	10.0228
ENSGACG00000002339	tmem14ca	14	48.2667
ENSGACG00000002340	lrrc20	0	9.93997
ENSGACG00000002341		0	10.2152
ENSGACG00000002342	pcca	0	46.9045
ENSGACG00000002343	ppa1a	0	7.2325
ENSGACG00000002344	nedd9	24	38.8013
ENSGACG00000002347	mak	0	16.3297
ENSGACG00000002349	tmem170b	0	23.7731
ENSGACG00000002351		0	42.7591
ENSGACG00000002352	hivep1	0	9.6512
ENSGACG00000002353	si:ch211-219a4.3	0	10.5255
ENSGACG00000002354	mprip	0	43.0941
ENSGACG00000002356	fam169b	0	5.79297
ENSGACG00000002357	myo1g	18	46.1109
ENSGACG00000002358	tm9sf2	0	18.1873
ENSGACG00000002360	arpin	0	6.61511
ENSGACG00000002362	phldb2b	0	51.4822
ENSGACG00000002363	anpepa	0	12.6494
ENSGACG00000002364	si:ch211-195b13.1	18	43.0049
ENSGACG00000002365		28	45.2333
ENSGACG00000002366	si:dkey-12e7.1	0	19.2543
ENSGACG00000002367		0	9.37164
ENSGACG00000002368	chka	0	23.8434
ENSGACG00000002369	tlcd4a	0	19.4868
ENSGACG00000002370		0	8.99173
ENSGACG00000002371	ascc1	0	67.6529
ENSGACG00000002372	eya3	0	25.2579
ENSGACG00000002373		0	12.6675
ENSGACG00000002374	bco1	0	23.3282
ENSGACG00000002375	anapc16	7	100.438
ENSGACG00000002376	faima	0	14.6063
ENSGACG00000002377	dhrs7cb	20	12.1981
ENSGACG00000002379	ddit4	7	46.9668
ENSGACG00000002381	ANO1	16	45.1697
ENSGACG00000002382	xkr8.2	0	7.22118
ENSGACG00000002383	xkr8.3	25	18.8482
ENSGACG00000002384	cx43.4	7	58.7979
ENSGACG00000002385	zc2hc1a	0	22.9764
ENSGACG00000002386	dnajb12b	0	16.5253
ENSGACG00000002387		0	25.4922
ENSGACG00000002388		0	14.3483
ENSGACG00000002389	srsf4	0	20.2661
ENSGACG00000002391	msto1	0	14.8898
ENSGACG00000002393		0	8.22302
ENSGACG00000002394	dap	0	12.0635
ENSGACG00000002396	piezo1	30	34.382
ENSGACG00000002397	SCD	0	49.6748
ENSGACG00000002398	cry2	0	11.6829
ENSGACG00000002401	gulp1a	0	11.2352
ENSGACG00000002406	nup58	0	45.5769
ENSGACG00000002407	cdt1	21	35.474
ENSGACG00000002408	aprt	0	29.5591
ENSGACG00000002409	col5a2a	0	19.1814
ENSGACG00000002410	cetp	0	7.89559
ENSGACG00000002411	mtmr6	0	27.9945
ENSGACG00000002412	tk2	0	6.25761
ENSGACG00000002413		0	15.3448
ENSGACG00000002414	sec31b	0	42.124
ENSGACG00000002415	amer2	0	15.321
ENSGACG00000002416		17	61.4019
ENSGACG00000002417	tomm40l	5	82.1978
ENSGACG00000002418	zfhx4	0	42.0276
ENSGACG00000002420	ndufb8	10	90.7269
ENSGACG00000002421	pex2	0	21.8707
ENSGACG00000002422	hnf4g	0	16.6191
ENSGACG00000002423		18	58.179
ENSGACG00000002424	nvl	0	8.32927
ENSGACG00000002425	GPR141	17	57.22
ENSGACG00000002426	pign	0	60.7253
ENSGACG00000002428	fbxl15	0	36.1888
ENSGACG00000002430	galnt18a	0	5.40493
ENSGACG00000002432	pax2b	0	33.9745
ENSGACG00000002434	PYURF	21	29.8288
ENSGACG00000002435	relch	0	27.8182
ENSGACG00000002437		0	7.90946
ENSGACG00000002438	chst3b	0	37.0979
ENSGACG00000002439	degs1	0	37.8421
ENSGACG00000002440	GHITM	0	37.5518
ENSGACG00000002441	bfsp2	0	18.5376
ENSGACG00000002442	lipea	0	12.1372
ENSGACG00000002443		0	9.33459
ENSGACG00000002444	si:dkey-73n8.3	22	19.1941
ENSGACG00000002445	arntl1a	0	25.3988
ENSGACG00000002447	fbxo28	0	6.53954
ENSGACG00000002448	si:dkey-94e7.2	3	91.2669
ENSGACG00000002449	ccr9a	0	11.2239
ENSGACG00000002450		9	61.2742
ENSGACG00000002451	olah	2	96.0707
ENSGACG00000002452	PPFIBP2	0	39.2719
ENSGACG00000002453	polr1c	2	94.5208
ENSGACG00000002455	ago3b	0	51.9145
ENSGACG00000002456	poglut3	0	20.9608
ENSGACG00000002458	ndst2a	2	77.4221
ENSGACG00000002459	cdyl	0	8.98396
ENSGACG00000002460	tpk1	1	18.6673
ENSGACG00000002461	CNTNAP2	0	15.9524
ENSGACG00000002465	rgrb	0	7.16836
ENSGACG00000002470	zswim8	0	73.5089
ENSGACG00000002472	rpp40	0	51.7633
ENSGACG00000002474	tekt2	0	32.8455
ENSGACG00000002475	ptgdsb.1	0	8.77187
ENSGACG00000002476	far1	0	14.2105
ENSGACG00000002477	c8g	15	18.8704
ENSGACG00000002479		0	14.0811
ENSGACG00000002481	usf2	1	31.3801
ENSGACG00000002483	si:dkey-191g9.5	6	27.235
ENSGACG00000002484	LMNA	22	10.0363
ENSGACG00000002485	armc3	0	8.91748
ENSGACG00000002486	PARG	0	31.3281
ENSGACG00000002487		0	7.20835
ENSGACG00000002488	naxe	0	23.7905
ENSGACG00000002489	galm	0	5.60765
ENSGACG00000002491	pip4k2aa	0	44.3123
ENSGACG00000002494	bmi1a	0	17.1535
ENSGACG00000002495		0	11.0859
ENSGACG00000002496	riok1	0	66.6443
ENSGACG00000002497	ripor1	0	17.0732
ENSGACG00000002498	commd3	0	33.7334
ENSGACG00000002500	IKZF5	9	44.4063
ENSGACG00000002501	slc4a3	0	29.3647
ENSGACG00000002502	acadsb	10	75.8531
ENSGACG00000002503	scn1bb	6	40.1281
ENSGACG00000002504	ctcf	0	20.3569
ENSGACG00000002505	mllt10	0	42.2093
ENSGACG00000002507		0	12.4133
ENSGACG00000002508	igfbp5b	0	36.8314
ENSGACG00000002509	carmil2	0	23.3424
ENSGACG00000002510		0	14.6694
ENSGACG00000002511	tns1b	0	40.0896
ENSGACG00000002512	pdia4	31	46.1282
ENSGACG00000002513		0	24.9039
ENSGACG00000002514	cyp27a7	5	40.6753
ENSGACG00000002515	ric8a	0	17.2158
ENSGACG00000002516	zbtb22a	0	21.2707
ENSGACG00000002517	impa1	0	54.584
ENSGACG00000002518	cdk1	14	58.6715
ENSGACG00000002519	GPT	3	32.1713
ENSGACG00000002520	ppp6r3	0	20.0072
ENSGACG00000002521	hmx3b	6	26.2099
ENSGACG00000002522	bub3	0	63.052
ENSGACG00000002523		2	100.246
ENSGACG00000002525		19	37.158
ENSGACG00000002526	galr1a	0	8.1131
ENSGACG00000002527		0	35.0822
ENSGACG00000002529	GAN	0	16.7849
ENSGACG00000002530	ctu2	0	14.7701
ENSGACG00000002531	ppp1r16a	0	20.6976
ENSGACG00000002534	znf142	0	16.3383
ENSGACG00000002535	CPXM2	0	10.4237
ENSGACG00000002536	oplah	0	12.6998
ENSGACG00000002537		0	10.9204
ENSGACG00000002538	zgc:91860	0	17.9846
ENSGACG00000002539	atp9b	0	36.7345
ENSGACG00000002540	plcd4b	0	8.24266
ENSGACG00000002541	ces3	0	6.87092
ENSGACG00000002542	CHST15	0	16.9335
ENSGACG00000002543	CNOT9	0	54.2292
ENSGACG00000002544	shrprbck1r	0	8.99204
ENSGACG00000002545	nfatc1	0	11.9381
ENSGACG00000002546	oat	0	23.1484
ENSGACG00000002548	si:ch73-196l6.5	12	25.3146
ENSGACG00000002549		0	7.58037
ENSGACG00000002550	cyp17a1	0	9.2774
ENSGACG00000002552	C7orf25	0	8.9061
ENSGACG00000002553	ndufb4	10	81.2625
ENSGACG00000002554	zfpm1	0	52.2615
ENSGACG00000002555		0	16.6753
ENSGACG00000002556	slc52a2	0	14.014
ENSGACG00000002557	usp37	11	21.3301
ENSGACG00000002558	slc9a8	0	17.1763
ENSGACG00000002559	hgd	15	12.1012
ENSGACG00000002562	zgc:109744	0	15.4213
ENSGACG00000002563		0	28.518
ENSGACG00000002564	amph	6	40.5948
ENSGACG00000002566		0	17.8196
ENSGACG00000002567	ybey	0	24.1735
ENSGACG00000002569	aar2	0	27.0704
ENSGACG00000002570	mcm3ap	0	65.8975
ENSGACG00000002571	borcs7	0	9.25332
ENSGACG00000002572		0	6.79943
ENSGACG00000002574		0	5.29552
ENSGACG00000002575	nudcd1	0	11.0911
ENSGACG00000002576	prpf6	0	27.4767
ENSGACG00000002577	nt5c2a	0	12.7918
ENSGACG00000002578	lhpp	0	12.1144
ENSGACG00000002581		0	5.26634
ENSGACG00000002584	rhoq	0	14.648
ENSGACG00000002585	socs5b	0	40.4037
ENSGACG00000002586		0	5.43116
ENSGACG00000002589	mcfd2	0	33.2364
ENSGACG00000002591		0	7.29158
ENSGACG00000002592	lss	0	9.78525
ENSGACG00000002593	fam53b	0	28.6152
ENSGACG00000002594	pola1	0	31.2261
ENSGACG00000002595	ttc7a	0	10.3998
ENSGACG00000002596	hpdl	0	32.0723
ENSGACG00000002597	zranb1a	0	62.9366
ENSGACG00000002599	pcyt1ba	6	34.6759
ENSGACG00000002600	CTBP2	2	36.3508
ENSGACG00000002601	setd6	0	20.8815
ENSGACG00000002602	mmp21	0	11.0291
ENSGACG00000002603	pdk3a	16	82.3322
ENSGACG00000002604	nkain4	0	6.58328
ENSGACG00000002605	calm2a	2	94.9838
ENSGACG00000002606	cnot1	4	80.5919
ENSGACG00000002607	map7d1b	0	19.1623
ENSGACG00000002608	uros	8	60.4234
ENSGACG00000002609	hibch	0	24.6991
ENSGACG00000002611		0	9.10264
ENSGACG00000002613	YTHDF1	0	40.867
ENSGACG00000002614	bccip	2	108.225
ENSGACG00000002615	meaf6	0	31.7937
ENSGACG00000002617		0	9.4488
ENSGACG00000002618	NOP16	2	106.856
ENSGACG00000002619	fhl3b	0	15.4188
ENSGACG00000002620	slc51a	0	8.58252
ENSGACG00000002623	si:ch211-216l23.2	9	49.1508
ENSGACG00000002624	slc17a9b	0	12.696
ENSGACG00000002625	zdhhc20b	0	12.423
ENSGACG00000002626	ZNF423	0	34.1187
ENSGACG00000002628	ADAM12	0	32.5552
ENSGACG00000002629	RRAGC	0	12.5341
ENSGACG00000002630	mstnb	0	6.21607
ENSGACG00000002631	march6	0	19.8424
ENSGACG00000002632	epcam	0	9.42047
ENSGACG00000002633	n4bp1	0	29.6792
ENSGACG00000002634	pms1	0	28.0404
ENSGACG00000002635	gid8b	3	120.721
ENSGACG00000002636	cmbl	0	12.9798
ENSGACG00000002637		22	11.6097
ENSGACG00000002638	siah1	0	38.1413
ENSGACG00000002639	dnah12	12	19.7307
ENSGACG00000002640	dock1	0	23.2464
ENSGACG00000002641	ppt1	0	48.4059
ENSGACG00000002642	ormdl1	0	28.1057
ENSGACG00000002643	cct5	33	87.4889
ENSGACG00000002644	lonp2	1	38.4302
ENSGACG00000002645	adat3	0	11.4454
ENSGACG00000002646	sf3b3	0	29.7648
ENSGACG00000002647	alkbh6	0	30.045
ENSGACG00000002648	osgepl1	0	10.7613
ENSGACG00000002649	plekhh2	0	14.4726
ENSGACG00000002651	st3gal2	0	13.5714
ENSGACG00000002653	cap1	32	26.8473
ENSGACG00000002654	fkbp7	0	7.85287
ENSGACG00000002655		6	28.6361
ENSGACG00000002656		0	38.0931
ENSGACG00000002657	GLS	0	5.01776
ENSGACG00000002660	si:ch211-193k19.1	0	20.2428
ENSGACG00000002661	DAG1	3	35.7159
ENSGACG00000002662	mtrr	0	8.85488
ENSGACG00000002663	ptprea	25	32.0648
ENSGACG00000002664	pcbp4	6	39.8194
ENSGACG00000002665		0	10.9129
ENSGACG00000002666	haao	13	28.1447
ENSGACG00000002667	aars1	0	28.8321
ENSGACG00000002668	entpd1	0	17.1339
ENSGACG00000002669	ncdn	0	16.24
ENSGACG00000002670	sema5a	0	9.98695
ENSGACG00000002671	DOCK3	0	16.4466
ENSGACG00000002673	stat1b	0	61.8994
ENSGACG00000002674	psmb2	2	113.445
ENSGACG00000002675	cdca5	14	43.3797
ENSGACG00000002677	si:dkey-118j18.2	0	14.0979
ENSGACG00000002678		22	14.9457
ENSGACG00000002679		11	47.2981
ENSGACG00000002680	TIMM21	10	29.4569
ENSGACG00000002682	neto1l	0	10.3601
ENSGACG00000002683	2004-08-01	4	62.8242
ENSGACG00000002684	stat4	0	59.7757
ENSGACG00000002685	DCAF1	0	26.507
ENSGACG00000002687	thbs2b	0	13.6814
ENSGACG00000002689	c19h1orf109	0	28.4129
ENSGACG00000002690	exosc6	0	21.8481
ENSGACG00000002693	cbln2b	0	8.96372
ENSGACG00000002694	cdca8	14	53.4357
ENSGACG00000002695	ssuh2rs1	0	9.36204
ENSGACG00000002696		0	7.31085
ENSGACG00000002698	socs6	0	15.162
ENSGACG00000002699		3	111.797
ENSGACG00000002700	rttn	0	30.5764
ENSGACG00000002702		0	6.56381
ENSGACG00000002703		0	20.6302
ENSGACG00000002705	wdr75	0	64.8348
ENSGACG00000002707	grip2a	0	22.4552
ENSGACG00000002708	cd226	0	8.96487
ENSGACG00000002709		0	7.00208
ENSGACG00000002711	chac2	0	33.2046
ENSGACG00000002712		0	9.0001
ENSGACG00000002714	crispld1a	0	21.02
ENSGACG00000002715	slc40a1	0	12.3417
ENSGACG00000002716	prdm1b	0	8.32898
ENSGACG00000002717	SLC6A6	0	32.4045
ENSGACG00000002718	papolg	0	42.0693
ENSGACG00000002719		13	12.8523
ENSGACG00000002720		0	19.3974
ENSGACG00000002723	pi15a	0	16.6939
ENSGACG00000002724	asdurf	0	28.7295
ENSGACG00000002727	gdap1	6	29.4472
ENSGACG00000002730		0	20.8965
ENSGACG00000002732	pex13	0	25.7078
ENSGACG00000002733	zgc:136439	0	28.2743
ENSGACG00000002734	si:ch211-113a14.22	0	10.064
ENSGACG00000002735	sympk	5	29.2412
ENSGACG00000002736	SANBR	0	14.9075
ENSGACG00000002737		0	40.1399
ENSGACG00000002740	zgc:114119	0	27.5489
ENSGACG00000002741	ext1c	0	22.918
ENSGACG00000002743		0	33.9727
ENSGACG00000002744	jph1a	30	48.0673
ENSGACG00000002745	msh2	0	26.9339
ENSGACG00000002746		0	7.2648
ENSGACG00000002748	eloca	2	158.815
ENSGACG00000002749		0	9.77106
ENSGACG00000002750	abtb1	0	47.3161
ENSGACG00000002751	SLC35F5	0	39.8493
ENSGACG00000002752	ube2w	0	17.3341
ENSGACG00000002753	si:dkey-222n6.2	0	14.5343
ENSGACG00000002754	nrm	0	30.4861
ENSGACG00000002756		0	14.0767
ENSGACG00000002757	stau2	0	19.7869
ENSGACG00000002759		0	20.3467
ENSGACG00000002760	cers5	1	18.0928
ENSGACG00000002761		0	5.24052
ENSGACG00000002762	slmapb	6	28.6235
ENSGACG00000002763	zgc:153901	0	31.0305
ENSGACG00000002764		0	14.974
ENSGACG00000002765	rdh10a	0	9.7311
ENSGACG00000002766		0	19.7991
ENSGACG00000002767	rpl7	3	72.1114
ENSGACG00000002768		0	15.4767
ENSGACG00000002769	cratb	9	46.5661
ENSGACG00000002770	gch2	0	35.5226
ENSGACG00000002771		0	6.02899
ENSGACG00000002772	cript	3	147.284
ENSGACG00000002773	pigf	0	17.3505
ENSGACG00000002775	abi3bpa	0	7.86057
ENSGACG00000002776	cox7a2l	3	45.745
ENSGACG00000002778	kcng3	0	25.1085
ENSGACG00000002779	pcgf6	0	17.6488
ENSGACG00000002780	tfg	0	12.1024
ENSGACG00000002781	kctd6b	0	7.78195
ENSGACG00000002782	mta3	0	13.3895
ENSGACG00000002783	YWHAB	2	67.7138
ENSGACG00000002784	jagn1a	0	13.7795
ENSGACG00000002785		0	14.1344
ENSGACG00000002788	SBSPON	19	14.0722
ENSGACG00000002789	dcbld2	0	27.7364
ENSGACG00000002790		14	55.4586
ENSGACG00000002794	trpa1b	0	10.8682
ENSGACG00000002795	ppm1bb	0	39.7156
ENSGACG00000002796	tmem30c	0	12.91
ENSGACG00000002797	rbm39b	0	32.8115
ENSGACG00000002798	cmss1	0	86.0483
ENSGACG00000002800	il1rapl1a	0	10.2503
ENSGACG00000002801	prkcea	0	31.8754
ENSGACG00000002803	eya1	0	9.81533
ENSGACG00000002804	STK32C	0	9.17305
ENSGACG00000002807		0	7.12701
ENSGACG00000002808	xkr9	7	32.9176
ENSGACG00000002809		0	9.0918
ENSGACG00000002810		0	12.0045
ENSGACG00000002811	ppt2	7	98.5026
ENSGACG00000002813	glud1b	0	10.7991
ENSGACG00000002815	eif2d	0	9.04401
ENSGACG00000002816	pwwp2b	0	19.9302
ENSGACG00000002818	tram1	31	22.0954
ENSGACG00000002819		0	6.59898
ENSGACG00000002820	INPP5A	0	13.2947
ENSGACG00000002821	rnaseh2b	3	80.3758
ENSGACG00000002822	ncoa2	0	51.9284
ENSGACG00000002825		0	32.8058
ENSGACG00000002826	spryd7b	3	37.8647
ENSGACG00000002828	valopa	0	24.197
ENSGACG00000002831	slco5a1a	0	21.943
ENSGACG00000002833		0	18.8333
ENSGACG00000002834	kpna3	0	39.2532
ENSGACG00000002835	rps5	3	57.1489
ENSGACG00000002837	sulf1	0	12.0174
ENSGACG00000002838		0	10.3135
ENSGACG00000002842	C8orf34	0	9.62495
ENSGACG00000002844	csf1b	0	37.3515
ENSGACG00000002845	prex2	0	32.5567
ENSGACG00000002847	ren	0	12.0855
ENSGACG00000002848	ADGRA1	0	29.433
ENSGACG00000002849	sncgb	6	60.7825
ENSGACG00000002852	magi1a	0	17.9297
ENSGACG00000002856	ldb3b	20	36.361
ENSGACG00000002858	rcbtb1	0	21.9771
ENSGACG00000002859		0	8.45531
ENSGACG00000002864		0	6.61083
ENSGACG00000002866		0	9.58572
ENSGACG00000002867	psme3ip1	0	39.7165
ENSGACG00000002868		0	7.68479
ENSGACG00000002869	mcf2lb	0	8.24598
ENSGACG00000002872	ddah2	0	18.9827
ENSGACG00000002873		0	10.6225
ENSGACG00000002876		0	6.19166
ENSGACG00000002877		0	8.48967
ENSGACG00000002879	arfgef1	0	14.6064
ENSGACG00000002880	dntt	0	13.6123
ENSGACG00000002881	QRICH1	0	12.2305
ENSGACG00000002882	atp11a	0	21.6737
ENSGACG00000002883	sec24c	0	36.9485
ENSGACG00000002885	clic1	0	16.4971
ENSGACG00000002886	NLRC5	0	10.153
ENSGACG00000002887	qars1	0	5.59973
ENSGACG00000002888	si:ch211-218h8.3	18	32.1549
ENSGACG00000002890		18	36.0619
ENSGACG00000002891	arhgef7a	0	17.348
ENSGACG00000002892		4	46.7594
ENSGACG00000002896	cops5	0	55.1597
ENSGACG00000002898	CSNK2B	0	12.0888
ENSGACG00000002899	ogg1	0	7.1868
ENSGACG00000002900	aff3	0	50.0436
ENSGACG00000002901	si:ch73-127m5.1	6	28.7284
ENSGACG00000002902		29	16.5789
ENSGACG00000002903		0	7.37432
ENSGACG00000002904	rev1	0	35.1311
ENSGACG00000002905	blnk	18	42.2091
ENSGACG00000002906		0	22.9779
ENSGACG00000002907	sult1st9	0	21.6743
ENSGACG00000002908	CDR2	0	13.1505
ENSGACG00000002910		4	67.4067
ENSGACG00000002912	txndc9	2	114.364
ENSGACG00000002914	neu1	0	23.3401
ENSGACG00000002915	polr3e	1	18.5199
ENSGACG00000002916		0	7.43826
ENSGACG00000002918		0	33.6491
ENSGACG00000002919		0	73.4207
ENSGACG00000002921	mitd1	0	41.4402
ENSGACG00000002922	SGK3	9	88.5095
ENSGACG00000002923	PRRT1	0	14.259
ENSGACG00000002925	eef2k	0	45.2552
ENSGACG00000002926	wdr46	0	29.3892
ENSGACG00000002927	skiv2l	2	51.4409
ENSGACG00000002928	cdh2	0	11.6431
ENSGACG00000002929	creg2	0	16.0721
ENSGACG00000002931	ccnj	0	12.3056
ENSGACG00000002932	mgat4a	18	49.7832
ENSGACG00000002933		29	16.6855
ENSGACG00000002935	nelfe	2	63.5549
ENSGACG00000002936	btaf1	4	30.1258
ENSGACG00000002937		0	9.49818
ENSGACG00000002938	b3galt4	0	21.0599
ENSGACG00000002939		0	12.0666
ENSGACG00000002941	nr2c2	0	16.7151
ENSGACG00000002942	CRTC2	0	49.2443
ENSGACG00000002943	zbtb12.1	16	34.0865
ENSGACG00000002944	cpeb3	0	15.6836
ENSGACG00000002945	si:dkey-4e7.3	13	16.832
ENSGACG00000002946	ehmt2	0	41.1635
ENSGACG00000002947	dennd4b	0	46.3158
ENSGACG00000002948	ddx10	5	52.395
ENSGACG00000002949	march5	24	27.2882
ENSGACG00000002950		4	49.1083
ENSGACG00000002951	inpp4aa	0	19.2149
ENSGACG00000002952	SZT2	4	38.7876
ENSGACG00000002953	ide	0	17.4586
ENSGACG00000002954		0	8.96788
ENSGACG00000002955		29	22.8213
ENSGACG00000002956	slc44a4	0	11.1584
ENSGACG00000002958		0	9.71877
ENSGACG00000002960	aldh5a1	0	14.0992
ENSGACG00000002961	mrps25	0	28.8806
ENSGACG00000002962	kmo	0	17.7275
ENSGACG00000002964	mybl1	0	27.2868
ENSGACG00000002965	rbsn	0	27.2122
ENSGACG00000002966	mfsd9	0	9.39686
ENSGACG00000002967	tha1	21	23.7757
ENSGACG00000002968	atp2c1	0	8.08643
ENSGACG00000002969	rrs1	21	39.9358
ENSGACG00000002970	tmem182a	20	26.5579
ENSGACG00000002972	RNF5	0	16.0325
ENSGACG00000002974	pde7a	30	26.8308
ENSGACG00000002975	socs3b	0	23.4512
ENSGACG00000002976	hyi	0	16.4253
ENSGACG00000002977	pik3r4	0	28.3552
ENSGACG00000002978	pgs1	0	18.4732
ENSGACG00000002979	utp23	2	88.2669
ENSGACG00000002981	opn3	0	6.58863
ENSGACG00000002982	TMCC1	24	20.3135
ENSGACG00000002983	mtfr1	7	33.6052
ENSGACG00000002984	rad21b	6	29.1614
ENSGACG00000002985		0	37.7057
ENSGACG00000002986	armc1	0	11.6647
ENSGACG00000002987	col6a4a	0	21.0734
ENSGACG00000002988	cdc42ep3	0	15.1977
ENSGACG00000002991	cyth1b	0	39.1854
ENSGACG00000002993		0	15.1005
ENSGACG00000002994	ptprfa	0	10.3413
ENSGACG00000002997		0	6.9393
ENSGACG00000002998	ythdf3	0	14.9655
ENSGACG00000002999	slc30a8	0	9.3441
ENSGACG00000003000	rmdn2	0	10.2333
ENSGACG00000003001	C2orf49	0	27.7472
ENSGACG00000003002	RND1	0	8.7389
ENSGACG00000003003		29	21.91
ENSGACG00000003004	tagln3b	0	28.4422
ENSGACG00000003005	fhl2a	0	10.5594
ENSGACG00000003006		0	13.0243
ENSGACG00000003008	kdm4aa	0	48.9013
ENSGACG00000003009	nanp	0	22.4055
ENSGACG00000003010	rpp25l	0	12.7977
ENSGACG00000003011	MRPS12	0	69.7374
ENSGACG00000003012	polr1b	0	13.2421
ENSGACG00000003013	calb2a	1	12.8174
ENSGACG00000003014	med30	0	12.7045
ENSGACG00000003016	TAGLN3	6	55.2489
ENSGACG00000003017	ext1b	0	22.156
ENSGACG00000003019		3	77.8866
ENSGACG00000003020	angpt1	0	19.503
ENSGACG00000003021	klf2a	18	42.9666
ENSGACG00000003022	nck2a	0	21.15
ENSGACG00000003023		0	15.0242
ENSGACG00000003024	ddx23	0	23.7664
ENSGACG00000003025		0	11.5088
ENSGACG00000003026	ttl	0	19.794
ENSGACG00000003027	rnf123	0	29.8538
ENSGACG00000003028	timp2a	0	26.0366
ENSGACG00000003029	eps15l1a	4	61.9053
ENSGACG00000003030		15	14.3678
ENSGACG00000003032	fignl1	0	6.79689
ENSGACG00000003033	ikzf1	0	22.7715
ENSGACG00000003035	amigo3	0	22.9852
ENSGACG00000003036	cacnb3a	0	9.17713
ENSGACG00000003037	abcc6b.2	0	17.1351
ENSGACG00000003038	uxs1	0	30.4029
ENSGACG00000003039		0	8.85518
ENSGACG00000003042	adcy6a	0	13.121
ENSGACG00000003044	zgc:110045	0	10.2089
ENSGACG00000003045		0	12.2261
ENSGACG00000003046	rad23ab	0	8.2315
ENSGACG00000003047	spata13	0	12.1036
ENSGACG00000003048	sdc2	0	10.9976
ENSGACG00000003049	sfxn2	0	22.9236
ENSGACG00000003051		0	7.62854
ENSGACG00000003052		0	24.1077
ENSGACG00000003053	TMPRSS7	0	5.24664
ENSGACG00000003054	nicn1	0	6.80556
ENSGACG00000003055	MOCOS	0	13.9272
ENSGACG00000003056	g6pd	32	37.0659
ENSGACG00000003058		0	9.86132
ENSGACG00000003061	tpmt.1	0	35.4632
ENSGACG00000003062	dag1	0	10.608
ENSGACG00000003064		0	9.3889
ENSGACG00000003065		0	15.3769
ENSGACG00000003066	flt1	0	24.2117
ENSGACG00000003067	st6gal2a	0	13.858
ENSGACG00000003068	gpd1a	0	22.1154
ENSGACG00000003069	pnp6	12	39.9176
ENSGACG00000003070	ARL3	0	37.5079
ENSGACG00000003071	pmvk	0	50.6073
ENSGACG00000003077	si:ch211-117n7.7	0	5.96746
ENSGACG00000003079	grk1a	12	24.5864
ENSGACG00000003080		0	9.54931
ENSGACG00000003081	pan3	28	42.9966
ENSGACG00000003082	arhgap39	0	13.6924
ENSGACG00000003083	clec3bb	0	12.6967
ENSGACG00000003084	tmem79b	0	11.1146
ENSGACG00000003085	exosc7	2	139.032
ENSGACG00000003086	TRIM8	0	37.5864
ENSGACG00000003087	tm9sf3	0	53.2977
ENSGACG00000003088		0	19.4967
ENSGACG00000003089	necab2	0	20.5312
ENSGACG00000003090		0	9.81453
ENSGACG00000003092	spryd4	0	17.3113
ENSGACG00000003093	ST3GAL3	0	9.52121
ENSGACG00000003094		0	9.91975
ENSGACG00000003095	urad	0	9.07032
ENSGACG00000003100	si:ch211-140b10.6	0	38.0609
ENSGACG00000003101	iqgap3	11	45.5498
ENSGACG00000003102	lnx2a	0	29.1032
ENSGACG00000003103	khk	0	9.28369
ENSGACG00000003105	srsf2a	0	27.9418
ENSGACG00000003106	RNF157	4	28.7468
ENSGACG00000003108	tfdp1a	0	40.5738
ENSGACG00000003109	zdhhc3b	0	9.93571
ENSGACG00000003110	rpl21	3	82.059
ENSGACG00000003111	rad54l	0	65.0903
ENSGACG00000003114	usp12a	0	18.0881
ENSGACG00000003116	dcun1d2a	8	39.173
ENSGACG00000003117	mbtps1	1	69.3848
ENSGACG00000003118	tmem42b	0	22.8842
ENSGACG00000003120	OSBPL10	0	10.617
ENSGACG00000003122	NOP16	0	25.349
ENSGACG00000003123		0	8.12469
ENSGACG00000003124	pltp	1	19.4317
ENSGACG00000003125		0	23.4382
ENSGACG00000003126	pskh1	1	31.4534
ENSGACG00000003127	grtp1b	0	11.7141
ENSGACG00000003128	aaas	0	36.4039
ENSGACG00000003129	nrn1la	1	30.0816
ENSGACG00000003130	edc4	1	34.6369
ENSGACG00000003131	STT3B	0	40.3241
ENSGACG00000003132		0	10.2609
ENSGACG00000003133	prdx3	0	41.4354
ENSGACG00000003134		0	15.5484
ENSGACG00000003136	syt11b	6	33.7537
ENSGACG00000003138	frem1b	0	13.3457
ENSGACG00000003140	tgfbr2a	0	30.0611
ENSGACG00000003143	mtx1a	0	39.9838
ENSGACG00000003146	lamp1b	0	9.41686
ENSGACG00000003147	wasf3b	0	20.0424
ENSGACG00000003148	ranbp10	0	19.9323
ENSGACG00000003149	lrrc59	0	15.0658
ENSGACG00000003150	pou2f1b	4	89.9909
ENSGACG00000003151	cdk8	0	25.6966
ENSGACG00000003152	det1	1	148.872
ENSGACG00000003153	nfia	0	40.3966
ENSGACG00000003154	nat9	0	7.81461
ENSGACG00000003155	RBMS3	0	35.2443
ENSGACG00000003156	thbs3a	0	9.56793
ENSGACG00000003157	map1lc3b	0	43.7861
ENSGACG00000003158	tm2d1	0	58.4133
ENSGACG00000003160	eomesa	0	15.011
[truncated: 14,388 more rows]

## Sheet: skin - rmnd5b atomized
Table S6C. Gene co-expression module and connectivity of all genes in the skin transcriptome when atomizing Rmnd5b into its individual exons
Atomized	Ensembl ID	Feature ID	Gene name	module	total connectivity (kTotal)
TRUE	ENSGACG00000018357	ENSGACG00000018357_1	rmnd5b	5	45.7669
TRUE	ENSGACG00000018357	ENSGACG00000018357_3	rmnd5b	0	28.6357
TRUE	ENSGACG00000018357	ENSGACG00000018357_4	rmnd5b	0	26.2711
TRUE	ENSGACG00000018357	ENSGACG00000018357_5	rmnd5b	0	28.5696
TRUE	ENSGACG00000018357	ENSGACG00000018357_6	rmnd5b	0	24.9571
TRUE	ENSGACG00000018357	ENSGACG00000018357_7	rmnd5b	0	23.2489
TRUE	ENSGACG00000018357	ENSGACG00000018357_8	rmnd5b	0	22.2606
TRUE	ENSGACG00000018357	ENSGACG00000018357_9	rmnd5b	0	20.0721
TRUE	ENSGACG00000018357	ENSGACG00000018357_10	rmnd5b	0	20.8298
TRUE	ENSGACG00000018357	ENSGACG00000018357_11	rmnd5b	0	25.9305
FALSE	ENSGACG00000000006	ENSGACG00000000006_0	fam83c	7	74.5883
FALSE	ENSGACG00000000008	ENSGACG00000000008_0		3	125.926
FALSE	ENSGACG00000000009	ENSGACG00000000009_0	eif6	3	133.191
FALSE	ENSGACG00000000010	ENSGACG00000000010_0	map1lc3a	0	31.7602
FALSE	ENSGACG00000000011	ENSGACG00000000011_0	dynlrb1	0	36.2493
FALSE	ENSGACG00000000012	ENSGACG00000000012_0	si:dkey-49n23.1	1	60.6533
FALSE	ENSGACG00000000013	ENSGACG00000000013_0	smpd4	0	31.0485
FALSE	ENSGACG00000000014	ENSGACG00000000014_0	dock3	0	15.4101
FALSE	ENSGACG00000000015	ENSGACG00000000015_0	cand2	1	283.108
FALSE	ENSGACG00000000016	ENSGACG00000000016_0	cox6c	19	74.2879
FALSE	ENSGACG00000000017	ENSGACG00000000017_0		0	45.9458
FALSE	ENSGACG00000000022	ENSGACG00000000022_0	matn4	0	46.4036
FALSE	ENSGACG00000000024	ENSGACG00000000024_0	rbl1	7	74.2296
FALSE	ENSGACG00000000025	ENSGACG00000000025_0	psmf1	0	17.0569
FALSE	ENSGACG00000000027	ENSGACG00000000027_0	mcm2	14	66.451
FALSE	ENSGACG00000000033	ENSGACG00000000033_0	blcap	0	81.1955
FALSE	ENSGACG00000000035	ENSGACG00000000035_0	ripor3	0	23.6439
FALSE	ENSGACG00000000037	ENSGACG00000000037_0	chd6	0	37.5106
FALSE	ENSGACG00000000039	ENSGACG00000000039_0	ptprt	0	10.6345
FALSE	ENSGACG00000000058	ENSGACG00000000058_0		0	13.9614
FALSE	ENSGACG00000000059	ENSGACG00000000059_0	syn2a	0	14.6568
FALSE	ENSGACG00000000060	ENSGACG00000000060_0	raf1a	0	40.2486
FALSE	ENSGACG00000000061	ENSGACG00000000061_0	cnbpa	9	179.772
FALSE	ENSGACG00000000062	ENSGACG00000000062_0	zgc:77375	0	32.5143
FALSE	ENSGACG00000000063	ENSGACG00000000063_0	IQSEC1	0	22.569
FALSE	ENSGACG00000000064	ENSGACG00000000064_0	nup210	0	32.7203
FALSE	ENSGACG00000000065	ENSGACG00000000065_0	FBLN2	0	20.6862
FALSE	ENSGACG00000000067	ENSGACG00000000067_0	thsd7aa	0	38.9706
FALSE	ENSGACG00000000068	ENSGACG00000000068_0	wnt7ab	11	103.359
FALSE	ENSGACG00000000069	ENSGACG00000000069_0	zgc:171857	0	35.9404
FALSE	ENSGACG00000000070	ENSGACG00000000070_0	ptpdc1b	0	11.9935
FALSE	ENSGACG00000000071	ENSGACG00000000071_0	nxph1	0	25.677
FALSE	ENSGACG00000000074	ENSGACG00000000074_0	phf14	0	23.4502
FALSE	ENSGACG00000000075	ENSGACG00000000075_0	BICD2	0	28.7298
FALSE	ENSGACG00000000078	ENSGACG00000000078_0	abcd3a	0	18.6685
FALSE	ENSGACG00000000079	ENSGACG00000000079_0	FGD3	0	31.441
FALSE	ENSGACG00000000080	ENSGACG00000000080_0	glcci1a	0	23.9154
FALSE	ENSGACG00000000081	ENSGACG00000000081_0		0	15.9635
FALSE	ENSGACG00000000082	ENSGACG00000000082_0		0	27.3131
FALSE	ENSGACG00000000083	ENSGACG00000000083_0	umad1	0	44.6472
FALSE	ENSGACG00000000084	ENSGACG00000000084_0		0	30.7126
FALSE	ENSGACG00000000085	ENSGACG00000000085_0	rpa3	0	19.4492
FALSE	ENSGACG00000000086	ENSGACG00000000086_0	brpf1	0	54.8339
FALSE	ENSGACG00000000087	ENSGACG00000000087_0	f3a	2	84.667
FALSE	ENSGACG00000000088	ENSGACG00000000088_0		0	7.81215
FALSE	ENSGACG00000000089	ENSGACG00000000089_0		0	9.65029
FALSE	ENSGACG00000000090	ENSGACG00000000090_0	creld1b	0	18.6431
FALSE	ENSGACG00000000091	ENSGACG00000000091_0	si:dkey-202e17.1	0	15.3609
FALSE	ENSGACG00000000092	ENSGACG00000000092_0	sdhaf3	0	19.9987
FALSE	ENSGACG00000000093	ENSGACG00000000093_0	tac1	0	16.672
FALSE	ENSGACG00000000094	ENSGACG00000000094_0	asns	0	19.4418
FALSE	ENSGACG00000000095	ENSGACG00000000095_0		0	10.7157
FALSE	ENSGACG00000000096	ENSGACG00000000096_0	rxrba	0	26.1029
FALSE	ENSGACG00000000098	ENSGACG00000000098_0	cnn3a	0	20.4587
FALSE	ENSGACG00000000099	ENSGACG00000000099_0	col11a2	5	109.173
FALSE	ENSGACG00000000100	ENSGACG00000000100_0	steap2	1	51.0826
FALSE	ENSGACG00000000101	ENSGACG00000000101_0	epha4l	0	38.1938
FALSE	ENSGACG00000000103	ENSGACG00000000103_0	brd2a	0	49.3884
FALSE	ENSGACG00000000104	ENSGACG00000000104_0	chchd7	0	23.0496
FALSE	ENSGACG00000000107	ENSGACG00000000107_0	psmb9a	0	25.5311
FALSE	ENSGACG00000000108	ENSGACG00000000108_0		16	101.019
FALSE	ENSGACG00000000110	ENSGACG00000000110_0	psmb12	0	69.9853
FALSE	ENSGACG00000000113	ENSGACG00000000113_0	psmb8a	0	28.1642
FALSE	ENSGACG00000000116	ENSGACG00000000116_0		0	6.99956
FALSE	ENSGACG00000000117	ENSGACG00000000117_0		0	29.7059
FALSE	ENSGACG00000000118	ENSGACG00000000118_0	psmb8a	0	22.2314
FALSE	ENSGACG00000000120	ENSGACG00000000120_0		1	53.4827
FALSE	ENSGACG00000000122	ENSGACG00000000122_0		0	29.7593
FALSE	ENSGACG00000000125	ENSGACG00000000125_0		0	15.8417
FALSE	ENSGACG00000000127	ENSGACG00000000127_0	psmb8a	0	36.5748
FALSE	ENSGACG00000000128	ENSGACG00000000128_0	tap2a	0	37.208
FALSE	ENSGACG00000000129	ENSGACG00000000129_0	psmb9a	0	40.2269
FALSE	ENSGACG00000000130	ENSGACG00000000130_0	psmb12	0	23.2217
FALSE	ENSGACG00000000131	ENSGACG00000000131_0	psmb13a	0	15.202
FALSE	ENSGACG00000000133	ENSGACG00000000133_0	psmb8a	0	27.8765
FALSE	ENSGACG00000000134	ENSGACG00000000134_0		0	20.9335
FALSE	ENSGACG00000000135	ENSGACG00000000135_0	tap2a	0	35.6547
FALSE	ENSGACG00000000137	ENSGACG00000000137_0	psmb9a	0	13.5717
FALSE	ENSGACG00000000138	ENSGACG00000000138_0	psmb12	0	47.8579
FALSE	ENSGACG00000000139	ENSGACG00000000139_0	psmb13a	0	31.0484
FALSE	ENSGACG00000000140	ENSGACG00000000140_0	psmb8a	0	15.8851
FALSE	ENSGACG00000000141	ENSGACG00000000141_0		0	23.0174
FALSE	ENSGACG00000000142	ENSGACG00000000142_0	tap2a	0	43.1786
FALSE	ENSGACG00000000143	ENSGACG00000000143_0	psmb9a	0	30.3418
FALSE	ENSGACG00000000144	ENSGACG00000000144_0	psmb12	0	17.8671
FALSE	ENSGACG00000000145	ENSGACG00000000145_0	psmb13a	0	9.52772
FALSE	ENSGACG00000000146	ENSGACG00000000146_0	psmb8a	0	27.8519
FALSE	ENSGACG00000000147	ENSGACG00000000147_0	psmb9a	0	10.9692
FALSE	ENSGACG00000000148	ENSGACG00000000148_0	psmb12	0	21.6659
FALSE	ENSGACG00000000149	ENSGACG00000000149_0	psmb13a	0	48.8209
FALSE	ENSGACG00000000150	ENSGACG00000000150_0	psmb8a	0	14.1298
FALSE	ENSGACG00000000151	ENSGACG00000000151_0		0	30.6235
FALSE	ENSGACG00000000152	ENSGACG00000000152_0		0	11.3721
FALSE	ENSGACG00000000182	ENSGACG00000000182_0	prpf38a	0	31.7793
FALSE	ENSGACG00000000186	ENSGACG00000000186_0	pcid2	0	43.6967
FALSE	ENSGACG00000000191	ENSGACG00000000191_0		0	20.6496
FALSE	ENSGACG00000000192	ENSGACG00000000192_0		0	26.0789
FALSE	ENSGACG00000000193	ENSGACG00000000193_0		0	10.0367
FALSE	ENSGACG00000000196	ENSGACG00000000196_0	stx10	0	25.5342
FALSE	ENSGACG00000000198	ENSGACG00000000198_0	atp6ap1a	1	85.6936
FALSE	ENSGACG00000000204	ENSGACG00000000204_0	taz	0	19.6571
FALSE	ENSGACG00000000206	ENSGACG00000000206_0		0	14.2156
FALSE	ENSGACG00000000207	ENSGACG00000000207_0		2	54.1393
FALSE	ENSGACG00000000209	ENSGACG00000000209_0		8	75.513
FALSE	ENSGACG00000000212	ENSGACG00000000212_0	psmd2	12	64.5199
FALSE	ENSGACG00000000218	ENSGACG00000000218_0	prss16	0	17.2542
FALSE	ENSGACG00000000219	ENSGACG00000000219_0	serpine2	5	21.5141
FALSE	ENSGACG00000000222	ENSGACG00000000222_0		2	57.802
FALSE	ENSGACG00000000225	ENSGACG00000000225_0	wdfy1	0	34.5631
FALSE	ENSGACG00000000233	ENSGACG00000000233_0		0	38.591
FALSE	ENSGACG00000000234	ENSGACG00000000234_0		0	42.5606
FALSE	ENSGACG00000000235	ENSGACG00000000235_0	tsn	0	48.126
FALSE	ENSGACG00000000239	ENSGACG00000000239_0		16	151.561
FALSE	ENSGACG00000000248	ENSGACG00000000248_0		0	29.2918
FALSE	ENSGACG00000000249	ENSGACG00000000249_0		17	80.501
FALSE	ENSGACG00000000250	ENSGACG00000000250_0	ints6	0	44.4042
FALSE	ENSGACG00000000251	ENSGACG00000000251_0	kcne4	0	13.0237
FALSE	ENSGACG00000000252	ENSGACG00000000252_0		0	24.3323
FALSE	ENSGACG00000000253	ENSGACG00000000253_0	ITPR3	0	46.3182
FALSE	ENSGACG00000000255	ENSGACG00000000255_0	wdfy2	0	29.8117
FALSE	ENSGACG00000000257	ENSGACG00000000257_0	dhrs12	0	40.9844
FALSE	ENSGACG00000000260	ENSGACG00000000260_0	itgav	2	105.599
FALSE	ENSGACG00000000261	ENSGACG00000000261_0	farsb	0	19.4419
FALSE	ENSGACG00000000262	ENSGACG00000000262_0	gripap1	0	45.9478
FALSE	ENSGACG00000000264	ENSGACG00000000264_0	si:dkey-101k6.5	0	37.902
FALSE	ENSGACG00000000265	ENSGACG00000000265_0	lmln	2	65.7122
FALSE	ENSGACG00000000267	ENSGACG00000000267_0		2	105.476
FALSE	ENSGACG00000000269	ENSGACG00000000269_0	lacc1	0	17.387
FALSE	ENSGACG00000000270	ENSGACG00000000270_0		22	19.2312
FALSE	ENSGACG00000000271	ENSGACG00000000271_0		0	15.7832
FALSE	ENSGACG00000000272	ENSGACG00000000272_0		1	309.931
FALSE	ENSGACG00000000273	ENSGACG00000000273_0	arl8a	0	30.6104
FALSE	ENSGACG00000000274	ENSGACG00000000274_0	ttn.1	1	316.863
FALSE	ENSGACG00000000280	ENSGACG00000000280_0	plxna3	0	39.5453
FALSE	ENSGACG00000000281	ENSGACG00000000281_0	bcap31	3	119.853
FALSE	ENSGACG00000000286	ENSGACG00000000286_0	slc35a2	0	17.6823
FALSE	ENSGACG00000000288	ENSGACG00000000288_0		0	16.5284
FALSE	ENSGACG00000000289	ENSGACG00000000289_0	TSPEAR	0	13.44
FALSE	ENSGACG00000000290	ENSGACG00000000290_0	CDK16	3	44.5005
FALSE	ENSGACG00000000291	ENSGACG00000000291_0	ube2g2	0	32.1223
FALSE	ENSGACG00000000293	ENSGACG00000000293_0	rad51c	2	53.2022
FALSE	ENSGACG00000000294	ENSGACG00000000294_0	mylka	1	303.807
FALSE	ENSGACG00000000295	ENSGACG00000000295_0	abt1	3	132.189
FALSE	ENSGACG00000000296	ENSGACG00000000296_0		3	76.6798
FALSE	ENSGACG00000000299	ENSGACG00000000299_0		0	48.8411
FALSE	ENSGACG00000000300	ENSGACG00000000300_0		1	37.4406
FALSE	ENSGACG00000000301	ENSGACG00000000301_0		1	244.024
FALSE	ENSGACG00000000303	ENSGACG00000000303_0		0	66.0424
FALSE	ENSGACG00000000304	ENSGACG00000000304_0	nfxl1	3	104.564
FALSE	ENSGACG00000000305	ENSGACG00000000305_0		16	33.6291
FALSE	ENSGACG00000000306	ENSGACG00000000306_0	gtdc1	0	19.7228
FALSE	ENSGACG00000000307	ENSGACG00000000307_0		17	71.1655
FALSE	ENSGACG00000000309	ENSGACG00000000309_0	gnl3	3	212.991
FALSE	ENSGACG00000000310	ENSGACG00000000310_0	zeb2a	0	44.0377
FALSE	ENSGACG00000000311	ENSGACG00000000311_0	epc2	0	49.956
FALSE	ENSGACG00000000312	ENSGACG00000000312_0	glt8d1	0	19.5075
FALSE	ENSGACG00000000313	ENSGACG00000000313_0	spcs1	9	97.0101
FALSE	ENSGACG00000000315	ENSGACG00000000315_0		0	9.92584
FALSE	ENSGACG00000000316	ENSGACG00000000316_0	nek4	0	18.8857
FALSE	ENSGACG00000000318	ENSGACG00000000318_0		1	37.8453
FALSE	ENSGACG00000000319	ENSGACG00000000319_0	camk1b	3	84.4137
FALSE	ENSGACG00000000320	ENSGACG00000000320_0	cyp17a2	0	9.9956
FALSE	ENSGACG00000000321	ENSGACG00000000321_0		0	18.5155
FALSE	ENSGACG00000000327	ENSGACG00000000327_0	ccdc3b	5	79.7846
FALSE	ENSGACG00000000329	ENSGACG00000000329_0	VAMP3	17	83.4799
FALSE	ENSGACG00000000330	ENSGACG00000000330_0		0	20.8903
FALSE	ENSGACG00000000331	ENSGACG00000000331_0	mxra8a	0	13.0596
FALSE	ENSGACG00000000332	ENSGACG00000000332_0	psma5	12	97.216
FALSE	ENSGACG00000000333	ENSGACG00000000333_0		1	31.8366
FALSE	ENSGACG00000000334	ENSGACG00000000334_0	naa25	0	23.2243
FALSE	ENSGACG00000000336	ENSGACG00000000336_0		0	10.4249
FALSE	ENSGACG00000000337	ENSGACG00000000337_0		0	5.61574
FALSE	ENSGACG00000000338	ENSGACG00000000338_0	brap	0	31.4195
FALSE	ENSGACG00000000339	ENSGACG00000000339_0		0	26.4425
FALSE	ENSGACG00000000340	ENSGACG00000000340_0	sort1a	0	38.4691
FALSE	ENSGACG00000000341	ENSGACG00000000341_0	tor4aa	0	72.6935
FALSE	ENSGACG00000000342	ENSGACG00000000342_0	zgc:56235	0	29.2258
FALSE	ENSGACG00000000344	ENSGACG00000000344_0		0	50.0663
FALSE	ENSGACG00000000346	ENSGACG00000000346_0		0	13.1989
FALSE	ENSGACG00000000347	ENSGACG00000000347_0	mdm4	0	31.6808
FALSE	ENSGACG00000000348	ENSGACG00000000348_0		0	31.5917
FALSE	ENSGACG00000000349	ENSGACG00000000349_0	myog	1	116.723
FALSE	ENSGACG00000000350	ENSGACG00000000350_0		0	43.7074
FALSE	ENSGACG00000000351	ENSGACG00000000351_0	SLC25A1	0	19.5326
FALSE	ENSGACG00000000353	ENSGACG00000000353_0	ppfia4	0	17.9521
FALSE	ENSGACG00000000354	ENSGACG00000000354_0	pi4kaa	0	13.3455
FALSE	ENSGACG00000000355	ENSGACG00000000355_0	si:dkey-222f2.1	27	51.1347
FALSE	ENSGACG00000000356	ENSGACG00000000356_0		2	126.9
FALSE	ENSGACG00000000357	ENSGACG00000000357_0	tmem183a	9	59.7602
FALSE	ENSGACG00000000358	ENSGACG00000000358_0		1	297.818
FALSE	ENSGACG00000000360	ENSGACG00000000360_0		0	60.0874
FALSE	ENSGACG00000000361	ENSGACG00000000361_0	marveld2a	0	14.9686
FALSE	ENSGACG00000000363	ENSGACG00000000363_0	oclna	0	19.5086
FALSE	ENSGACG00000000364	ENSGACG00000000364_0	tfeb	0	33.9423
FALSE	ENSGACG00000000366	ENSGACG00000000366_0	rasgrf2a	0	11.844
FALSE	ENSGACG00000000367	ENSGACG00000000367_0	foxp4	0	20.6353
FALSE	ENSGACG00000000368	ENSGACG00000000368_0		0	18.8877
FALSE	ENSGACG00000000369	ENSGACG00000000369_0	ttc39b	0	18.8629
FALSE	ENSGACG00000000370	ENSGACG00000000370_0		0	14.8812
FALSE	ENSGACG00000000371	ENSGACG00000000371_0	FAM72B	2	110.779
FALSE	ENSGACG00000000372	ENSGACG00000000372_0		1	319.47
FALSE	ENSGACG00000000373	ENSGACG00000000373_0	wdr55	0	36.6272
FALSE	ENSGACG00000000374	ENSGACG00000000374_0	srgap2	7	95.2667
FALSE	ENSGACG00000000376	ENSGACG00000000376_0	ikbke	17	109.668
FALSE	ENSGACG00000000377	ENSGACG00000000377_0	ccdc171	0	14.5871
FALSE	ENSGACG00000000379	ENSGACG00000000379_0		0	16.5981
FALSE	ENSGACG00000000380	ENSGACG00000000380_0	si:ch73-132f6.5	0	20.0994
FALSE	ENSGACG00000000383	ENSGACG00000000383_0	RASSF5	0	45.621
FALSE	ENSGACG00000000385	ENSGACG00000000385_0	dyrk3	6	46.3031
FALSE	ENSGACG00000000388	ENSGACG00000000388_0	MAPKAPK2	2	199.965
FALSE	ENSGACG00000000392	ENSGACG00000000392_0		12	139.488
FALSE	ENSGACG00000000393	ENSGACG00000000393_0	il19l	0	11.654
FALSE	ENSGACG00000000397	ENSGACG00000000397_0	prelp	0	24.1475
FALSE	ENSGACG00000000399	ENSGACG00000000399_0	fmoda	0	21.4184
FALSE	ENSGACG00000000405	ENSGACG00000000405_0		2	42.2206
FALSE	ENSGACG00000000407	ENSGACG00000000407_0		0	18.6457
FALSE	ENSGACG00000000411	ENSGACG00000000411_0	LRRN2	0	20.147
FALSE	ENSGACG00000000412	ENSGACG00000000412_0	elmo2	0	20.8059
FALSE	ENSGACG00000000418	ENSGACG00000000418_0	arfgap1	0	50.5576
FALSE	ENSGACG00000000419	ENSGACG00000000419_0	vezf1b	8	168.745
FALSE	ENSGACG00000000421	ENSGACG00000000421_0	mrps23	12	60.9296
FALSE	ENSGACG00000000422	ENSGACG00000000422_0	ngef	10	90.2573
FALSE	ENSGACG00000000424	ENSGACG00000000424_0		23	78.1042
FALSE	ENSGACG00000000425	ENSGACG00000000425_0		0	30.9908
FALSE	ENSGACG00000000428	ENSGACG00000000428_0		0	25.633
FALSE	ENSGACG00000000429	ENSGACG00000000429_0		0	9.39596
FALSE	ENSGACG00000000430	ENSGACG00000000430_0		1	58.1309
FALSE	ENSGACG00000000431	ENSGACG00000000431_0		0	18.7343
FALSE	ENSGACG00000000432	ENSGACG00000000432_0		1	302.803
FALSE	ENSGACG00000000433	ENSGACG00000000433_0		0	7.44154
FALSE	ENSGACG00000000434	ENSGACG00000000434_0	abcc1	0	17.823
FALSE	ENSGACG00000000435	ENSGACG00000000435_0		1	35.479
FALSE	ENSGACG00000000436	ENSGACG00000000436_0		0	30.1119
FALSE	ENSGACG00000000437	ENSGACG00000000437_0	sys1	0	26.9555
FALSE	ENSGACG00000000438	ENSGACG00000000438_0		0	34.0672
FALSE	ENSGACG00000000439	ENSGACG00000000439_0		0	21.1423
FALSE	ENSGACG00000000443	ENSGACG00000000443_0	si:ch211-160o17.2	2	185.333
FALSE	ENSGACG00000000445	ENSGACG00000000445_0		0	29.2421
FALSE	ENSGACG00000000448	ENSGACG00000000448_0	snrnp70	0	15.2734
FALSE	ENSGACG00000000449	ENSGACG00000000449_0		0	20.2251
FALSE	ENSGACG00000000450	ENSGACG00000000450_0	nab2	0	26.2289
FALSE	ENSGACG00000000451	ENSGACG00000000451_0	NR4A1	6	36.5728
FALSE	ENSGACG00000000452	ENSGACG00000000452_0	vps9d1	0	22.6252
FALSE	ENSGACG00000000454	ENSGACG00000000454_0	zgc:86609	0	28.3622
FALSE	ENSGACG00000000456	ENSGACG00000000456_0	dgkab	1	59.0432
FALSE	ENSGACG00000000457	ENSGACG00000000457_0		0	6.82311
FALSE	ENSGACG00000000458	ENSGACG00000000458_0	lin7b	1	161.408
FALSE	ENSGACG00000000459	ENSGACG00000000459_0		0	17.5841
FALSE	ENSGACG00000000460	ENSGACG00000000460_0	pdf	0	20.4295
FALSE	ENSGACG00000000461	ENSGACG00000000461_0	stx16	0	37.136
FALSE	ENSGACG00000000463	ENSGACG00000000463_0		0	12.824
FALSE	ENSGACG00000000464	ENSGACG00000000464_0	tat	0	50.9882
FALSE	ENSGACG00000000465	ENSGACG00000000465_0	EEF1AKMT3	1	212.299
FALSE	ENSGACG00000000466	ENSGACG00000000466_0	usp11	0	49.8854
FALSE	ENSGACG00000000467	ENSGACG00000000467_0	cnpy2	0	35.6451
FALSE	ENSGACG00000000468	ENSGACG00000000468_0	mpp2a	0	14.5482
FALSE	ENSGACG00000000469	ENSGACG00000000469_0		0	47.6987
FALSE	ENSGACG00000000472	ENSGACG00000000472_0	slc11a2	0	27.8092
FALSE	ENSGACG00000000473	ENSGACG00000000473_0	zgc:56622	0	13.619
FALSE	ENSGACG00000000474	ENSGACG00000000474_0	rpl23	13	60.1514
FALSE	ENSGACG00000000477	ENSGACG00000000477_0		0	20.0762
FALSE	ENSGACG00000000479	ENSGACG00000000479_0	rfc2	0	26.4314
FALSE	ENSGACG00000000480	ENSGACG00000000480_0	cotl1	0	22.78
FALSE	ENSGACG00000000481	ENSGACG00000000481_0	atat1	0	12.2808
FALSE	ENSGACG00000000482	ENSGACG00000000482_0	meak7	0	24.6626
FALSE	ENSGACG00000000483	ENSGACG00000000483_0	plcg2	0	53.677
FALSE	ENSGACG00000000484	ENSGACG00000000484_0	ca10b	0	9.19852
FALSE	ENSGACG00000000485	ENSGACG00000000485_0		5	15.0489
FALSE	ENSGACG00000000486	ENSGACG00000000486_0	ANKRD52	0	22.8909
FALSE	ENSGACG00000000487	ENSGACG00000000487_0		1	36.5948
FALSE	ENSGACG00000000488	ENSGACG00000000488_0		0	16.9963
FALSE	ENSGACG00000000489	ENSGACG00000000489_0	si:ch211-152p11.4	0	55.7335
FALSE	ENSGACG00000000490	ENSGACG00000000490_0	timm29	0	23.6129
FALSE	ENSGACG00000000491	ENSGACG00000000491_0	yipf2	0	38.3179
FALSE	ENSGACG00000000492	ENSGACG00000000492_0	bag6l	0	10.6078
FALSE	ENSGACG00000000493	ENSGACG00000000493_0	npepl1	0	49.8367
FALSE	ENSGACG00000000494	ENSGACG00000000494_0	tmem170a	0	28.4493
FALSE	ENSGACG00000000495	ENSGACG00000000495_0	si:ch211-215a10.4	0	30.5604
FALSE	ENSGACG00000000496	ENSGACG00000000496_0	nbr1b	0	18.4547
FALSE	ENSGACG00000000497	ENSGACG00000000497_0	arl4ab	0	20.3779
FALSE	ENSGACG00000000498	ENSGACG00000000498_0	ctsz	0	40.9652
FALSE	ENSGACG00000000499	ENSGACG00000000499_0	tmem106bb	0	22.6797
FALSE	ENSGACG00000000500	ENSGACG00000000500_0	ARL4D	6	31.2889
FALSE	ENSGACG00000000501	ENSGACG00000000501_0		3	95.3721
FALSE	ENSGACG00000000502	ENSGACG00000000502_0	nelfcd	0	100.858
FALSE	ENSGACG00000000503	ENSGACG00000000503_0	sept12	0	22.4557
FALSE	ENSGACG00000000504	ENSGACG00000000504_0		0	9.86256
FALSE	ENSGACG00000000505	ENSGACG00000000505_0	edem2	0	24.4571
FALSE	ENSGACG00000000508	ENSGACG00000000508_0	kdm5ba	0	87.4807
FALSE	ENSGACG00000000510	ENSGACG00000000510_0	gatad2b	0	23.1464
FALSE	ENSGACG00000000511	ENSGACG00000000511_0		0	43.9206
FALSE	ENSGACG00000000512	ENSGACG00000000512_0	rabif	13	85.6012
FALSE	ENSGACG00000000514	ENSGACG00000000514_0	txnipa	11	53.02
FALSE	ENSGACG00000000515	ENSGACG00000000515_0	snx21	0	15.2396
FALSE	ENSGACG00000000516	ENSGACG00000000516_0	adipor1a	0	52.9938
FALSE	ENSGACG00000000518	ENSGACG00000000518_0		1	75.6124
FALSE	ENSGACG00000000519	ENSGACG00000000519_0		0	25.0709
FALSE	ENSGACG00000000520	ENSGACG00000000520_0		0	38.8975
FALSE	ENSGACG00000000521	ENSGACG00000000521_0	hm13	8	83.8761
FALSE	ENSGACG00000000522	ENSGACG00000000522_0	inavab	0	23.7688
FALSE	ENSGACG00000000526	ENSGACG00000000526_0		6	115.462
FALSE	ENSGACG00000000527	ENSGACG00000000527_0	mrgbp	0	15.3504
FALSE	ENSGACG00000000528	ENSGACG00000000528_0	avil	0	21.7397
FALSE	ENSGACG00000000529	ENSGACG00000000529_0	chtopa	3	121.225
FALSE	ENSGACG00000000532	ENSGACG00000000532_0	snapin	0	42.1371
FALSE	ENSGACG00000000536	ENSGACG00000000536_0	olfml3b	0	33.5867
FALSE	ENSGACG00000000538	ENSGACG00000000538_0	si:dkey-222b8.1	2	83.7318
FALSE	ENSGACG00000000539	ENSGACG00000000539_0	cdk2	14	80.7546
FALSE	ENSGACG00000000541	ENSGACG00000000541_0	pex11b	0	33.5117
FALSE	ENSGACG00000000543	ENSGACG00000000543_0	ilf2	0	18.3435
FALSE	ENSGACG00000000544	ENSGACG00000000544_0	pmela	18	52.5218
FALSE	ENSGACG00000000545	ENSGACG00000000545_0	timeless	15	68.8017
FALSE	ENSGACG00000000550	ENSGACG00000000550_0		34	43.401
FALSE	ENSGACG00000000551	ENSGACG00000000551_0		0	30.6613
FALSE	ENSGACG00000000552	ENSGACG00000000552_0	mmp19	0	15.9696
FALSE	ENSGACG00000000555	ENSGACG00000000555_0	suox	0	40.1003
FALSE	ENSGACG00000000556	ENSGACG00000000556_0	ggh	0	17.959
FALSE	ENSGACG00000000557	ENSGACG00000000557_0	mcrs1	13	60.4183
FALSE	ENSGACG00000000558	ENSGACG00000000558_0		0	20.651
FALSE	ENSGACG00000000564	ENSGACG00000000564_0		33	32.1131
FALSE	ENSGACG00000000565	ENSGACG00000000565_0		0	17.2033
FALSE	ENSGACG00000000567	ENSGACG00000000567_0	PHF21B	0	36.0644
FALSE	ENSGACG00000000570	ENSGACG00000000570_0	nup50	0	45.0626
FALSE	ENSGACG00000000572	ENSGACG00000000572_0	mettl1	31	84.146
FALSE	ENSGACG00000000573	ENSGACG00000000573_0		0	12.0127
FALSE	ENSGACG00000000578	ENSGACG00000000578_0	zgc:172139	2	58.9156
FALSE	ENSGACG00000000580	ENSGACG00000000580_0		0	38.4101
FALSE	ENSGACG00000000581	ENSGACG00000000581_0	fbxo7	0	9.4171
FALSE	ENSGACG00000000585	ENSGACG00000000585_0	cdk4	0	40.4409
FALSE	ENSGACG00000000586	ENSGACG00000000586_0	rtcb	3	67.663
FALSE	ENSGACG00000000589	ENSGACG00000000589_0	xpot	3	107.782
FALSE	ENSGACG00000000590	ENSGACG00000000590_0	rpl18a	13	32.673
FALSE	ENSGACG00000000594	ENSGACG00000000594_0	CDH10	0	39.5849
FALSE	ENSGACG00000000596	ENSGACG00000000596_0	pthlha	0	17.0202
FALSE	ENSGACG00000000597	ENSGACG00000000597_0	C11orf98	3	76.2211
FALSE	ENSGACG00000000598	ENSGACG00000000598_0	lrp6	13	27.6867
FALSE	ENSGACG00000000599	ENSGACG00000000599_0	AGAP2	0	16.8951
FALSE	ENSGACG00000000601	ENSGACG00000000601_0	pip4k2cb	2	121.735
FALSE	ENSGACG00000000603	ENSGACG00000000603_0	igfbp6a	2	76.2793
FALSE	ENSGACG00000000604	ENSGACG00000000604_0	SPRYD3	2	189.203
FALSE	ENSGACG00000000605	ENSGACG00000000605_0		2	147.747
FALSE	ENSGACG00000000607	ENSGACG00000000607_0	tbk1	0	18.6449
FALSE	ENSGACG00000000608	ENSGACG00000000608_0		0	21.3811
FALSE	ENSGACG00000000609	ENSGACG00000000609_0	smug1	8	99.5267
FALSE	ENSGACG00000000610	ENSGACG00000000610_0		1	39.9877
FALSE	ENSGACG00000000612	ENSGACG00000000612_0	rargb	5	62.7168
FALSE	ENSGACG00000000613	ENSGACG00000000613_0	crebl2	0	37.3539
FALSE	ENSGACG00000000614	ENSGACG00000000614_0	nr1d4b	2	124.913
FALSE	ENSGACG00000000616	ENSGACG00000000616_0	dusp16	2	173.696
FALSE	ENSGACG00000000617	ENSGACG00000000617_0	rbms2a	11	43.7376
FALSE	ENSGACG00000000618	ENSGACG00000000618_0	lrp1aa	0	34.5524
FALSE	ENSGACG00000000619	ENSGACG00000000619_0	eps8a	0	24.1667
FALSE	ENSGACG00000000620	ENSGACG00000000620_0		0	7.69104
FALSE	ENSGACG00000000622	ENSGACG00000000622_0		10	114.894
FALSE	ENSGACG00000000623	ENSGACG00000000623_0	ptpro	0	45.8879
FALSE	ENSGACG00000000625	ENSGACG00000000625_0		2	79.8203
FALSE	ENSGACG00000000626	ENSGACG00000000626_0		10	113.081
FALSE	ENSGACG00000000628	ENSGACG00000000628_0	TCF4	0	47.3086
FALSE	ENSGACG00000000630	ENSGACG00000000630_0		0	55.0198
FALSE	ENSGACG00000000631	ENSGACG00000000631_0	atp8b1	2	140.977
FALSE	ENSGACG00000000632	ENSGACG00000000632_0		0	42.6704
FALSE	ENSGACG00000000633	ENSGACG00000000633_0	esyt1b	0	30.2919
FALSE	ENSGACG00000000634	ENSGACG00000000634_0	cradd	0	17.6395
FALSE	ENSGACG00000000635	ENSGACG00000000635_0	socs2	0	13.2444
FALSE	ENSGACG00000000636	ENSGACG00000000636_0	ncaph2	15	42.1568
FALSE	ENSGACG00000000637	ENSGACG00000000637_0	txnl1	12	107.517
FALSE	ENSGACG00000000638	ENSGACG00000000638_0	zc3h10	6	40.6466
FALSE	ENSGACG00000000639	ENSGACG00000000639_0	sco2	0	29.6386
FALSE	ENSGACG00000000640	ENSGACG00000000640_0		0	17.7306
FALSE	ENSGACG00000000641	ENSGACG00000000641_0	si:dkey-28n18.9	0	30.384
FALSE	ENSGACG00000000642	ENSGACG00000000642_0	flncb	1	246.208
FALSE	ENSGACG00000000644	ENSGACG00000000644_0	sumf1	0	46.7377
FALSE	ENSGACG00000000647	ENSGACG00000000647_0		0	57.5881
FALSE	ENSGACG00000000648	ENSGACG00000000648_0	nars1	2	107.128
FALSE	ENSGACG00000000650	ENSGACG00000000650_0	kcnd2	0	26.2768
FALSE	ENSGACG00000000651	ENSGACG00000000651_0	fech	0	12.7947
FALSE	ENSGACG00000000652	ENSGACG00000000652_0	tspan12	1	251.043
FALSE	ENSGACG00000000653	ENSGACG00000000653_0	itpr1a	0	30.7524
FALSE	ENSGACG00000000654	ENSGACG00000000654_0	ing3	2	142.85
FALSE	ENSGACG00000000655	ENSGACG00000000655_0		0	16.4711
FALSE	ENSGACG00000000656	ENSGACG00000000656_0	mrpl45	0	13.4716
FALSE	ENSGACG00000000659	ENSGACG00000000659_0	BHLHE40	0	16.8551
FALSE	ENSGACG00000000660	ENSGACG00000000660_0	si:dkeyp-27e10.3	0	4.26789
FALSE	ENSGACG00000000662	ENSGACG00000000662_0	svopl	10	105.539
FALSE	ENSGACG00000000665	ENSGACG00000000665_0		0	18.5025
FALSE	ENSGACG00000000666	ENSGACG00000000666_0	METTL7A	0	14.6115
FALSE	ENSGACG00000000667	ENSGACG00000000667_0	atf1	1	65.9111
FALSE	ENSGACG00000000668	ENSGACG00000000668_0	mical3b	0	21.9755
FALSE	ENSGACG00000000669	ENSGACG00000000669_0		0	19.7526
FALSE	ENSGACG00000000670	ENSGACG00000000670_0		0	30.737
FALSE	ENSGACG00000000671	ENSGACG00000000671_0	dip2bb	0	45.5789
FALSE	ENSGACG00000000672	ENSGACG00000000672_0		0	11.361
FALSE	ENSGACG00000000673	ENSGACG00000000673_0		0	20.3222
FALSE	ENSGACG00000000674	ENSGACG00000000674_0		0	23.475
FALSE	ENSGACG00000000675	ENSGACG00000000675_0	lta4h	0	20.1969
FALSE	ENSGACG00000000676	ENSGACG00000000676_0		0	10.6167
FALSE	ENSGACG00000000677	ENSGACG00000000677_0		0	13.6743
FALSE	ENSGACG00000000678	ENSGACG00000000678_0		0	39.7791
FALSE	ENSGACG00000000679	ENSGACG00000000679_0	atf7b	0	36.3608
FALSE	ENSGACG00000000680	ENSGACG00000000680_0	larp4ab	2	56.4395
FALSE	ENSGACG00000000681	ENSGACG00000000681_0	pfdn5	9	134.835
FALSE	ENSGACG00000000683	ENSGACG00000000683_0	atp6v1f	0	25.3396
FALSE	ENSGACG00000000684	ENSGACG00000000684_0	lamtor4	0	24.9161
FALSE	ENSGACG00000000685	ENSGACG00000000685_0	espl1	20	42.4229
FALSE	ENSGACG00000000686	ENSGACG00000000686_0	ARF5	0	116.381
FALSE	ENSGACG00000000687	ENSGACG00000000687_0	pfkmb	1	280.431
FALSE	ENSGACG00000000688	ENSGACG00000000688_0	gcc1	2	78.2091
FALSE	ENSGACG00000000689	ENSGACG00000000689_0	dennd6b	0	35.3704
FALSE	ENSGACG00000000690	ENSGACG00000000690_0		1	59.3331
FALSE	ENSGACG00000000692	ENSGACG00000000692_0	c1ql4b	0	30.923
FALSE	ENSGACG00000000694	ENSGACG00000000694_0	smarcc2	0	33.4908
FALSE	ENSGACG00000000695	ENSGACG00000000695_0	irf5	0	40.0948
FALSE	ENSGACG00000000696	ENSGACG00000000696_0	zgc:153867	0	25.6785
FALSE	ENSGACG00000000697	ENSGACG00000000697_0	tsfm	0	35.0663
FALSE	ENSGACG00000000698	ENSGACG00000000698_0	gal3st4	0	50.9305
FALSE	ENSGACG00000000699	ENSGACG00000000699_0	tnpo3	2	200.748
FALSE	ENSGACG00000000700	ENSGACG00000000700_0	endou	36	9.80389
FALSE	ENSGACG00000000701	ENSGACG00000000701_0	map11	34	26.4592
FALSE	ENSGACG00000000703	ENSGACG00000000703_0	ZNF385A	5	72.6015
FALSE	ENSGACG00000000705	ENSGACG00000000705_0	gpr84	2	77.3245
FALSE	ENSGACG00000000706	ENSGACG00000000706_0	cand1	0	31.3683
FALSE	ENSGACG00000000707	ENSGACG00000000707_0	stat2	0	21.7945
FALSE	ENSGACG00000000708	ENSGACG00000000708_0		2	115.983
FALSE	ENSGACG00000000709	ENSGACG00000000709_0		0	9.75595
FALSE	ENSGACG00000000710	ENSGACG00000000710_0		0	13.7132
FALSE	ENSGACG00000000711	ENSGACG00000000711_0	os9	0	18.2432
FALSE	ENSGACG00000000712	ENSGACG00000000712_0	dyrk2	0	16.3336
FALSE	ENSGACG00000000713	ENSGACG00000000713_0	b4galnt1b	0	61.148
FALSE	ENSGACG00000000714	ENSGACG00000000714_0	arhgef25b	5	75.709
FALSE	ENSGACG00000000715	ENSGACG00000000715_0	serpine1	11	106.467
FALSE	ENSGACG00000000717	ENSGACG00000000717_0		0	6.96785
FALSE	ENSGACG00000000719	ENSGACG00000000719_0	acvr1bb	0	37.3493
FALSE	ENSGACG00000000720	ENSGACG00000000720_0		0	33.2644
FALSE	ENSGACG00000000721	ENSGACG00000000721_0	ap1s1	17	70.3094
FALSE	ENSGACG00000000722	ENSGACG00000000722_0		0	26.1551
FALSE	ENSGACG00000000723	ENSGACG00000000723_0	prkag1	9	84.8526
FALSE	ENSGACG00000000724	ENSGACG00000000724_0		2	81.151
FALSE	ENSGACG00000000725	ENSGACG00000000725_0	TMEM19	0	18.5087
FALSE	ENSGACG00000000726	ENSGACG00000000726_0		0	16.718
FALSE	ENSGACG00000000727	ENSGACG00000000727_0		0	25.038
FALSE	ENSGACG00000000728	ENSGACG00000000728_0	ache	0	57.3635
FALSE	ENSGACG00000000729	ENSGACG00000000729_0	rhebl1	13	57.6659
FALSE	ENSGACG00000000731	ENSGACG00000000731_0		2	134.032
FALSE	ENSGACG00000000732	ENSGACG00000000732_0	KICS2	0	19.5745
FALSE	ENSGACG00000000733	ENSGACG00000000733_0	rnaseka	0	37.2149
FALSE	ENSGACG00000000735	ENSGACG00000000735_0	alox12	0	12.3793
FALSE	ENSGACG00000000738	ENSGACG00000000738_0	cwf19l1	0	37.338
FALSE	ENSGACG00000000739	ENSGACG00000000739_0	IKZF4	6	45.4588
FALSE	ENSGACG00000000740	ENSGACG00000000740_0		0	25.2377
FALSE	ENSGACG00000000741	ENSGACG00000000741_0	rps26	13	60.9796
FALSE	ENSGACG00000000742	ENSGACG00000000742_0		0	14.4377
FALSE	ENSGACG00000000743	ENSGACG00000000743_0	fkbp11	0	32.8497
FALSE	ENSGACG00000000744	ENSGACG00000000744_0	med11	0	20.929
FALSE	ENSGACG00000000745	ENSGACG00000000745_0	arrb2b	0	34.8553
FALSE	ENSGACG00000000747	ENSGACG00000000747_0	erbb3a	10	63.8234
FALSE	ENSGACG00000000749	ENSGACG00000000749_0	cd99l2	0	22.4388
FALSE	ENSGACG00000000750	ENSGACG00000000750_0	crbn	0	57.9854
FALSE	ENSGACG00000000751	ENSGACG00000000751_0	mtmr1a	0	53.8775
FALSE	ENSGACG00000000753	ENSGACG00000000753_0	mtm1	0	43.8554
FALSE	ENSGACG00000000754	ENSGACG00000000754_0		0	21.9659
FALSE	ENSGACG00000000755	ENSGACG00000000755_0	vhl	0	57.3126
FALSE	ENSGACG00000000759	ENSGACG00000000759_0	acox3	0	31.0438
FALSE	ENSGACG00000000764	ENSGACG00000000764_0	ccdc174	6	38.8967
FALSE	ENSGACG00000000766	ENSGACG00000000766_0	fgd5b	0	34.3718
FALSE	ENSGACG00000000768	ENSGACG00000000768_0	HTRA3	0	25.9502
FALSE	ENSGACG00000000770	ENSGACG00000000770_0	SH3TC1	0	43.4708
FALSE	ENSGACG00000000771	ENSGACG00000000771_0	prkcda	0	55.9521
FALSE	ENSGACG00000000776	ENSGACG00000000776_0	cd248a	0	49.9228
FALSE	ENSGACG00000000777	ENSGACG00000000777_0	rce1a	0	55.6624
FALSE	ENSGACG00000000778	ENSGACG00000000778_0		0	20.4147
FALSE	ENSGACG00000000786	ENSGACG00000000786_0	rft1	0	72.2958
FALSE	ENSGACG00000000787	ENSGACG00000000787_0	ruvbl1	3	146.53
FALSE	ENSGACG00000000789	ENSGACG00000000789_0		2	182.875
FALSE	ENSGACG00000000790	ENSGACG00000000790_0		0	14.6162
FALSE	ENSGACG00000000791	ENSGACG00000000791_0		1	138.554
FALSE	ENSGACG00000000793	ENSGACG00000000793_0	eefsec	2	110.345
FALSE	ENSGACG00000000799	ENSGACG00000000799_0	taf6l	0	30.4007
FALSE	ENSGACG00000000801	ENSGACG00000000801_0	GATA2	0	11.6291
FALSE	ENSGACG00000000802	ENSGACG00000000802_0	cth1	0	8.16471
FALSE	ENSGACG00000000803	ENSGACG00000000803_0	mta2	0	61.8691
FALSE	ENSGACG00000000804	ENSGACG00000000804_0	eml3	7	81.9375
FALSE	ENSGACG00000000806	ENSGACG00000000806_0	si:ch211-157b11.8	16	54.4425
FALSE	ENSGACG00000000807	ENSGACG00000000807_0	RAB7A	0	44.7371
FALSE	ENSGACG00000000809	ENSGACG00000000809_0	ecsit	1	81.0037
FALSE	ENSGACG00000000811	ENSGACG00000000811_0		8	107.958
FALSE	ENSGACG00000000812	ENSGACG00000000812_0	rtn3	0	12.321
FALSE	ENSGACG00000000813	ENSGACG00000000813_0	ARPC4	1	60.067
FALSE	ENSGACG00000000815	ENSGACG00000000815_0	pfkfb4b	21	43.5775
FALSE	ENSGACG00000000817	ENSGACG00000000817_0	men1	3	97.8505
FALSE	ENSGACG00000000819	ENSGACG00000000819_0	map4k2	5	54.6013
FALSE	ENSGACG00000000820	ENSGACG00000000820_0	TBC1D8	0	28.906
FALSE	ENSGACG00000000821	ENSGACG00000000821_0	rbm4.2	0	85.0643
FALSE	ENSGACG00000000822	ENSGACG00000000822_0	rbm4.1	17	114.122
FALSE	ENSGACG00000000823	ENSGACG00000000823_0		0	26.3203
FALSE	ENSGACG00000000825	ENSGACG00000000825_0	PDCL3	0	13.901
FALSE	ENSGACG00000000826	ENSGACG00000000826_0	sf1	0	41.1122
FALSE	ENSGACG00000000827	ENSGACG00000000827_0	pygmb	16	128.05
FALSE	ENSGACG00000000828	ENSGACG00000000828_0	si:ch1073-440b2.1	0	38.5894
FALSE	ENSGACG00000000829	ENSGACG00000000829_0	chchd4b	3	83.652
FALSE	ENSGACG00000000830	ENSGACG00000000830_0	SEC61A1	2	136.37
FALSE	ENSGACG00000000831	ENSGACG00000000831_0		11	76.2482
FALSE	ENSGACG00000000832	ENSGACG00000000832_0		0	16.0687
FALSE	ENSGACG00000000833	ENSGACG00000000833_0	col7a1	0	23.1379
FALSE	ENSGACG00000000836	ENSGACG00000000836_0	inka1a	0	24.0934
FALSE	ENSGACG00000000839	ENSGACG00000000839_0	gnai2a	0	17.6736
FALSE	ENSGACG00000000842	ENSGACG00000000842_0		0	8.01156
FALSE	ENSGACG00000000843	ENSGACG00000000843_0	BOLA2	13	67.4926
FALSE	ENSGACG00000000844	ENSGACG00000000844_0		0	20.2393
FALSE	ENSGACG00000000845	ENSGACG00000000845_0	slc38a3a	18	38.5466
FALSE	ENSGACG00000000846	ENSGACG00000000846_0	slx1b	0	25.3098
FALSE	ENSGACG00000000847	ENSGACG00000000847_0	grk5	0	27.909
FALSE	ENSGACG00000000848	ENSGACG00000000848_0		0	16.4676
FALSE	ENSGACG00000000850	ENSGACG00000000850_0		0	42.7432
FALSE	ENSGACG00000000851	ENSGACG00000000851_0	ash2l	0	31.4633
FALSE	ENSGACG00000000852	ENSGACG00000000852_0	ing2	8	165.473
FALSE	ENSGACG00000000853	ENSGACG00000000853_0	rwdd	9	95.2267
FALSE	ENSGACG00000000855	ENSGACG00000000855_0	aebp1	0	26.1272
FALSE	ENSGACG00000000856	ENSGACG00000000856_0	ddx56	0	36.3273
FALSE	ENSGACG00000000858	ENSGACG00000000858_0	RBM5	0	34.154
FALSE	ENSGACG00000000859	ENSGACG00000000859_0	DUSP26	0	15.0044
FALSE	ENSGACG00000000860	ENSGACG00000000860_0		0	33.2228
FALSE	ENSGACG00000000862	ENSGACG00000000862_0	adam19a	0	46.5973
FALSE	ENSGACG00000000865	ENSGACG00000000865_0		9	22.5289
FALSE	ENSGACG00000000866	ENSGACG00000000866_0		0	20.3336
FALSE	ENSGACG00000000867	ENSGACG00000000867_0	lrch4	0	39.1675
FALSE	ENSGACG00000000868	ENSGACG00000000868_0	emc3	12	99.3036
FALSE	ENSGACG00000000870	ENSGACG00000000870_0	H2AZ1	0	19.7795
FALSE	ENSGACG00000000872	ENSGACG00000000872_0	usp4	2	190.096
FALSE	ENSGACG00000000873	ENSGACG00000000873_0	si:dkey-225n22.4	5	95.624
FALSE	ENSGACG00000000874	ENSGACG00000000874_0	mllt3	0	14.3372
FALSE	ENSGACG00000000876	ENSGACG00000000876_0	adam15	0	48.6417
FALSE	ENSGACG00000000877	ENSGACG00000000877_0	focad	0	35.2705
FALSE	ENSGACG00000000878	ENSGACG00000000878_0		0	26.8282
FALSE	ENSGACG00000000879	ENSGACG00000000879_0		0	6.85674
FALSE	ENSGACG00000000881	ENSGACG00000000881_0		0	61.0286
FALSE	ENSGACG00000000882	ENSGACG00000000882_0	gpx1b	0	27.1315
FALSE	ENSGACG00000000883	ENSGACG00000000883_0	si:ch211-256e16.11	0	10.7827
FALSE	ENSGACG00000000884	ENSGACG00000000884_0	fancd2	15	44.5058
FALSE	ENSGACG00000000885	ENSGACG00000000885_0		0	15.8347
FALSE	ENSGACG00000000886	ENSGACG00000000886_0		0	8.72066
FALSE	ENSGACG00000000887	ENSGACG00000000887_0		0	30.049
FALSE	ENSGACG00000000888	ENSGACG00000000888_0	nudt17	0	16.1968
FALSE	ENSGACG00000000890	ENSGACG00000000890_0	HACD4	0	119.488
FALSE	ENSGACG00000000892	ENSGACG00000000892_0	trmt10a	0	31.1392
FALSE	ENSGACG00000000893	ENSGACG00000000893_0		0	19.2698
FALSE	ENSGACG00000000896	ENSGACG00000000896_0		0	6.1749
FALSE	ENSGACG00000000897	ENSGACG00000000897_0	tex264a	0	32.4688
FALSE	ENSGACG00000000899	ENSGACG00000000899_0		0	9.61026
FALSE	ENSGACG00000000905	ENSGACG00000000905_0		9	76.1175
FALSE	ENSGACG00000000906	ENSGACG00000000906_0	parp3	0	32.7856
FALSE	ENSGACG00000000911	ENSGACG00000000911_0	gpr61l	0	14.2306
FALSE	ENSGACG00000000913	ENSGACG00000000913_0	cav3	1	311.602
FALSE	ENSGACG00000000917	ENSGACG00000000917_0	RAP1GDS1	0	37.3493
FALSE	ENSGACG00000000919	ENSGACG00000000919_0	cmtm7	0	13.2029
FALSE	ENSGACG00000000920	ENSGACG00000000920_0	rad18	0	40.5487
FALSE	ENSGACG00000000923	ENSGACG00000000923_0	npr1b	16	70.7608
FALSE	ENSGACG00000000924	ENSGACG00000000924_0	srgap3	0	46.1494
FALSE	ENSGACG00000000926	ENSGACG00000000926_0	plppr4b	0	27.4567
FALSE	ENSGACG00000000929	ENSGACG00000000929_0		1	109.214
FALSE	ENSGACG00000000930	ENSGACG00000000930_0	thumpd3	0	46.7614
FALSE	ENSGACG00000000931	ENSGACG00000000931_0		0	19.3267
FALSE	ENSGACG00000000932	ENSGACG00000000932_0	frem1a	0	9.30758
FALSE	ENSGACG00000000933	ENSGACG00000000933_0	plppr5b	0	27.6244
FALSE	ENSGACG00000000934	ENSGACG00000000934_0	snx7	0	21.8892
FALSE	ENSGACG00000000935	ENSGACG00000000935_0		0	20.5049
FALSE	ENSGACG00000000936	ENSGACG00000000936_0	PTGIS	28	51.8724
FALSE	ENSGACG00000000938	ENSGACG00000000938_0		0	6.98562
FALSE	ENSGACG00000000939	ENSGACG00000000939_0	dek	7	98.6956
FALSE	ENSGACG00000000940	ENSGACG00000000940_0	ptbp2b	0	9.14497
FALSE	ENSGACG00000000941	ENSGACG00000000941_0	sorcs2	1	114.756
FALSE	ENSGACG00000000942	ENSGACG00000000942_0		0	18.4656
FALSE	ENSGACG00000000943	ENSGACG00000000943_0		0	20.353
FALSE	ENSGACG00000000944	ENSGACG00000000944_0		0	17.7348
FALSE	ENSGACG00000000946	ENSGACG00000000946_0		0	7.67057
FALSE	ENSGACG00000000947	ENSGACG00000000947_0		0	14.9453
FALSE	ENSGACG00000000951	ENSGACG00000000951_0	hccsb	0	21.668
FALSE	ENSGACG00000000952	ENSGACG00000000952_0		0	7.46817
FALSE	ENSGACG00000000953	ENSGACG00000000953_0		0	6.21841
FALSE	ENSGACG00000000955	ENSGACG00000000955_0		0	6.46627
FALSE	ENSGACG00000000958	ENSGACG00000000958_0	grpel1	12	179.674
FALSE	ENSGACG00000000959	ENSGACG00000000959_0	gbp	0	29.494
FALSE	ENSGACG00000000960	ENSGACG00000000960_0	tada2b	2	162.418
FALSE	ENSGACG00000000961	ENSGACG00000000961_0	afap1	0	49.9513
FALSE	ENSGACG00000000963	ENSGACG00000000963_0	cse1l	3	144.07
FALSE	ENSGACG00000000964	ENSGACG00000000964_0		0	37.5725
FALSE	ENSGACG00000000965	ENSGACG00000000965_0	reck	5	38.6743
FALSE	ENSGACG00000000966	ENSGACG00000000966_0	ablim2	1	267.14
FALSE	ENSGACG00000000969	ENSGACG00000000969_0	zcchc4	3	55.434
FALSE	ENSGACG00000000970	ENSGACG00000000970_0	tgfbr1b	0	14.8622
FALSE	ENSGACG00000000972	ENSGACG00000000972_0	lancl2	0	12.2267
FALSE	ENSGACG00000000974	ENSGACG00000000974_0	pde5ab	0	26.0596
FALSE	ENSGACG00000000976	ENSGACG00000000976_0	ift74	0	55.0875
FALSE	ENSGACG00000000980	ENSGACG00000000980_0	pbrm1	0	37.3189
FALSE	ENSGACG00000000981	ENSGACG00000000981_0		0	12.9853
FALSE	ENSGACG00000000986	ENSGACG00000000986_0	WDR77	3	104.934
FALSE	ENSGACG00000000987	ENSGACG00000000987_0	svila	16	141.777
FALSE	ENSGACG00000000989	ENSGACG00000000989_0		2	135.66
FALSE	ENSGACG00000000990	ENSGACG00000000990_0	irf6	6	116.101
FALSE	ENSGACG00000000995	ENSGACG00000000995_0		0	18.1429
FALSE	ENSGACG00000000996	ENSGACG00000000996_0		0	17.108
FALSE	ENSGACG00000000997	ENSGACG00000000997_0		0	10.6087
FALSE	ENSGACG00000000999	ENSGACG00000000999_0	znf438	0	29.5654
FALSE	ENSGACG00000001000	ENSGACG00000001000_0	hvcn1	22	21.4337
FALSE	ENSGACG00000001002	ENSGACG00000001002_0	zeb1b	0	86.7385
FALSE	ENSGACG00000001004	ENSGACG00000001004_0	eps8l3a	0	12.5521
FALSE	ENSGACG00000001005	ENSGACG00000001005_0	recql	0	27.7248
FALSE	ENSGACG00000001006	ENSGACG00000001006_0	arhgap12b	0	15.4697
FALSE	ENSGACG00000001008	ENSGACG00000001008_0	ampd2a	0	27.1936
FALSE	ENSGACG00000001013	ENSGACG00000001013_0	AMIGO1	16	89.8742
FALSE	ENSGACG00000001014	ENSGACG00000001014_0		0	20.772
FALSE	ENSGACG00000001018	ENSGACG00000001018_0	kif5ba	0	38.4737
FALSE	ENSGACG00000001021	ENSGACG00000001021_0	GFOD1	7	74.454
FALSE	ENSGACG00000001022	ENSGACG00000001022_0	RBM15	2	97.2069
FALSE	ENSGACG00000001023	ENSGACG00000001023_0	ccsapa	0	17.7392
FALSE	ENSGACG00000001024	ENSGACG00000001024_0	slc12a7b	0	29.6766
FALSE	ENSGACG00000001025	ENSGACG00000001025_0	SLC6A17	0	22.025
FALSE	ENSGACG00000001026	ENSGACG00000001026_0	cdc6	0	20.443
FALSE	ENSGACG00000001027	ENSGACG00000001027_0		0	26.0933
FALSE	ENSGACG00000001028	ENSGACG00000001028_0		0	23.283
FALSE	ENSGACG00000001029	ENSGACG00000001029_0	strip1	17	158.691
FALSE	ENSGACG00000001035	ENSGACG00000001035_0	AHCYL1	0	12.4557
FALSE	ENSGACG00000001038	ENSGACG00000001038_0		0	11.2101
FALSE	ENSGACG00000001040	ENSGACG00000001040_0	rbm34	0	33.8795
FALSE	ENSGACG00000001042	ENSGACG00000001042_0	SRSF3	3	75.6103
FALSE	ENSGACG00000001044	ENSGACG00000001044_0		0	37.1773
FALSE	ENSGACG00000001045	ENSGACG00000001045_0	tbce	0	10.8407
FALSE	ENSGACG00000001049	ENSGACG00000001049_0	cdkn1a	6	79.2778
FALSE	ENSGACG00000001056	ENSGACG00000001056_0	usp49	0	39.1914
FALSE	ENSGACG00000001058	ENSGACG00000001058_0	med20	0	33.7965
FALSE	ENSGACG00000001059	ENSGACG00000001059_0	bysl	3	149.395
FALSE	ENSGACG00000001061	ENSGACG00000001061_0	nuak2	0	30.7563
FALSE	ENSGACG00000001062	ENSGACG00000001062_0	pik3r1	0	22.2942
FALSE	ENSGACG00000001063	ENSGACG00000001063_0	dstyk	0	33.2136
FALSE	ENSGACG00000001064	ENSGACG00000001064_0	zgc:101664	0	11.2616
FALSE	ENSGACG00000001065	ENSGACG00000001065_0	celsr2	0	14.0654
FALSE	ENSGACG00000001066	ENSGACG00000001066_0		0	80.9998
FALSE	ENSGACG00000001068	ENSGACG00000001068_0		0	18.4932
FALSE	ENSGACG00000001069	ENSGACG00000001069_0	KCNH2	0	19.1293
FALSE	ENSGACG00000001070	ENSGACG00000001070_0	capzb	0	25.2067
FALSE	ENSGACG00000001071	ENSGACG00000001071_0		0	29.4958
FALSE	ENSGACG00000001072	ENSGACG00000001072_0	si:ch211-191j22.3	0	9.47245
FALSE	ENSGACG00000001074	ENSGACG00000001074_0	rab3ip	0	17.9599
FALSE	ENSGACG00000001076	ENSGACG00000001076_0	LRRC2	1	207.69
FALSE	ENSGACG00000001077	ENSGACG00000001077_0		6	97.9314
FALSE	ENSGACG00000001078	ENSGACG00000001078_0	si:ch211-87m7.2	0	16.7496
FALSE	ENSGACG00000001080	ENSGACG00000001080_0	UPF2	8	61.688
FALSE	ENSGACG00000001081	ENSGACG00000001081_0	mak16	3	111.415
FALSE	ENSGACG00000001082	ENSGACG00000001082_0	MICOS10	12	62.2498
FALSE	ENSGACG00000001083	ENSGACG00000001083_0	NBL1	0	36.4377
FALSE	ENSGACG00000001085	ENSGACG00000001085_0		0	9.40548
FALSE	ENSGACG00000001086	ENSGACG00000001086_0	slc35e3	0	32.7889
FALSE	ENSGACG00000001087	ENSGACG00000001087_0	RAB14	0	49.0102
FALSE	ENSGACG00000001088	ENSGACG00000001088_0	nup107	14	30.1903
FALSE	ENSGACG00000001089	ENSGACG00000001089_0		0	20.4557
FALSE	ENSGACG00000001090	ENSGACG00000001090_0	ssu72	0	36.8764
FALSE	ENSGACG00000001091	ENSGACG00000001091_0	dmtn	30	23.5013
FALSE	ENSGACG00000001092	ENSGACG00000001092_0		0	12.3263
FALSE	ENSGACG00000001093	ENSGACG00000001093_0	srp19	3	165.064
FALSE	ENSGACG00000001094	ENSGACG00000001094_0	ATAD3A	3	120.449
FALSE	ENSGACG00000001095	ENSGACG00000001095_0	mdm2	0	66.3163
FALSE	ENSGACG00000001096	ENSGACG00000001096_0	ercc6l	0	17.1112
FALSE	ENSGACG00000001097	ENSGACG00000001097_0		0	21.3829
FALSE	ENSGACG00000001098	ENSGACG00000001098_0	adam9	0	22.6819
FALSE	ENSGACG00000001099	ENSGACG00000001099_0	PLXNB2	0	36.0609
FALSE	ENSGACG00000001100	ENSGACG00000001100_0	SRRT	3	108.057
FALSE	ENSGACG00000001102	ENSGACG00000001102_0	abcc9	1	67.3604
FALSE	ENSGACG00000001103	ENSGACG00000001103_0	OGDH	1	109.425
FALSE	ENSGACG00000001105	ENSGACG00000001105_0		0	42.4935
FALSE	ENSGACG00000001106	ENSGACG00000001106_0	CAMTA2	0	43.0439
FALSE	ENSGACG00000001107	ENSGACG00000001107_0		0	6.84521
FALSE	ENSGACG00000001108	ENSGACG00000001108_0		0	10.7454
FALSE	ENSGACG00000001109	ENSGACG00000001109_0	slc25a3a	19	107.847
FALSE	ENSGACG00000001111	ENSGACG00000001111_0		0	24.7505
FALSE	ENSGACG00000001112	ENSGACG00000001112_0	sdhb	19	77.2001
FALSE	ENSGACG00000001113	ENSGACG00000001113_0	eno3	1	275.645
FALSE	ENSGACG00000001115	ENSGACG00000001115_0	kcnj8	0	35.3199
FALSE	ENSGACG00000001116	ENSGACG00000001116_0	ECHDC3	0	10.8676
FALSE	ENSGACG00000001120	ENSGACG00000001120_0	strap	31	102.498
FALSE	ENSGACG00000001121	ENSGACG00000001121_0		0	29.6965
FALSE	ENSGACG00000001122	ENSGACG00000001122_0	usp6nl	2	104.869
FALSE	ENSGACG00000001123	ENSGACG00000001123_0		0	24.8355
FALSE	ENSGACG00000001124	ENSGACG00000001124_0		0	8.7631
FALSE	ENSGACG00000001125	ENSGACG00000001125_0	slc25a11	1	215.8
FALSE	ENSGACG00000001126	ENSGACG00000001126_0		0	36.9168
FALSE	ENSGACG00000001131	ENSGACG00000001131_0	ift46	6	26.5022
FALSE	ENSGACG00000001132	ENSGACG00000001132_0		0	28.3294
FALSE	ENSGACG00000001134	ENSGACG00000001134_0	mrpl20	3	80.0692
FALSE	ENSGACG00000001138	ENSGACG00000001138_0		0	65.1076
FALSE	ENSGACG00000001140	ENSGACG00000001140_0	MFAP2	0	35.2439
FALSE	ENSGACG00000001141	ENSGACG00000001141_0	KCNAB3	0	14.1171
FALSE	ENSGACG00000001143	ENSGACG00000001143_0		0	29.2334
FALSE	ENSGACG00000001144	ENSGACG00000001144_0	trappc1	9	120.924
FALSE	ENSGACG00000001147	ENSGACG00000001147_0	psmb6	12	26.2729
FALSE	ENSGACG00000001148	ENSGACG00000001148_0	zbtb14	0	19.0714
FALSE	ENSGACG00000001151	ENSGACG00000001151_0	necap2	0	78.1928
FALSE	ENSGACG00000001154	ENSGACG00000001154_0	ephb4b	0	32.4299
FALSE	ENSGACG00000001155	ENSGACG00000001155_0		0	13.5855
FALSE	ENSGACG00000001156	ENSGACG00000001156_0	fbxo42	0	21.5342
FALSE	ENSGACG00000001157	ENSGACG00000001157_0	gcm2	25	31.181
FALSE	ENSGACG00000001158	ENSGACG00000001158_0		8	156.9
FALSE	ENSGACG00000001159	ENSGACG00000001159_0		16	86.4993
FALSE	ENSGACG00000001160	ENSGACG00000001160_0		0	74.6063
FALSE	ENSGACG00000001161	ENSGACG00000001161_0	DLG4	0	27.889
FALSE	ENSGACG00000001164	ENSGACG00000001164_0	SLC25A34	0	36.8588
FALSE	ENSGACG00000001165	ENSGACG00000001165_0	tfr2	0	5.24882
FALSE	ENSGACG00000001166	ENSGACG00000001166_0		0	23.8231
FALSE	ENSGACG00000001169	ENSGACG00000001169_0		0	22.7305
FALSE	ENSGACG00000001170	ENSGACG00000001170_0		0	28.2121
FALSE	ENSGACG00000001171	ENSGACG00000001171_0	fblim1	0	47.4465
FALSE	ENSGACG00000001172	ENSGACG00000001172_0		0	45.5349
FALSE	ENSGACG00000001173	ENSGACG00000001173_0	hmgb2b	0	26.4128
FALSE	ENSGACG00000001175	ENSGACG00000001175_0	ATP1B2	0	17.31
FALSE	ENSGACG00000001176	ENSGACG00000001176_0	SPEN	0	38.1323
FALSE	ENSGACG00000001177	ENSGACG00000001177_0		0	19.1385
FALSE	ENSGACG00000001179	ENSGACG00000001179_0	prkar2ab	0	14.9447
FALSE	ENSGACG00000001180	ENSGACG00000001180_0	mogat3a	0	38.9857
FALSE	ENSGACG00000001181	ENSGACG00000001181_0		0	18.9826
FALSE	ENSGACG00000001183	ENSGACG00000001183_0	slc25a20	19	28.4206
FALSE	ENSGACG00000001188	ENSGACG00000001188_0	nckipsd	0	16.1201
FALSE	ENSGACG00000001189	ENSGACG00000001189_0	eif4e2rs1	3	150.215
FALSE	ENSGACG00000001192	ENSGACG00000001192_0	zgc:158659	0	13.466
FALSE	ENSGACG00000001193	ENSGACG00000001193_0	ndufaf3	0	35.3874
FALSE	ENSGACG00000001195	ENSGACG00000001195_0	zgc:112334	0	19.5303
FALSE	ENSGACG00000001197	ENSGACG00000001197_0	TMEM43	2	112.479
FALSE	ENSGACG00000001204	ENSGACG00000001204_0	arl5a	0	25.7667
FALSE	ENSGACG00000001206	ENSGACG00000001206_0	rhoab	17	146.394
FALSE	ENSGACG00000001208	ENSGACG00000001208_0	prdm2b	0	29.4169
FALSE	ENSGACG00000001211	ENSGACG00000001211_0	kaznb	0	59.6694
FALSE	ENSGACG00000001215	ENSGACG00000001215_0		0	9.67175
FALSE	ENSGACG00000001217	ENSGACG00000001217_0	tmem51b	0	32.8261
FALSE	ENSGACG00000001219	ENSGACG00000001219_0	skib	0	73.1075
FALSE	ENSGACG00000001224	ENSGACG00000001224_0	pex10	0	18.8633
FALSE	ENSGACG00000001225	ENSGACG00000001225_0	stam2	0	36.416
FALSE	ENSGACG00000001232	ENSGACG00000001232_0	hacd2	0	15.6897
FALSE	ENSGACG00000001233	ENSGACG00000001233_0	adcy5	0	44.7055
FALSE	ENSGACG00000001234	ENSGACG00000001234_0	renbp	0	18.7413
FALSE	ENSGACG00000001235	ENSGACG00000001235_0	sec22a	0	7.41407
FALSE	ENSGACG00000001237	ENSGACG00000001237_0	brpf3a	6	57.6623
FALSE	ENSGACG00000001238	ENSGACG00000001238_0	pdia5	0	21.9199
FALSE	ENSGACG00000001239	ENSGACG00000001239_0	paics	0	16.0062
FALSE	ENSGACG00000001242	ENSGACG00000001242_0	asz1	0	14.6895
FALSE	ENSGACG00000001245	ENSGACG00000001245_0		0	40.756
FALSE	ENSGACG00000001246	ENSGACG00000001246_0	mon1bb	0	57.5152
FALSE	ENSGACG00000001247	ENSGACG00000001247_0	tcta	0	20.2156
FALSE	ENSGACG00000001248	ENSGACG00000001248_0	glyctk	21	32.2371
FALSE	ENSGACG00000001254	ENSGACG00000001254_0	wdr82	19	77.3138
FALSE	ENSGACG00000001261	ENSGACG00000001261_0		0	9.90078
FALSE	ENSGACG00000001275	ENSGACG00000001275_0	cish	0	27.4924
FALSE	ENSGACG00000001276	ENSGACG00000001276_0	hemk1	8	76.7375
FALSE	ENSGACG00000001278	ENSGACG00000001278_0	nprl2	0	23.228
FALSE	ENSGACG00000001280	ENSGACG00000001280_0	zmynd10	0	7.03448
FALSE	ENSGACG00000001281	ENSGACG00000001281_0	anapc1	0	20.6454
FALSE	ENSGACG00000001284	ENSGACG00000001284_0	sema4ab	0	40.9557
FALSE	ENSGACG00000001286	ENSGACG00000001286_0	rassf1	0	83.5111
FALSE	ENSGACG00000001291	ENSGACG00000001291_0	arhgef1a	0	20.1167
FALSE	ENSGACG00000001292	ENSGACG00000001292_0	tusc2a	0	33.1683
FALSE	ENSGACG00000001294	ENSGACG00000001294_0	HYAL2	0	36.052
FALSE	ENSGACG00000001295	ENSGACG00000001295_0		0	11.179
FALSE	ENSGACG00000001296	ENSGACG00000001296_0		16	165.664
FALSE	ENSGACG00000001297	ENSGACG00000001297_0		0	26.8717
FALSE	ENSGACG00000001299	ENSGACG00000001299_0		0	11.6289
FALSE	ENSGACG00000001300	ENSGACG00000001300_0	abhd14b	0	24.8426
FALSE	ENSGACG00000001301	ENSGACG00000001301_0	si:dkey-240h12.4	1	63.3271
FALSE	ENSGACG00000001302	ENSGACG00000001302_0	mtrf1l	0	22.7988
FALSE	ENSGACG00000001304	ENSGACG00000001304_0	desi2	0	39.1981
FALSE	ENSGACG00000001305	ENSGACG00000001305_0	ssr2	0	27.5973
FALSE	ENSGACG00000001307	ENSGACG00000001307_0		0	38.2271
FALSE	ENSGACG00000001308	ENSGACG00000001308_0	sostdc1b	0	9.97274
FALSE	ENSGACG00000001309	ENSGACG00000001309_0		0	22.2256
FALSE	ENSGACG00000001310	ENSGACG00000001310_0	agr2	0	14.2473
FALSE	ENSGACG00000001312	ENSGACG00000001312_0	C3orf18	0	17.3632
FALSE	ENSGACG00000001314	ENSGACG00000001314_0		0	26.3871
FALSE	ENSGACG00000001316	ENSGACG00000001316_0		0	32.3099
FALSE	ENSGACG00000001317	ENSGACG00000001317_0	SRGAP3	10	50.865
FALSE	ENSGACG00000001323	ENSGACG00000001323_0	nfkb2	0	15.9183
FALSE	ENSGACG00000001324	ENSGACG00000001324_0	ppp1r10	0	16.7741
FALSE	ENSGACG00000001327	ENSGACG00000001327_0	ptgis	2	170.402
FALSE	ENSGACG00000001328	ENSGACG00000001328_0		0	36.6892
FALSE	ENSGACG00000001331	ENSGACG00000001331_0		0	30.5369
FALSE	ENSGACG00000001332	ENSGACG00000001332_0		0	20.5614
FALSE	ENSGACG00000001333	ENSGACG00000001333_0		0	7.9739
FALSE	ENSGACG00000001334	ENSGACG00000001334_0		0	17.2727
FALSE	ENSGACG00000001338	ENSGACG00000001338_0	psda	2	136.54
FALSE	ENSGACG00000001343	ENSGACG00000001343_0		15	35.7268
FALSE	ENSGACG00000001345	ENSGACG00000001345_0		2	143.569
FALSE	ENSGACG00000001349	ENSGACG00000001349_0	elovl6l	6	115.655
FALSE	ENSGACG00000001351	ENSGACG00000001351_0	ttf2	0	19.6574
FALSE	ENSGACG00000001352	ENSGACG00000001352_0	stau1	0	67.0064
FALSE	ENSGACG00000001353	ENSGACG00000001353_0	CST7	0	20.7805
FALSE	ENSGACG00000001354	ENSGACG00000001354_0	apmap	1	38.3089
FALSE	ENSGACG00000001358	ENSGACG00000001358_0		0	11.4274
FALSE	ENSGACG00000001360	ENSGACG00000001360_0	mphosph8	0	23.978
FALSE	ENSGACG00000001361	ENSGACG00000001361_0		0	32.2461
FALSE	ENSGACG00000001363	ENSGACG00000001363_0	zmym2	0	24.5541
FALSE	ENSGACG00000001365	ENSGACG00000001365_0	camk1a	0	44.9957
FALSE	ENSGACG00000001368	ENSGACG00000001368_0	cx30.3	0	10.7945
FALSE	ENSGACG00000001370	ENSGACG00000001370_0	cryl1	0	7.10737
FALSE	ENSGACG00000001371	ENSGACG00000001371_0		0	18.23
FALSE	ENSGACG00000001372	ENSGACG00000001372_0		2	84.63
FALSE	ENSGACG00000001373	ENSGACG00000001373_0	ca16b	0	49.2333
FALSE	ENSGACG00000001377	ENSGACG00000001377_0		0	19.0187
FALSE	ENSGACG00000001379	ENSGACG00000001379_0	mrps18b	12	72.5015
FALSE	ENSGACG00000001380	ENSGACG00000001380_0	ift88	0	9.66734
FALSE	ENSGACG00000001381	ENSGACG00000001381_0	rnf168	0	94.8772
FALSE	ENSGACG00000001382	ENSGACG00000001382_0	cadpsb	4	28.2562
FALSE	ENSGACG00000001383	ENSGACG00000001383_0	ppp1r14ab	0	11.1128
FALSE	ENSGACG00000001387	ENSGACG00000001387_0	spint2	0	47.7979
FALSE	ENSGACG00000001388	ENSGACG00000001388_0	abcf1	3	97.8542
FALSE	ENSGACG00000001389	ENSGACG00000001389_0	atg16l1	0	31.5107
FALSE	ENSGACG00000001395	ENSGACG00000001395_0	il17d	0	16.8953
FALSE	ENSGACG00000001397	ENSGACG00000001397_0	xpo4	0	26.0352
FALSE	ENSGACG00000001402	ENSGACG00000001402_0	lats2	0	30.5295
FALSE	ENSGACG00000001406	ENSGACG00000001406_0	ska3	15	37.8021
FALSE	ENSGACG00000001408	ENSGACG00000001408_0	stx12	0	39.1856
FALSE	ENSGACG00000001411	ENSGACG00000001411_0	hcn5	0	11.2113
FALSE	ENSGACG00000001415	ENSGACG00000001415_0	cox17	0	47.6712
FALSE	ENSGACG00000001417	ENSGACG00000001417_0	mmadhc	0	19.2597
FALSE	ENSGACG00000001420	ENSGACG00000001420_0	pla1a	1	286.534
FALSE	ENSGACG00000001422	ENSGACG00000001422_0		0	53.5404
FALSE	ENSGACG00000001423	ENSGACG00000001423_0	pla1a	0	41.258
FALSE	ENSGACG00000001424	ENSGACG00000001424_0		0	22.2125
FALSE	ENSGACG00000001425	ENSGACG00000001425_0	hsd3b1	0	6.38949
FALSE	ENSGACG00000001427	ENSGACG00000001427_0		0	31.4735
FALSE	ENSGACG00000001429	ENSGACG00000001429_0	si:rp71-68n21.9	0	51.7485
FALSE	ENSGACG00000001431	ENSGACG00000001431_0		0	24.528
FALSE	ENSGACG00000001436	ENSGACG00000001436_0		0	23.0458
FALSE	ENSGACG00000001437	ENSGACG00000001437_0	slc6a22.1	0	8.2156
FALSE	ENSGACG00000001438	ENSGACG00000001438_0	rrp1	3	137.823
FALSE	ENSGACG00000001443	ENSGACG00000001443_0	trnau1apa	31	73.3145
FALSE	ENSGACG00000001446	ENSGACG00000001446_0	slc37a1	0	42.387
FALSE	ENSGACG00000001450	ENSGACG00000001450_0	pde9a	0	12.4547
FALSE	ENSGACG00000001452	ENSGACG00000001452_0	SACM1L	0	52.3347
FALSE	ENSGACG00000001454	ENSGACG00000001454_0	wdr4	0	68.3645
FALSE	ENSGACG00000001455	ENSGACG00000001455_0		0	29.7252
FALSE	ENSGACG00000001456	ENSGACG00000001456_0	pknox1.1	0	18.6844
FALSE	ENSGACG00000001457	ENSGACG00000001457_0	tmprss3a	5	44.2939
FALSE	ENSGACG00000001460	ENSGACG00000001460_0		0	6.85912
FALSE	ENSGACG00000001461	ENSGACG00000001461_0	ppp1r11	0	37.9828
FALSE	ENSGACG00000001463	ENSGACG00000001463_0	ccdc93	1	31.2081
FALSE	ENSGACG00000001464	ENSGACG00000001464_0	vars2	0	22.1143
FALSE	ENSGACG00000001466	ENSGACG00000001466_0	fkbp5	32	110.421
FALSE	ENSGACG00000001468	ENSGACG00000001468_0	mgat1b	0	42.5253
FALSE	ENSGACG00000001469	ENSGACG00000001469_0	znrd1	0	21.4818
FALSE	ENSGACG00000001471	ENSGACG00000001471_0	gtf2h4	0	42.4101
FALSE	ENSGACG00000001473	ENSGACG00000001473_0	srsf3a	17	129.716
FALSE	ENSGACG00000001475	ENSGACG00000001475_0		22	20.6297
FALSE	ENSGACG00000001476	ENSGACG00000001476_0	trub2	0	60.6144
FALSE	ENSGACG00000001477	ENSGACG00000001477_0	hdhd3	0	16.3039
FALSE	ENSGACG00000001479	ENSGACG00000001479_0	gtf2h4	0	13.9735
FALSE	ENSGACG00000001481	ENSGACG00000001481_0	klhl18	0	21.8028
FALSE	ENSGACG00000001482	ENSGACG00000001482_0		4	22.1703
FALSE	ENSGACG00000001483	ENSGACG00000001483_0	patz1	0	38.8993
FALSE	ENSGACG00000001484	ENSGACG00000001484_0		0	19.9318
FALSE	ENSGACG00000001486	ENSGACG00000001486_0	EIF4ENIF1	0	31.8009
FALSE	ENSGACG00000001488	ENSGACG00000001488_0	UTP14C	3	116.447
FALSE	ENSGACG00000001490	ENSGACG00000001490_0		0	53.1639
FALSE	ENSGACG00000001491	ENSGACG00000001491_0	insig2	0	24.4812
FALSE	ENSGACG00000001493	ENSGACG00000001493_0		0	36.053
FALSE	ENSGACG00000001495	ENSGACG00000001495_0	zgc:172271	0	24.0953
FALSE	ENSGACG00000001496	ENSGACG00000001496_0	afg3l2	0	31.5813
FALSE	ENSGACG00000001497	ENSGACG00000001497_0	sirt4	0	28.4285
FALSE	ENSGACG00000001498	ENSGACG00000001498_0	zgc:112163	9	117.599
FALSE	ENSGACG00000001499	ENSGACG00000001499_0	fastk	0	52.1591
FALSE	ENSGACG00000001500	ENSGACG00000001500_0	tspo	0	33.1708
FALSE	ENSGACG00000001501	ENSGACG00000001501_0	frs3	0	62.7216
FALSE	ENSGACG00000001503	ENSGACG00000001503_0	ppil1	9	125.918
FALSE	ENSGACG00000001504	ENSGACG00000001504_0	ubtfl	21	30.2514
FALSE	ENSGACG00000001505	ENSGACG00000001505_0	eno1b	0	9.07975
FALSE	ENSGACG00000001509	ENSGACG00000001509_0		0	21.5066
FALSE	ENSGACG00000001510	ENSGACG00000001510_0	rereb	0	121.877
FALSE	ENSGACG00000001512	ENSGACG00000001512_0	DBI	13	40.1541
FALSE	ENSGACG00000001513	ENSGACG00000001513_0	si:ch211-157b11.12	0	50.6755
FALSE	ENSGACG00000001514	ENSGACG00000001514_0	kbtbd12	1	313.41
FALSE	ENSGACG00000001515	ENSGACG00000001515_0	tmub1	0	26.9276
FALSE	ENSGACG00000001517	ENSGACG00000001517_0	C2orf76	0	43.2503
FALSE	ENSGACG00000001518	ENSGACG00000001518_0		0	8.3229
FALSE	ENSGACG00000001519	ENSGACG00000001519_0	itgb2	22	28.0137
FALSE	ENSGACG00000001520	ENSGACG00000001520_0	p4htm	0	21.628
FALSE	ENSGACG00000001521	ENSGACG00000001521_0		0	9.81001
FALSE	ENSGACG00000001522	ENSGACG00000001522_0	myhb	16	199.424
FALSE	ENSGACG00000001523	ENSGACG00000001523_0		0	22.1654
FALSE	ENSGACG00000001524	ENSGACG00000001524_0	ttc19	0	11.4459
FALSE	ENSGACG00000001527	ENSGACG00000001527_0	dnajc5b	5	65.3196
FALSE	ENSGACG00000001528	ENSGACG00000001528_0		16	62.2054
FALSE	ENSGACG00000001529	ENSGACG00000001529_0		1	272.969
FALSE	ENSGACG00000001530	ENSGACG00000001530_0	UBXN4	0	16.9977
FALSE	ENSGACG00000001531	ENSGACG00000001531_0		0	6.87874
FALSE	ENSGACG00000001532	ENSGACG00000001532_0		0	41.2868
FALSE	ENSGACG00000001533	ENSGACG00000001533_0		6	97.0758
FALSE	ENSGACG00000001534	ENSGACG00000001534_0	adhfe1	0	9.71924
FALSE	ENSGACG00000001535	ENSGACG00000001535_0		0	27.9397
FALSE	ENSGACG00000001536	ENSGACG00000001536_0		0	29.1077
FALSE	ENSGACG00000001538	ENSGACG00000001538_0	arglu1a	0	70.9429
FALSE	ENSGACG00000001539	ENSGACG00000001539_0	efnb2a	0	6.63523
FALSE	ENSGACG00000001540	ENSGACG00000001540_0	cacna2d2b	0	26.721
FALSE	ENSGACG00000001542	ENSGACG00000001542_0		0	23.7716
FALSE	ENSGACG00000001543	ENSGACG00000001543_0		0	12.865
FALSE	ENSGACG00000001544	ENSGACG00000001544_0	acy1	0	20.1729
FALSE	ENSGACG00000001546	ENSGACG00000001546_0	inhbb	0	19.7706
FALSE	ENSGACG00000001547	ENSGACG00000001547_0	gli2a	0	8.51581
FALSE	ENSGACG00000001548	ENSGACG00000001548_0		0	24.0125
FALSE	ENSGACG00000001549	ENSGACG00000001549_0	tfcp2l1	0	18.45
FALSE	ENSGACG00000001550	ENSGACG00000001550_0	clasp1a	0	18.1335
FALSE	ENSGACG00000001551	ENSGACG00000001551_0	nifk	3	173.921
FALSE	ENSGACG00000001552	ENSGACG00000001552_0	abhd14a	0	46.7842
FALSE	ENSGACG00000001553	ENSGACG00000001553_0	HYAL2	8	70.1115
FALSE	ENSGACG00000001554	ENSGACG00000001554_0	tusc2b	0	29.3724
FALSE	ENSGACG00000001555	ENSGACG00000001555_0	RASSF1	2	58.3398
FALSE	ENSGACG00000001557	ENSGACG00000001557_0	cyb561d2	0	22.921
FALSE	ENSGACG00000001558	ENSGACG00000001558_0	rad54l2	7	147.496
FALSE	ENSGACG00000001559	ENSGACG00000001559_0		0	10.4947
FALSE	ENSGACG00000001560	ENSGACG00000001560_0	bap1	0	42.4638
FALSE	ENSGACG00000001561	ENSGACG00000001561_0	bsnb	0	18.7421
FALSE	ENSGACG00000001563	ENSGACG00000001563_0	ddx18	3	162.758
FALSE	ENSGACG00000001565	ENSGACG00000001565_0	erc2	0	30.7123
FALSE	ENSGACG00000001567	ENSGACG00000001567_0		1	251.153
FALSE	ENSGACG00000001568	ENSGACG00000001568_0		2	110.192
FALSE	ENSGACG00000001569	ENSGACG00000001569_0		2	122.215
FALSE	ENSGACG00000001571	ENSGACG00000001571_0	WDR33	0	26.5603
FALSE	ENSGACG00000001577	ENSGACG00000001577_0	actr3	1	77.0237
FALSE	ENSGACG00000001579	ENSGACG00000001579_0		0	12.8946
FALSE	ENSGACG00000001580	ENSGACG00000001580_0	NRP1	0	48.3021
FALSE	ENSGACG00000001581	ENSGACG00000001581_0	si:ch1073-184j22.2	1	160.535
FALSE	ENSGACG00000001583	ENSGACG00000001583_0	pex5lb	0	17.8408
FALSE	ENSGACG00000001584	ENSGACG00000001584_0	itgb1b	2	89.311
FALSE	ENSGACG00000001586	ENSGACG00000001586_0	wnk2	0	18.4396
FALSE	ENSGACG00000001587	ENSGACG00000001587_0		5	36.4563
FALSE	ENSGACG00000001588	ENSGACG00000001588_0	NINJ1	0	21.9911
FALSE	ENSGACG00000001589	ENSGACG00000001589_0	card19	0	17.5393
FALSE	ENSGACG00000001590	ENSGACG00000001590_0		0	12.1182
FALSE	ENSGACG00000001591	ENSGACG00000001591_0	bicd2	0	30.0848
FALSE	ENSGACG00000001592	ENSGACG00000001592_0	pde5ab	0	14.4487
FALSE	ENSGACG00000001593	ENSGACG00000001593_0	tkta	0	8.31378
FALSE	ENSGACG00000001594	ENSGACG00000001594_0	mad2l1	15	74.6066
FALSE	ENSGACG00000001596	ENSGACG00000001596_0	top1	0	6.60041
FALSE	ENSGACG00000001597	ENSGACG00000001597_0	cacna1da	5	121.584
FALSE	ENSGACG00000001598	ENSGACG00000001598_0		0	36.1851
FALSE	ENSGACG00000001600	ENSGACG00000001600_0	ncoa6	0	43.5624
FALSE	ENSGACG00000001601	ENSGACG00000001601_0	arsj	0	24.4383
FALSE	ENSGACG00000001602	ENSGACG00000001602_0	cops8	0	54.4685
FALSE	ENSGACG00000001606	ENSGACG00000001606_0	camk2d1	0	22.625
FALSE	ENSGACG00000001607	ENSGACG00000001607_0	trim63b	29	140.141
FALSE	ENSGACG00000001608	ENSGACG00000001608_0	GGT7	6	121.653
FALSE	ENSGACG00000001609	ENSGACG00000001609_0	col6a3	0	42.7934
FALSE	ENSGACG00000001611	ENSGACG00000001611_0		5	46.0621
FALSE	ENSGACG00000001614	ENSGACG00000001614_0	vamp5	0	6.67405
FALSE	ENSGACG00000001615	ENSGACG00000001615_0	epc1b	0	38.0699
FALSE	ENSGACG00000001617	ENSGACG00000001617_0	cyp7b1	0	8.22828
FALSE	ENSGACG00000001618	ENSGACG00000001618_0	snai1b	0	15.6961
FALSE	ENSGACG00000001619	ENSGACG00000001619_0		0	16.225
FALSE	ENSGACG00000001620	ENSGACG00000001620_0		1	56.5609
FALSE	ENSGACG00000001621	ENSGACG00000001621_0		0	10.0572
FALSE	ENSGACG00000001627	ENSGACG00000001627_0		0	22.7813
FALSE	ENSGACG00000001630	ENSGACG00000001630_0	samhd1	0	22.7331
FALSE	ENSGACG00000001632	ENSGACG00000001632_0	samhd1	0	23.4489
FALSE	ENSGACG00000001633	ENSGACG00000001633_0		0	26.129
FALSE	ENSGACG00000001634	ENSGACG00000001634_0	smg7	0	57.5557
FALSE	ENSGACG00000001637	ENSGACG00000001637_0	aco1	0	43.5971
FALSE	ENSGACG00000001638	ENSGACG00000001638_0		0	12.8547
FALSE	ENSGACG00000001639	ENSGACG00000001639_0	samhd1	0	29.1593
FALSE	ENSGACG00000001640	ENSGACG00000001640_0		0	21.5598
FALSE	ENSGACG00000001644	ENSGACG00000001644_0	tmcc1b	6	101.352
FALSE	ENSGACG00000001645	ENSGACG00000001645_0		0	13.8589
FALSE	ENSGACG00000001646	ENSGACG00000001646_0		0	13.5441
FALSE	ENSGACG00000001647	ENSGACG00000001647_0	nmnat2	0	8.44214
FALSE	ENSGACG00000001649	ENSGACG00000001649_0	qrich1	0	43.536
FALSE	ENSGACG00000001650	ENSGACG00000001650_0		0	10.1194
FALSE	ENSGACG00000001651	ENSGACG00000001651_0		0	20.4901
FALSE	ENSGACG00000001652	ENSGACG00000001652_0	rsu1	0	23.8238
FALSE	ENSGACG00000001653	ENSGACG00000001653_0		0	18.2294
FALSE	ENSGACG00000001655	ENSGACG00000001655_0		29	63.2861
FALSE	ENSGACG00000001656	ENSGACG00000001656_0	map3k8	2	34.1297
FALSE	ENSGACG00000001657	ENSGACG00000001657_0	rpusd4	0	19.5321
FALSE	ENSGACG00000001658	ENSGACG00000001658_0	mtpap	0	39.9208
FALSE	ENSGACG00000001659	ENSGACG00000001659_0	tyw5	0	78.2632
FALSE	ENSGACG00000001660	ENSGACG00000001660_0		7	64.5144
FALSE	ENSGACG00000001661	ENSGACG00000001661_0	maip1	12	86.076
FALSE	ENSGACG00000001662	ENSGACG00000001662_0	bambia	5	73.5915
FALSE	ENSGACG00000001663	ENSGACG00000001663_0	twf2b	27	42.1742
FALSE	ENSGACG00000001664	ENSGACG00000001664_0	pgap1	0	6.87937
FALSE	ENSGACG00000001665	ENSGACG00000001665_0	PPARG	0	10.4582
FALSE	ENSGACG00000001666	ENSGACG00000001666_0	waca	0	59.9635
FALSE	ENSGACG00000001667	ENSGACG00000001667_0		0	37.7006
FALSE	ENSGACG00000001668	ENSGACG00000001668_0	hecw2a	0	37.6856
FALSE	ENSGACG00000001670	ENSGACG00000001670_0	iffo2b	0	16.4116
FALSE	ENSGACG00000001672	ENSGACG00000001672_0	mrto4	31	118.741
FALSE	ENSGACG00000001673	ENSGACG00000001673_0	rac2	0	38.5656
FALSE	ENSGACG00000001675	ENSGACG00000001675_0	LAMC2	2	147.728
FALSE	ENSGACG00000001676	ENSGACG00000001676_0	stk17b	2	220.984
FALSE	ENSGACG00000001677	ENSGACG00000001677_0	akr7a3	10	46.863
FALSE	ENSGACG00000001679	ENSGACG00000001679_0	mpp7a	0	33.6416
FALSE	ENSGACG00000001680	ENSGACG00000001680_0	C2orf69	0	32.9411
FALSE	ENSGACG00000001683	ENSGACG00000001683_0	megf6b	33	16.0648
FALSE	ENSGACG00000001684	ENSGACG00000001684_0	atp6ap2	0	24.7478
FALSE	ENSGACG00000001686	ENSGACG00000001686_0	PAQR9	0	34.6186
FALSE	ENSGACG00000001687	ENSGACG00000001687_0	armc4	0	6.12269
FALSE	ENSGACG00000001688	ENSGACG00000001688_0	bmper	5	74.5276
FALSE	ENSGACG00000001691	ENSGACG00000001691_0	mkxa	0	26.8723
FALSE	ENSGACG00000001692	ENSGACG00000001692_0	eaf1	0	41.0545
FALSE	ENSGACG00000001693	ENSGACG00000001693_0	kcnab2a	0	10.467
FALSE	ENSGACG00000001694	ENSGACG00000001694_0	rab18a	2	110.376
FALSE	ENSGACG00000001695	ENSGACG00000001695_0	mettl6	0	42.9175
FALSE	ENSGACG00000001696	ENSGACG00000001696_0	bcor	0	28.0793
FALSE	ENSGACG00000001699	ENSGACG00000001699_0	park7	1	169.749
FALSE	ENSGACG00000001700	ENSGACG00000001700_0	itgb1a	1	191.905
FALSE	ENSGACG00000001701	ENSGACG00000001701_0	mid1ip1a	2	73.4848
FALSE	ENSGACG00000001702	ENSGACG00000001702_0	TSPAN7	1	167.884
FALSE	ENSGACG00000001703	ENSGACG00000001703_0	pax7a	0	23.1827
FALSE	ENSGACG00000001704	ENSGACG00000001704_0	sh3bp5b	0	14.907
FALSE	ENSGACG00000001711	ENSGACG00000001711_0	capn7	2	99.9022
FALSE	ENSGACG00000001712	ENSGACG00000001712_0	nrp1a	0	42.3333
FALSE	ENSGACG00000001715	ENSGACG00000001715_0	mrps16	0	37.8765
FALSE	ENSGACG00000001718	ENSGACG00000001718_0	PARD3	0	42.3773
FALSE	ENSGACG00000001719	ENSGACG00000001719_0	katnal1	0	16.9991
FALSE	ENSGACG00000001720	ENSGACG00000001720_0	nt5c3a	1	97.6869
FALSE	ENSGACG00000001721	ENSGACG00000001721_0	dctn3	0	60.0642
FALSE	ENSGACG00000001722	ENSGACG00000001722_0	cul2	0	22.3252
FALSE	ENSGACG00000001725	ENSGACG00000001725_0	zgc:101559	0	22.72
FALSE	ENSGACG00000001732	ENSGACG00000001732_0	atg5	0	36.4519
FALSE	ENSGACG00000001734	ENSGACG00000001734_0	kbtbd7	0	21.8919
FALSE	ENSGACG00000001740	ENSGACG00000001740_0	prdm1a	6	39.7886
FALSE	ENSGACG00000001741	ENSGACG00000001741_0	s100a1	5	29.7072
FALSE	ENSGACG00000001743	ENSGACG00000001743_0		10	90.5409
FALSE	ENSGACG00000001745	ENSGACG00000001745_0	tlr18	0	12.5831
FALSE	ENSGACG00000001746	ENSGACG00000001746_0	mycbp2	0	58.1243
FALSE	ENSGACG00000001748	ENSGACG00000001748_0		0	5.03101
FALSE	ENSGACG00000001755	ENSGACG00000001755_0	nipal4	25	33.1364
FALSE	ENSGACG00000001760	ENSGACG00000001760_0	ccny	0	28.2204
FALSE	ENSGACG00000001765	ENSGACG00000001765_0	rnf183	0	59.0984
FALSE	ENSGACG00000001768	ENSGACG00000001768_0	dhx16	0	21.9236
FALSE	ENSGACG00000001776	ENSGACG00000001776_0	fzd8a	5	67.3355
FALSE	ENSGACG00000001778	ENSGACG00000001778_0	klf6a	0	25.5494
FALSE	ENSGACG00000001782	ENSGACG00000001782_0	taf9	0	29.9597
FALSE	ENSGACG00000001783	ENSGACG00000001783_0	cxcr3.2	8	87.7609
FALSE	ENSGACG00000001785	ENSGACG00000001785_0		0	23.1998
FALSE	ENSGACG00000001786	ENSGACG00000001786_0	pfkpa	0	30.6828
FALSE	ENSGACG00000001789	ENSGACG00000001789_0	CXCR3	0	17.6663
FALSE	ENSGACG00000001790	ENSGACG00000001790_0	CXCR3	0	15.0136
FALSE	ENSGACG00000001792	ENSGACG00000001792_0	fbxl3a	0	43.5522
FALSE	ENSGACG00000001796	ENSGACG00000001796_0	ARRB2	0	62.7129
FALSE	ENSGACG00000001800	ENSGACG00000001800_0	cln5	2	31.8947
FALSE	ENSGACG00000001803	ENSGACG00000001803_0	trim35-28	0	47.403
FALSE	ENSGACG00000001804	ENSGACG00000001804_0	zgc:162944	0	13.0023
FALSE	ENSGACG00000001806	ENSGACG00000001806_0	megf8	3	41.5169
FALSE	ENSGACG00000001809	ENSGACG00000001809_0	wdr37	0	31.9384
FALSE	ENSGACG00000001813	ENSGACG00000001813_0		0	25.4237
FALSE	ENSGACG00000001814	ENSGACG00000001814_0	idi1	1	55.3254
FALSE	ENSGACG00000001816	ENSGACG00000001816_0	acod1	0	20.0637
FALSE	ENSGACG00000001819	ENSGACG00000001819_0		0	29.5864
FALSE	ENSGACG00000001828	ENSGACG00000001828_0	ap4m1	0	28.3948
FALSE	ENSGACG00000001829	ENSGACG00000001829_0	kctd12.1	5	36.2733
FALSE	ENSGACG00000001830	ENSGACG00000001830_0	lmo7a	10	103.767
FALSE	ENSGACG00000001834	ENSGACG00000001834_0	psmb8a	0	34.6338
FALSE	ENSGACG00000001836	ENSGACG00000001836_0	cpne3	0	67.3603
FALSE	ENSGACG00000001837	ENSGACG00000001837_0		0	30.8331
FALSE	ENSGACG00000001843	ENSGACG00000001843_0		0	25.2389
FALSE	ENSGACG00000001844	ENSGACG00000001844_0	daxx	0	74.5159
FALSE	ENSGACG00000001846	ENSGACG00000001846_0	uchl3	9	166.059
FALSE	ENSGACG00000001848	ENSGACG00000001848_0		2	75.0157
FALSE	ENSGACG00000001852	ENSGACG00000001852_0		0	14.923
FALSE	ENSGACG00000001854	ENSGACG00000001854_0		0	22.658
FALSE	ENSGACG00000001855	ENSGACG00000001855_0	rbmx2	0	35.7201
FALSE	ENSGACG00000001856	ENSGACG00000001856_0	hsd17b8	0	19.506
FALSE	ENSGACG00000001857	ENSGACG00000001857_0	siah2l	0	17.7037
FALSE	ENSGACG00000001858	ENSGACG00000001858_0	rmdn1	0	13.9077
FALSE	ENSGACG00000001860	ENSGACG00000001860_0	zbtb22b	2	46.38
FALSE	ENSGACG00000001862	ENSGACG00000001862_0	wwp1	0	43.1176
FALSE	ENSGACG00000001865	ENSGACG00000001865_0	kifc1	20	42.5798
FALSE	ENSGACG00000001871	ENSGACG00000001871_0	snx16	0	12.7197
FALSE	ENSGACG00000001873	ENSGACG00000001873_0	commd6	0	24.1987
FALSE	ENSGACG00000001878	ENSGACG00000001878_0	tbc1d4	0	45.3313
FALSE	ENSGACG00000001879	ENSGACG00000001879_0	znf384l	3	45.7494
FALSE	ENSGACG00000001880	ENSGACG00000001880_0	slco2b1	0	37.7555
FALSE	ENSGACG00000001881	ENSGACG00000001881_0		2	134.599
FALSE	ENSGACG00000001883	ENSGACG00000001883_0	klf12b	0	36.33
FALSE	ENSGACG00000001884	ENSGACG00000001884_0		2	171.16
FALSE	ENSGACG00000001885	ENSGACG00000001885_0	klf5b	10	83.5757
FALSE	ENSGACG00000001886	ENSGACG00000001886_0	dachd	0	13.6109
FALSE	ENSGACG00000001888	ENSGACG00000001888_0	pbdc1	13	53.3945
FALSE	ENSGACG00000001889	ENSGACG00000001889_0	xpo7	0	21.5888
FALSE	ENSGACG00000001891	ENSGACG00000001891_0	PALS1	0	35.3558
FALSE	ENSGACG00000001892	ENSGACG00000001892_0	gpr18	0	50.7951
FALSE	ENSGACG00000001893	ENSGACG00000001893_0	gpr183a	0	32.9931
FALSE	ENSGACG00000001894	ENSGACG00000001894_0	serpinf1	0	34.9477
FALSE	ENSGACG00000001896	ENSGACG00000001896_0	clybl	0	26.4907
FALSE	ENSGACG00000001898	ENSGACG00000001898_0	ccdc88c	0	12.4267
FALSE	ENSGACG00000001902	ENSGACG00000001902_0	tcf19l	0	33.2331
FALSE	ENSGACG00000001903	ENSGACG00000001903_0		0	34.8997
FALSE	ENSGACG00000001904	ENSGACG00000001904_0	tmtc4	0	12.4667
FALSE	ENSGACG00000001905	ENSGACG00000001905_0	dusp11	0	58.7284
FALSE	ENSGACG00000001908	ENSGACG00000001908_0	zgc:56585	0	7.87538
FALSE	ENSGACG00000001909	ENSGACG00000001909_0		0	20.8449
FALSE	ENSGACG00000001910	ENSGACG00000001910_0		0	24.7427
FALSE	ENSGACG00000001912	ENSGACG00000001912_0		28	35.9381
FALSE	ENSGACG00000001913	ENSGACG00000001913_0		0	27.7512
FALSE	ENSGACG00000001914	ENSGACG00000001914_0		8	139.575
FALSE	ENSGACG00000001915	ENSGACG00000001915_0	GPR68	0	24.4775
FALSE	ENSGACG00000001916	ENSGACG00000001916_0	med31	0	29.0347
FALSE	ENSGACG00000001917	ENSGACG00000001917_0	pigm	14	48.8398
FALSE	ENSGACG00000001918	ENSGACG00000001918_0		0	44.2604
FALSE	ENSGACG00000001919	ENSGACG00000001919_0		0	14.6708
FALSE	ENSGACG00000001920	ENSGACG00000001920_0	dbnla	1	74.0075
FALSE	ENSGACG00000001921	ENSGACG00000001921_0	il17d	0	19.4131
FALSE	ENSGACG00000001922	ENSGACG00000001922_0		0	12.2156
FALSE	ENSGACG00000001923	ENSGACG00000001923_0	eef1akmt1	0	49.1445
FALSE	ENSGACG00000001925	ENSGACG00000001925_0		11	37.9484
FALSE	ENSGACG00000001926	ENSGACG00000001926_0	nalcn	0	42.4184
FALSE	ENSGACG00000001927	ENSGACG00000001927_0		4	35.8104
FALSE	ENSGACG00000001928	ENSGACG00000001928_0		0	13.8798
FALSE	ENSGACG00000001929	ENSGACG00000001929_0	COX5B	1	189.274
FALSE	ENSGACG00000001930	ENSGACG00000001930_0	ANKS6	1	63.5033
FALSE	ENSGACG00000001931	ENSGACG00000001931_0		0	17.6098
FALSE	ENSGACG00000001932	ENSGACG00000001932_0		0	9.70589
FALSE	ENSGACG00000001933	ENSGACG00000001933_0	COX5B	12	36.3849
FALSE	ENSGACG00000001934	ENSGACG00000001934_0	C17orf49	0	63.3684
FALSE	ENSGACG00000001935	ENSGACG00000001935_0		0	14.0897
FALSE	ENSGACG00000001936	ENSGACG00000001936_0	rnasekb	0	25.2691
FALSE	ENSGACG00000001937	ENSGACG00000001937_0		0	35.0583
FALSE	ENSGACG00000001938	ENSGACG00000001938_0	actr1	3	115.337
FALSE	ENSGACG00000001939	ENSGACG00000001939_0	dglucy	1	39.6765
FALSE	ENSGACG00000001940	ENSGACG00000001940_0	RPS20	13	79.0569
FALSE	ENSGACG00000001941	ENSGACG00000001941_0		0	7.03447
FALSE	ENSGACG00000001942	ENSGACG00000001942_0	nup98	0	31.2077
FALSE	ENSGACG00000001943	ENSGACG00000001943_0	itgbl1	0	11.311
FALSE	ENSGACG00000001946	ENSGACG00000001946_0	gnpda2	0	36.4889
FALSE	ENSGACG00000001947	ENSGACG00000001947_0	psmb8a	0	8.7982
FALSE	ENSGACG00000001949	ENSGACG00000001949_0	zgc:56231	0	10.7676
FALSE	ENSGACG00000001954	ENSGACG00000001954_0		9	65.4164
FALSE	ENSGACG00000001955	ENSGACG00000001955_0	cdc16	0	54.7546
FALSE	ENSGACG00000001956	ENSGACG00000001956_0	rgs9bp	2	98.5878
FALSE	ENSGACG00000001958	ENSGACG00000001958_0		1	60.3174
FALSE	ENSGACG00000001959	ENSGACG00000001959_0	atp1a3a	0	5.50981
FALSE	ENSGACG00000001960	ENSGACG00000001960_0	mmp24	0	16.7031
FALSE	ENSGACG00000001961	ENSGACG00000001961_0	dph2	3	75.6692
FALSE	ENSGACG00000001963	ENSGACG00000001963_0	enpep	0	6.17236
FALSE	ENSGACG00000001966	ENSGACG00000001966_0	ncf2	22	27.3584
FALSE	ENSGACG00000001968	ENSGACG00000001968_0	pou2f2a	0	8.54774
FALSE	ENSGACG00000001969	ENSGACG00000001969_0	garem	8	73.8861
FALSE	ENSGACG00000001971	ENSGACG00000001971_0		0	6.58907
FALSE	ENSGACG00000001973	ENSGACG00000001973_0		0	8.20864
FALSE	ENSGACG00000001974	ENSGACG00000001974_0	prkdc	0	49.8225
FALSE	ENSGACG00000001975	ENSGACG00000001975_0	p2ry8	0	12.3818
FALSE	ENSGACG00000001976	ENSGACG00000001976_0		0	17.6138
FALSE	ENSGACG00000001978	ENSGACG00000001978_0		0	13.0736
FALSE	ENSGACG00000001979	ENSGACG00000001979_0		0	9.13799
FALSE	ENSGACG00000001981	ENSGACG00000001981_0	erf	0	15.8369
FALSE	ENSGACG00000001982	ENSGACG00000001982_0	clcn1a	1	230.848
FALSE	ENSGACG00000001984	ENSGACG00000001984_0		0	26.4755
FALSE	ENSGACG00000001985	ENSGACG00000001985_0	asmtl	0	11.4327
FALSE	ENSGACG00000001986	ENSGACG00000001986_0	fam241a	0	48.6992
FALSE	ENSGACG00000001987	ENSGACG00000001987_0	gsk3aa	0	21.8319
FALSE	ENSGACG00000001988	ENSGACG00000001988_0	jkamp	0	19.0423
FALSE	ENSGACG00000001989	ENSGACG00000001989_0	styk1a	0	66.7857
FALSE	ENSGACG00000001990	ENSGACG00000001990_0	zgc:91910	12	92.2321
FALSE	ENSGACG00000001991	ENSGACG00000001991_0	bmp8a	5	97.6269
FALSE	ENSGACG00000001992	ENSGACG00000001992_0		0	30.7641
FALSE	ENSGACG00000001993	ENSGACG00000001993_0	MACF1	0	36.5663
FALSE	ENSGACG00000001995	ENSGACG00000001995_0	gpr135	2	73.9631
FALSE	ENSGACG00000001996	ENSGACG00000001996_0		10	133.543
FALSE	ENSGACG00000001997	ENSGACG00000001997_0	arhgap29a	2	147.255
FALSE	ENSGACG00000001999	ENSGACG00000001999_0	PPP2R3B	11	71.9188
FALSE	ENSGACG00000002000	ENSGACG00000002000_0	abca4a	0	50.4083
FALSE	ENSGACG00000002001	ENSGACG00000002001_0		0	22.2606
FALSE	ENSGACG00000002002	ENSGACG00000002002_0	ndufs5	19	49.3023
FALSE	ENSGACG00000002003	ENSGACG00000002003_0	rnf19b	6	94.3894
FALSE	ENSGACG00000002004	ENSGACG00000002004_0	LRRC24	0	5.09844
FALSE	ENSGACG00000002006	ENSGACG00000002006_0	lonp1	0	33.9194
FALSE	ENSGACG00000002007	ENSGACG00000002007_0		0	17.0319
FALSE	ENSGACG00000002008	ENSGACG00000002008_0	cacng6a	1	313.302
FALSE	ENSGACG00000002009	ENSGACG00000002009_0		0	14.7006
FALSE	ENSGACG00000002010	ENSGACG00000002010_0	ak2	0	27.5927
FALSE	ENSGACG00000002011	ENSGACG00000002011_0	si:ch211-218d20.15	0	11.7241
FALSE	ENSGACG00000002013	ENSGACG00000002013_0		0	17.0159
FALSE	ENSGACG00000002015	ENSGACG00000002015_0	med14	2	123.043
FALSE	ENSGACG00000002016	ENSGACG00000002016_0	dohh	0	50.5828
FALSE	ENSGACG00000002017	ENSGACG00000002017_0		11	42.4324
FALSE	ENSGACG00000002019	ENSGACG00000002019_0	enc2	0	12.395
FALSE	ENSGACG00000002020	ENSGACG00000002020_0	ska1	15	58.2272
FALSE	ENSGACG00000002021	ENSGACG00000002021_0	rsph4a	2	32.8066
FALSE	ENSGACG00000002022	ENSGACG00000002022_0		5	55.0101
FALSE	ENSGACG00000002023	ENSGACG00000002023_0		14	44.1378
FALSE	ENSGACG00000002024	ENSGACG00000002024_0	olfm3a	0	17.8179
FALSE	ENSGACG00000002025	ENSGACG00000002025_0	usp9	0	50.6173
FALSE	ENSGACG00000002028	ENSGACG00000002028_0		0	26.926
FALSE	ENSGACG00000002029	ENSGACG00000002029_0	si:ch211-173p18.3	7	64.6129
FALSE	ENSGACG00000002031	ENSGACG00000002031_0	col11a1a	33	35.8769
FALSE	ENSGACG00000002032	ENSGACG00000002032_0	agbl1	16	104.329
FALSE	ENSGACG00000002034	ENSGACG00000002034_0	sfpq	2	119.545
FALSE	ENSGACG00000002035	ENSGACG00000002035_0	rpl8	13	20.599
FALSE	ENSGACG00000002037	ENSGACG00000002037_0		0	12.3993
FALSE	ENSGACG00000002039	ENSGACG00000002039_0	lrrc40	0	33.25
FALSE	ENSGACG00000002041	ENSGACG00000002041_0	ZHX1	0	28.6105
FALSE	ENSGACG00000002045	ENSGACG00000002045_0	pde6d	0	22.7426
FALSE	ENSGACG00000002047	ENSGACG00000002047_0		0	29.6826
FALSE	ENSGACG00000002048	ENSGACG00000002048_0	rnpc3	0	15.909
FALSE	ENSGACG00000002050	ENSGACG00000002050_0	lypla2	3	116.184
FALSE	ENSGACG00000002051	ENSGACG00000002051_0	itga4	7	58.6405
FALSE	ENSGACG00000002053	ENSGACG00000002053_0	cherp	0	46.5806
FALSE	ENSGACG00000002056	ENSGACG00000002056_0	prmt6	0	10.8719
FALSE	ENSGACG00000002057	ENSGACG00000002057_0		0	21.0623
FALSE	ENSGACG00000002060	ENSGACG00000002060_0	VAV3	0	28.3554
FALSE	ENSGACG00000002063	ENSGACG00000002063_0	ect2	20	33.5412
FALSE	ENSGACG00000002065	ENSGACG00000002065_0	ITPRID2	2	127.977
FALSE	ENSGACG00000002066	ENSGACG00000002066_0		0	13.4203
FALSE	ENSGACG00000002067	ENSGACG00000002067_0		0	25.1882
FALSE	ENSGACG00000002068	ENSGACG00000002068_0		0	33.34
FALSE	ENSGACG00000002069	ENSGACG00000002069_0		30	34.6152
FALSE	ENSGACG00000002071	ENSGACG00000002071_0	cwc22	3	73.6091
FALSE	ENSGACG00000002072	ENSGACG00000002072_0	mcf2l2	0	56.5855
FALSE	ENSGACG00000002073	ENSGACG00000002073_0	sh3glb1a	0	42.6528
FALSE	ENSGACG00000002074	ENSGACG00000002074_0	pithd1	0	19.4834
FALSE	ENSGACG00000002075	ENSGACG00000002075_0		0	27.1548
FALSE	ENSGACG00000002077	ENSGACG00000002077_0	b3gnt5a	0	15.9105
FALSE	ENSGACG00000002080	ENSGACG00000002080_0	rfc4	14	91.9014
FALSE	ENSGACG00000002084	ENSGACG00000002084_0		2	111.373
FALSE	ENSGACG00000002085	ENSGACG00000002085_0	eloa	0	58.3499
FALSE	ENSGACG00000002086	ENSGACG00000002086_0		0	18.4889
FALSE	ENSGACG00000002088	ENSGACG00000002088_0	rpl36	13	46.2601
FALSE	ENSGACG00000002089	ENSGACG00000002089_0	klhl43	1	323.992
FALSE	ENSGACG00000002090	ENSGACG00000002090_0		0	46.5505
FALSE	ENSGACG00000002091	ENSGACG00000002091_0	sestd1	0	29.865
FALSE	ENSGACG00000002094	ENSGACG00000002094_0	nrros	0	18.7667
FALSE	ENSGACG00000002095	ENSGACG00000002095_0	fbxo45	0	24.0209
FALSE	ENSGACG00000002097	ENSGACG00000002097_0		0	22.4681
FALSE	ENSGACG00000002098	ENSGACG00000002098_0		0	31.5115
FALSE	ENSGACG00000002099	ENSGACG00000002099_0	lmnb2	14	51.2062
FALSE	ENSGACG00000002101	ENSGACG00000002101_0	fam168b	0	64.2176
FALSE	ENSGACG00000002102	ENSGACG00000002102_0		0	12.6218
FALSE	ENSGACG00000002103	ENSGACG00000002103_0	zdhhc6	0	96.1815
FALSE	ENSGACG00000002104	ENSGACG00000002104_0	ZNF276	0	12.9998
FALSE	ENSGACG00000002105	ENSGACG00000002105_0		0	46.5463
FALSE	ENSGACG00000002106	ENSGACG00000002106_0		15	63.9858
FALSE	ENSGACG00000002107	ENSGACG00000002107_0	dnajc15	0	29.6352
FALSE	ENSGACG00000002108	ENSGACG00000002108_0		0	11.4683
FALSE	ENSGACG00000002109	ENSGACG00000002109_0		0	7.01318
FALSE	ENSGACG00000002110	ENSGACG00000002110_0	plekhm3	0	17.1579
FALSE	ENSGACG00000002111	ENSGACG00000002111_0	fzd5	5	58.3745
FALSE	ENSGACG00000002112	ENSGACG00000002112_0	slc10a3	2	51.4659
FALSE	ENSGACG00000002113	ENSGACG00000002113_0	ccnyl1	0	39.7114
FALSE	ENSGACG00000002114	ENSGACG00000002114_0	cdk10	0	19.8856
FALSE	ENSGACG00000002115	ENSGACG00000002115_0	coasy	0	78.145
FALSE	ENSGACG00000002116	ENSGACG00000002116_0	nsmaf	8	80.5449
FALSE	ENSGACG00000002117	ENSGACG00000002117_0	commd2	0	28.8367
FALSE	ENSGACG00000002118	ENSGACG00000002118_0	rpl11	13	54.5806
FALSE	ENSGACG00000002119	ENSGACG00000002119_0		0	55.5207
FALSE	ENSGACG00000002120	ENSGACG00000002120_0	vps4a	0	31.0206
FALSE	ENSGACG00000002121	ENSGACG00000002121_0	trappc8	0	22.5321
FALSE	ENSGACG00000002122	ENSGACG00000002122_0		0	12.8246
FALSE	ENSGACG00000002123	ENSGACG00000002123_0		0	94.5543
FALSE	ENSGACG00000002124	ENSGACG00000002124_0	klf7b	0	32.7175
FALSE	ENSGACG00000002125	ENSGACG00000002125_0	pus3	0	18.0153
FALSE	ENSGACG00000002126	ENSGACG00000002126_0	ctns	0	45.5973
FALSE	ENSGACG00000002129	ENSGACG00000002129_0	dcakd	0	14.5154
FALSE	ENSGACG00000002130	ENSGACG00000002130_0	trappc10	0	34.0669
FALSE	ENSGACG00000002132	ENSGACG00000002132_0	ndufa11	1	78.5728
FALSE	ENSGACG00000002134	ENSGACG00000002134_0	sntb2	0	18.4446
FALSE	ENSGACG00000002135	ENSGACG00000002135_0	MMP16	0	37.1841
FALSE	ENSGACG00000002136	ENSGACG00000002136_0	zgc:171480	0	10.8981
FALSE	ENSGACG00000002138	ENSGACG00000002138_0	RBFOX3	0	10.5737
FALSE	ENSGACG00000002139	ENSGACG00000002139_0	spire2	0	12.8109
FALSE	ENSGACG00000002142	ENSGACG00000002142_0	vclb	2	79.2913
FALSE	ENSGACG00000002143	ENSGACG00000002143_0		1	60.9983
FALSE	ENSGACG00000002144	ENSGACG00000002144_0	fam160a2	0	13.6235
FALSE	ENSGACG00000002145	ENSGACG00000002145_0		16	63.1464
FALSE	ENSGACG00000002146	ENSGACG00000002146_0	CSNK1D	0	53.2959
FALSE	ENSGACG00000002147	ENSGACG00000002147_0	chst6	0	6.58969
FALSE	ENSGACG00000002149	ENSGACG00000002149_0	ankrd50l	0	24.472
FALSE	ENSGACG00000002150	ENSGACG00000002150_0	b4galt6	10	84.8582
FALSE	ENSGACG00000002151	ENSGACG00000002151_0	tmem231	0	10.8623
FALSE	ENSGACG00000002154	ENSGACG00000002154_0	gabarapl2	0	6.29418
FALSE	ENSGACG00000002155	ENSGACG00000002155_0	RAMP3	0	39.0523
FALSE	ENSGACG00000002157	ENSGACG00000002157_0	pomp	12	72.4275
FALSE	ENSGACG00000002158	ENSGACG00000002158_0	SLC22A17	2	139.043
FALSE	ENSGACG00000002159	ENSGACG00000002159_0	adkb	0	20.4166
FALSE	ENSGACG00000002160	ENSGACG00000002160_0		0	31.61
FALSE	ENSGACG00000002162	ENSGACG00000002162_0	slc18a2	0	6.72803
FALSE	ENSGACG00000002163	ENSGACG00000002163_0		0	21.2318
FALSE	ENSGACG00000002164	ENSGACG00000002164_0	ngdn	3	81.4018
FALSE	ENSGACG00000002167	ENSGACG00000002167_0	pabpn1	3	165.919
FALSE	ENSGACG00000002168	ENSGACG00000002168_0	TMEM163	0	14.3153
FALSE	ENSGACG00000002169	ENSGACG00000002169_0		0	19.513
FALSE	ENSGACG00000002170	ENSGACG00000002170_0	pdzd8	0	44.9786
FALSE	ENSGACG00000002173	ENSGACG00000002173_0	kat6b	0	33.0706
FALSE	ENSGACG00000002174	ENSGACG00000002174_0	edaradd	0	47.9239
FALSE	ENSGACG00000002175	ENSGACG00000002175_0	EEF1A2	1	291.799
FALSE	ENSGACG00000002176	ENSGACG00000002176_0		2	140.512
FALSE	ENSGACG00000002177	ENSGACG00000002177_0	adat1	0	34.0362
FALSE	ENSGACG00000002178	ENSGACG00000002178_0		0	34.6562
FALSE	ENSGACG00000002180	ENSGACG00000002180_0	thtpa	0	17.735
FALSE	ENSGACG00000002181	ENSGACG00000002181_0	exo1	15	58.8025
FALSE	ENSGACG00000002182	ENSGACG00000002182_0		0	29.2102
FALSE	ENSGACG00000002183	ENSGACG00000002183_0	dcaf11	8	61.5034
FALSE	ENSGACG00000002184	ENSGACG00000002184_0	wwp2	0	37.85
FALSE	ENSGACG00000002186	ENSGACG00000002186_0	ccnt2a	2	94.7875
FALSE	ENSGACG00000002187	ENSGACG00000002187_0		1	273.188
FALSE	ENSGACG00000002188	ENSGACG00000002188_0	map3k19	0	27.3873
FALSE	ENSGACG00000002189	ENSGACG00000002189_0	yipf4	13	59.9455
FALSE	ENSGACG00000002190	ENSGACG00000002190_0		1	190.036
FALSE	ENSGACG00000002191	ENSGACG00000002191_0	RAMP1	1	238.379
FALSE	ENSGACG00000002192	ENSGACG00000002192_0	psme1	9	77.6549
FALSE	ENSGACG00000002193	ENSGACG00000002193_0		1	153.968
FALSE	ENSGACG00000002194	ENSGACG00000002194_0	polr2c	0	10.5921
FALSE	ENSGACG00000002195	ENSGACG00000002195_0		1	94.2112
FALSE	ENSGACG00000002196	ENSGACG00000002196_0	ube2f	0	26.3502
FALSE	ENSGACG00000002197	ENSGACG00000002197_0	SAMD8	0	6.19377
FALSE	ENSGACG00000002198	ENSGACG00000002198_0	pck2	0	19.1263
FALSE	ENSGACG00000002199	ENSGACG00000002199_0	slc16a3	0	10.3962
FALSE	ENSGACG00000002200	ENSGACG00000002200_0	zgc:162396	0	34.3329
FALSE	ENSGACG00000002201	ENSGACG00000002201_0		0	55.7659
FALSE	ENSGACG00000002204	ENSGACG00000002204_0	fasn	0	26.4352
FALSE	ENSGACG00000002213	ENSGACG00000002213_0		0	59.7627
FALSE	ENSGACG00000002216	ENSGACG00000002216_0	adarb1b	0	22.8383
FALSE	ENSGACG00000002219	ENSGACG00000002219_0	coq9	0	41.4482
FALSE	ENSGACG00000002220	ENSGACG00000002220_0	traf3ip1	6	103.033
FALSE	ENSGACG00000002221	ENSGACG00000002221_0	ciapin1	0	21.8189
FALSE	ENSGACG00000002222	ENSGACG00000002222_0	asb1	0	24.9428
FALSE	ENSGACG00000002223	ENSGACG00000002223_0		10	47.1291
FALSE	ENSGACG00000002224	ENSGACG00000002224_0	si:ch1073-513e17.1	0	21.7825
FALSE	ENSGACG00000002225	ENSGACG00000002225_0	rab3gap1	0	21.2739
FALSE	ENSGACG00000002227	ENSGACG00000002227_0	twist2	10	34.7966
FALSE	ENSGACG00000002228	ENSGACG00000002228_0	hdac4	2	68.0478
FALSE	ENSGACG00000002229	ENSGACG00000002229_0	prmt7	0	39.5969
FALSE	ENSGACG00000002231	ENSGACG00000002231_0	SRSF10	14	56.9204
FALSE	ENSGACG00000002233	ENSGACG00000002233_0	COMTD1	0	34.4115
FALSE	ENSGACG00000002236	ENSGACG00000002236_0		5	29.0785
FALSE	ENSGACG00000002238	ENSGACG00000002238_0		0	7.24522
FALSE	ENSGACG00000002242	ENSGACG00000002242_0	ZNF503	2	44.6894
FALSE	ENSGACG00000002243	ENSGACG00000002243_0		0	17.717
FALSE	ENSGACG00000002244	ENSGACG00000002244_0	fen1	14	80.121
FALSE	ENSGACG00000002246	ENSGACG00000002246_0	ttc27	0	29.7507
FALSE	ENSGACG00000002247	ENSGACG00000002247_0	slc9a1b	0	28.7572
FALSE	ENSGACG00000002248	ENSGACG00000002248_0	KCNMA1	0	37.9803
FALSE	ENSGACG00000002249	ENSGACG00000002249_0	dtd2	0	57.9351
FALSE	ENSGACG00000002250	ENSGACG00000002250_0	exoc3l1	0	46.027
FALSE	ENSGACG00000002253	ENSGACG00000002253_0		5	56.2148
FALSE	ENSGACG00000002256	ENSGACG00000002256_0		15	33.8473
FALSE	ENSGACG00000002257	ENSGACG00000002257_0	KDM1B	0	12.656
FALSE	ENSGACG00000002258	ENSGACG00000002258_0		15	39.9922
FALSE	ENSGACG00000002260	ENSGACG00000002260_0	GAS7	0	43.623
FALSE	ENSGACG00000002262	ENSGACG00000002262_0	dlg5b.1	0	60.8808
FALSE	ENSGACG00000002265	ENSGACG00000002265_0	sept15	0	70.6827
FALSE	ENSGACG00000002266	ENSGACG00000002266_0	pcbp3	0	9.04404
FALSE	ENSGACG00000002267	ENSGACG00000002267_0	ltbp1	0	35.5841
FALSE	ENSGACG00000002268	ENSGACG00000002268_0	tm9sf1	7	70.2064
FALSE	ENSGACG00000002269	ENSGACG00000002269_0	col18a1a	0	37.923
FALSE	ENSGACG00000002271	ENSGACG00000002271_0	DPY19L4	0	16.5051
FALSE	ENSGACG00000002272	ENSGACG00000002272_0	anxa11b	0	10.8876
FALSE	ENSGACG00000002275	ENSGACG00000002275_0		0	6.83535
FALSE	ENSGACG00000002276	ENSGACG00000002276_0	ipo4	3	63.605
FALSE	ENSGACG00000002277	ENSGACG00000002277_0	rasgrp3	16	54.4899
FALSE	ENSGACG00000002280	ENSGACG00000002280_0		37	36.4212
FALSE	ENSGACG00000002281	ENSGACG00000002281_0		0	13.6127
FALSE	ENSGACG00000002282	ENSGACG00000002282_0	smpd3	5	116.06
FALSE	ENSGACG00000002284	ENSGACG00000002284_0	ZCCHC24	0	26.237
FALSE	ENSGACG00000002285	ENSGACG00000002285_0		9	63.3191
FALSE	ENSGACG00000002286	ENSGACG00000002286_0	pdcd6	2	94.3909
FALSE	ENSGACG00000002287	ENSGACG00000002287_0	obsl1b	1	305.335
FALSE	ENSGACG00000002288	ENSGACG00000002288_0	adprm	2	70.0437
FALSE	ENSGACG00000002289	ENSGACG00000002289_0		9	61.1376
FALSE	ENSGACG00000002290	ENSGACG00000002290_0	RSPH1	0	31.6312
FALSE	ENSGACG00000002292	ENSGACG00000002292_0	ppifb	0	37.9767
FALSE	ENSGACG00000002293	ENSGACG00000002293_0	ints8	0	50.3737
FALSE	ENSGACG00000002294	ENSGACG00000002294_0	ndrg4	1	25.7734
FALSE	ENSGACG00000002295	ENSGACG00000002295_0	MYOCD	7	59.2376
FALSE	ENSGACG00000002296	ENSGACG00000002296_0		0	11.3271
FALSE	ENSGACG00000002297	ENSGACG00000002297_0	cdh31	2	167.883
FALSE	ENSGACG00000002298	ENSGACG00000002298_0	ctdsp1	0	30.0654
FALSE	ENSGACG00000002299	ENSGACG00000002299_0	ZMIZ1	0	73.8096
FALSE	ENSGACG00000002301	ENSGACG00000002301_0	gins3	14	43.8896
FALSE	ENSGACG00000002302	ENSGACG00000002302_0	DNAH17	0	19.6227
FALSE	ENSGACG00000002303	ENSGACG00000002303_0	spegb	1	332.397
FALSE	ENSGACG00000002304	ENSGACG00000002304_0	polr3a	0	55.302
FALSE	ENSGACG00000002305	ENSGACG00000002305_0	ldhd	0	29.0294
FALSE	ENSGACG00000002306	ENSGACG00000002306_0	cxcr1	2	47.5652
FALSE	ENSGACG00000002307	ENSGACG00000002307_0	bmp6	5	28.2071
FALSE	ENSGACG00000002308	ENSGACG00000002308_0	nabp1a	0	32.0178
FALSE	ENSGACG00000002309	ENSGACG00000002309_0	txndc5	0	18.8606
FALSE	ENSGACG00000002310	ENSGACG00000002310_0	cavin2a	1	76.2197
FALSE	ENSGACG00000002312	ENSGACG00000002312_0	CCNE2	8	78.5146
FALSE	ENSGACG00000002313	ENSGACG00000002313_0		0	18.4432
FALSE	ENSGACG00000002314	ENSGACG00000002314_0	tmeff2a	0	37.8974
FALSE	ENSGACG00000002315	ENSGACG00000002315_0		23	29.0366
FALSE	ENSGACG00000002316	ENSGACG00000002316_0	fam98a	0	12.2
FALSE	ENSGACG00000002318	ENSGACG00000002318_0	gdf6b	0	23.7356
FALSE	ENSGACG00000002319	ENSGACG00000002319_0	thrap3b	0	51.0779
FALSE	ENSGACG00000002320	ENSGACG00000002320_0	slc39a10	0	35.4412
FALSE	ENSGACG00000002321	ENSGACG00000002321_0	bloc1s5	0	42.5478
FALSE	ENSGACG00000002323	ENSGACG00000002323_0	adamts14	34	53.3297
FALSE	ENSGACG00000002324	ENSGACG00000002324_0	eef1e1	0	21.8264
FALSE	ENSGACG00000002325	ENSGACG00000002325_0	vps8	0	18.0369
FALSE	ENSGACG00000002326	ENSGACG00000002326_0	slc35b3	1	35.1541
FALSE	ENSGACG00000002327	ENSGACG00000002327_0	eva1bb	34	70.7171
FALSE	ENSGACG00000002328	ENSGACG00000002328_0	dnah7	0	16.6088
FALSE	ENSGACG00000002329	ENSGACG00000002329_0	oscp1a	0	9.34037
FALSE	ENSGACG00000002330	ENSGACG00000002330_0	pald1a	5	125.974
FALSE	ENSGACG00000002331	ENSGACG00000002331_0	oscp1a	0	13.4185
FALSE	ENSGACG00000002334	ENSGACG00000002334_0	tfap2a	7	167.855
FALSE	ENSGACG00000002335	ENSGACG00000002335_0		0	5.74766
FALSE	ENSGACG00000002338	ENSGACG00000002338_0		0	8.39149
FALSE	ENSGACG00000002339	ENSGACG00000002339_0	tmem14ca	0	41.0302
FALSE	ENSGACG00000002340	ENSGACG00000002340_0	lrrc20	0	12.6671
FALSE	ENSGACG00000002341	ENSGACG00000002341_0		0	38.1347
FALSE	ENSGACG00000002342	ENSGACG00000002342_0	pcca	0	28.827
FALSE	ENSGACG00000002343	ENSGACG00000002343_0	ppa1a	0	26.3073
FALSE	ENSGACG00000002344	ENSGACG00000002344_0	nedd9	0	34.4983
FALSE	ENSGACG00000002346	ENSGACG00000002346_0		10	91.9897
FALSE	ENSGACG00000002347	ENSGACG00000002347_0	mak	0	12.9967
FALSE	ENSGACG00000002348	ENSGACG00000002348_0		10	87.8057
FALSE	ENSGACG00000002349	ENSGACG00000002349_0	tmem170b	0	45.6154
FALSE	ENSGACG00000002350	ENSGACG00000002350_0		10	86.2221
FALSE	ENSGACG00000002351	ENSGACG00000002351_0		0	52.316
FALSE	ENSGACG00000002352	ENSGACG00000002352_0	hivep1	2	209.857
FALSE	ENSGACG00000002353	ENSGACG00000002353_0	si:ch211-219a4.3	0	25.9577
FALSE	ENSGACG00000002354	ENSGACG00000002354_0	mprip	7	98.2093
FALSE	ENSGACG00000002356	ENSGACG00000002356_0	fam169b	0	14.0598
FALSE	ENSGACG00000002357	ENSGACG00000002357_0	myo1g	0	18.125
FALSE	ENSGACG00000002358	ENSGACG00000002358_0	tm9sf2	0	16.4507
FALSE	ENSGACG00000002360	ENSGACG00000002360_0	arpin	0	11.5664
FALSE	ENSGACG00000002362	ENSGACG00000002362_0	phldb2b	0	36.4672
FALSE	ENSGACG00000002363	ENSGACG00000002363_0	anpepa	0	14.707
FALSE	ENSGACG00000002364	ENSGACG00000002364_0	si:ch211-195b13.1	0	14.4901
FALSE	ENSGACG00000002365	ENSGACG00000002365_0		6	89.569
FALSE	ENSGACG00000002366	ENSGACG00000002366_0	si:dkey-12e7.1	0	31.2543
FALSE	ENSGACG00000002367	ENSGACG00000002367_0		0	30.6
FALSE	ENSGACG00000002368	ENSGACG00000002368_0	chka	0	16.6834
FALSE	ENSGACG00000002369	ENSGACG00000002369_0	tlcd4a	2	82.2356
FALSE	ENSGACG00000002370	ENSGACG00000002370_0		0	16.2566
FALSE	ENSGACG00000002371	ENSGACG00000002371_0	ascc1	0	31.6979
FALSE	ENSGACG00000002372	ENSGACG00000002372_0	eya3	0	13.3787
FALSE	ENSGACG00000002373	ENSGACG00000002373_0		0	37.3763
FALSE	ENSGACG00000002374	ENSGACG00000002374_0	bco1	0	15.4984
FALSE	ENSGACG00000002375	ENSGACG00000002375_0	anapc16	0	41.7972
FALSE	ENSGACG00000002376	ENSGACG00000002376_0	faima	0	53.406
FALSE	ENSGACG00000002377	ENSGACG00000002377_0	dhrs7cb	1	340.265
FALSE	ENSGACG00000002379	ENSGACG00000002379_0	ddit4	11	75.1922
FALSE	ENSGACG00000002381	ENSGACG00000002381_0	ANO1	1	276.999
FALSE	ENSGACG00000002382	ENSGACG00000002382_0	xkr8.2	0	8.00087
FALSE	ENSGACG00000002383	ENSGACG00000002383_0	xkr8.3	0	21.9248
FALSE	ENSGACG00000002384	ENSGACG00000002384_0	cx43.4	5	30.8103
FALSE	ENSGACG00000002385	ENSGACG00000002385_0	zc2hc1a	0	22.0673
FALSE	ENSGACG00000002386	ENSGACG00000002386_0	dnajb12b	0	32.3416
FALSE	ENSGACG00000002387	ENSGACG00000002387_0		0	62.9024
FALSE	ENSGACG00000002388	ENSGACG00000002388_0		0	49.9318
FALSE	ENSGACG00000002389	ENSGACG00000002389_0	srsf4	0	53.6576
FALSE	ENSGACG00000002390	ENSGACG00000002390_0	ctnnd2a	0	7.96425
FALSE	ENSGACG00000002391	ENSGACG00000002391_0	msto1	0	45.2985
FALSE	ENSGACG00000002393	ENSGACG00000002393_0		10	50.0976
FALSE	ENSGACG00000002394	ENSGACG00000002394_0	dap	0	22.5773
FALSE	ENSGACG00000002395	ENSGACG00000002395_0	ankrd33ba	0	41.0602
FALSE	ENSGACG00000002396	ENSGACG00000002396_0	piezo1	0	17.1721
FALSE	ENSGACG00000002397	ENSGACG00000002397_0	SCD	1	47.4157
FALSE	ENSGACG00000002398	ENSGACG00000002398_0	cry2	0	30.7503
FALSE	ENSGACG00000002401	ENSGACG00000002401_0	gulp1a	0	30.287
FALSE	ENSGACG00000002406	ENSGACG00000002406_0	nup58	3	71.5644
FALSE	ENSGACG00000002407	ENSGACG00000002407_0	cdt1	14	61.6577
FALSE	ENSGACG00000002408	ENSGACG00000002408_0	aprt	0	15.6212
FALSE	ENSGACG00000002409	ENSGACG00000002409_0	col5a2a	33	36.8654
FALSE	ENSGACG00000002410	ENSGACG00000002410_0	cetp	0	5.45623
FALSE	ENSGACG00000002411	ENSGACG00000002411_0	mtmr6	8	114.308
FALSE	ENSGACG00000002412	ENSGACG00000002412_0	tk2	0	19.5143
FALSE	ENSGACG00000002413	ENSGACG00000002413_0		0	34.9279
FALSE	ENSGACG00000002414	ENSGACG00000002414_0	sec31b	0	35.3891
FALSE	ENSGACG00000002415	ENSGACG00000002415_0	amer2	0	33.4394
FALSE	ENSGACG00000002416	ENSGACG00000002416_0		1	36.847
FALSE	ENSGACG00000002417	ENSGACG00000002417_0	tomm40l	3	178.5
FALSE	ENSGACG00000002418	ENSGACG00000002418_0	zfhx4	0	34.8919
FALSE	ENSGACG00000002420	ENSGACG00000002420_0	ndufb8	19	98.9685
FALSE	ENSGACG00000002421	ENSGACG00000002421_0	pex2	0	45.2908
FALSE	ENSGACG00000002423	ENSGACG00000002423_0		0	44.8487
FALSE	ENSGACG00000002424	ENSGACG00000002424_0	nvl	0	42.7654
FALSE	ENSGACG00000002425	ENSGACG00000002425_0	GPR141	0	17.8276
FALSE	ENSGACG00000002426	ENSGACG00000002426_0	pign	7	96.6199
FALSE	ENSGACG00000002428	ENSGACG00000002428_0	fbxl15	0	12.2754
FALSE	ENSGACG00000002430	ENSGACG00000002430_0	galnt18a	1	161.645
FALSE	ENSGACG00000002434	ENSGACG00000002434_0	PYURF	0	22.4958
FALSE	ENSGACG00000002435	ENSGACG00000002435_0	relch	0	19.6145
FALSE	ENSGACG00000002437	ENSGACG00000002437_0		0	25.3996
FALSE	ENSGACG00000002438	ENSGACG00000002438_0	chst3b	0	55.7726
FALSE	ENSGACG00000002439	ENSGACG00000002439_0	degs1	2	177.921
FALSE	ENSGACG00000002440	ENSGACG00000002440_0	GHITM	0	56.0777
FALSE	ENSGACG00000002441	ENSGACG00000002441_0	bfsp2	0	13.0945
FALSE	ENSGACG00000002442	ENSGACG00000002442_0	lipea	8	127.8
FALSE	ENSGACG00000002443	ENSGACG00000002443_0		5	89.6224
FALSE	ENSGACG00000002444	ENSGACG00000002444_0	si:dkey-73n8.3	0	18.4848
FALSE	ENSGACG00000002445	ENSGACG00000002445_0	arntl1a	0	28.3139
FALSE	ENSGACG00000002446	ENSGACG00000002446_0	slc9a3.2	0	14.1607
FALSE	ENSGACG00000002447	ENSGACG00000002447_0	fbxo28	2	85.0614
FALSE	ENSGACG00000002448	ENSGACG00000002448_0	si:dkey-94e7.2	0	56.3269
FALSE	ENSGACG00000002449	ENSGACG00000002449_0	ccr9a	0	49.5809
FALSE	ENSGACG00000002450	ENSGACG00000002450_0		0	20.3102
FALSE	ENSGACG00000002451	ENSGACG00000002451_0	olah	0	33.9404
FALSE	ENSGACG00000002452	ENSGACG00000002452_0	PPFIBP2	0	30.2632
FALSE	ENSGACG00000002453	ENSGACG00000002453_0	polr1c	3	161.986
FALSE	ENSGACG00000002455	ENSGACG00000002455_0	ago3b	2	175.947
FALSE	ENSGACG00000002456	ENSGACG00000002456_0	poglut3	0	22.8872
FALSE	ENSGACG00000002457	ENSGACG00000002457_0	cyb5r2	0	9.91302
FALSE	ENSGACG00000002458	ENSGACG00000002458_0	ndst2a	0	62.6674
FALSE	ENSGACG00000002459	ENSGACG00000002459_0	cdyl	0	20.062
FALSE	ENSGACG00000002460	ENSGACG00000002460_0	tpk1	0	20.3124
FALSE	ENSGACG00000002461	ENSGACG00000002461_0	CNTNAP2	0	9.51373
FALSE	ENSGACG00000002465	ENSGACG00000002465_0	rgrb	0	33.1805
FALSE	ENSGACG00000002468	ENSGACG00000002468_0	ovch2	0	11.6796
FALSE	ENSGACG00000002470	ENSGACG00000002470_0	zswim8	0	14.3342
FALSE	ENSGACG00000002472	ENSGACG00000002472_0	rpp40	0	19.929
FALSE	ENSGACG00000002474	ENSGACG00000002474_0	tekt2	11	41.5359
FALSE	ENSGACG00000002475	ENSGACG00000002475_0	ptgdsb.1	0	14.9241
FALSE	ENSGACG00000002476	ENSGACG00000002476_0	far1	0	14.369
FALSE	ENSGACG00000002477	ENSGACG00000002477_0	c8g	0	13.2003
FALSE	ENSGACG00000002478	ENSGACG00000002478_0	msrb2	0	14.2593
FALSE	ENSGACG00000002479	ENSGACG00000002479_0		0	45.1837
FALSE	ENSGACG00000002481	ENSGACG00000002481_0	usf2	0	44.354
FALSE	ENSGACG00000002483	ENSGACG00000002483_0	si:dkey-191g9.5	0	6.24026
FALSE	ENSGACG00000002484	ENSGACG00000002484_0	LMNA	5	86.5152
FALSE	ENSGACG00000002485	ENSGACG00000002485_0	armc3	0	13.6845
FALSE	ENSGACG00000002486	ENSGACG00000002486_0	PARG	0	38.2394
FALSE	ENSGACG00000002487	ENSGACG00000002487_0		0	14.0034
FALSE	ENSGACG00000002488	ENSGACG00000002488_0	naxe	0	48.3965
FALSE	ENSGACG00000002489	ENSGACG00000002489_0	galm	0	15.8865
FALSE	ENSGACG00000002491	ENSGACG00000002491_0	pip4k2aa	0	20.0421
FALSE	ENSGACG00000002492	ENSGACG00000002492_0	zgc:174164	0	11.4454
FALSE	ENSGACG00000002494	ENSGACG00000002494_0	bmi1a	7	92.649
FALSE	ENSGACG00000002495	ENSGACG00000002495_0		0	10.2617
FALSE	ENSGACG00000002496	ENSGACG00000002496_0	riok1	31	81.3384
FALSE	ENSGACG00000002497	ENSGACG00000002497_0	ripor1	1	75.7218
FALSE	ENSGACG00000002498	ENSGACG00000002498_0	commd3	0	39.5046
FALSE	ENSGACG00000002499	ENSGACG00000002499_0		0	16.4907
FALSE	ENSGACG00000002500	ENSGACG00000002500_0	IKZF5	8	45.3381
FALSE	ENSGACG00000002501	ENSGACG00000002501_0	slc4a3	1	227.534
FALSE	ENSGACG00000002502	ENSGACG00000002502_0	acadsb	0	19.4588
FALSE	ENSGACG00000002504	ENSGACG00000002504_0	ctcf	0	25.0633
FALSE	ENSGACG00000002505	ENSGACG00000002505_0	mllt10	0	32.6551
FALSE	ENSGACG00000002507	ENSGACG00000002507_0		0	14.9394
FALSE	ENSGACG00000002508	ENSGACG00000002508_0	igfbp5b	0	23.5146
FALSE	ENSGACG00000002509	ENSGACG00000002509_0	carmil2	23	33.0081
FALSE	ENSGACG00000002510	ENSGACG00000002510_0		0	11.8954
FALSE	ENSGACG00000002511	ENSGACG00000002511_0	tns1b	0	63.2537
FALSE	ENSGACG00000002512	ENSGACG00000002512_0	pdia4	0	35.2599
FALSE	ENSGACG00000002513	ENSGACG00000002513_0		0	8.90326
FALSE	ENSGACG00000002514	ENSGACG00000002514_0	cyp27a7	1	39.1532
FALSE	ENSGACG00000002515	ENSGACG00000002515_0	ric8a	0	11.0785
FALSE	ENSGACG00000002516	ENSGACG00000002516_0	zbtb22a	0	19.3361
FALSE	ENSGACG00000002517	ENSGACG00000002517_0	impa1	0	28.5918
FALSE	ENSGACG00000002518	ENSGACG00000002518_0	cdk1	15	58.7961
FALSE	ENSGACG00000002519	ENSGACG00000002519_0	GPT	1	59.3366
FALSE	ENSGACG00000002520	ENSGACG00000002520_0	ppp6r3	0	76.4921
FALSE	ENSGACG00000002522	ENSGACG00000002522_0	bub3	3	152.596
FALSE	ENSGACG00000002523	ENSGACG00000002523_0		0	22.9177
FALSE	ENSGACG00000002525	ENSGACG00000002525_0		35	108.753
FALSE	ENSGACG00000002526	ENSGACG00000002526_0	galr1a	0	13.9146
FALSE	ENSGACG00000002527	ENSGACG00000002527_0		2	110.385
FALSE	ENSGACG00000002529	ENSGACG00000002529_0	GAN	0	51.4744
FALSE	ENSGACG00000002530	ENSGACG00000002530_0	ctu2	0	22.2256
FALSE	ENSGACG00000002531	ENSGACG00000002531_0	ppp1r16a	0	17.8812
FALSE	ENSGACG00000002534	ENSGACG00000002534_0	znf142	0	27.6168
FALSE	ENSGACG00000002535	ENSGACG00000002535_0	CPXM2	0	24.2883
FALSE	ENSGACG00000002536	ENSGACG00000002536_0	oplah	0	35.2676
FALSE	ENSGACG00000002537	ENSGACG00000002537_0		2	104.426
FALSE	ENSGACG00000002538	ENSGACG00000002538_0	zgc:91860	2	134.407
FALSE	ENSGACG00000002539	ENSGACG00000002539_0	atp9b	0	47.4472
FALSE	ENSGACG00000002540	ENSGACG00000002540_0	plcd4b	0	43.7901
FALSE	ENSGACG00000002542	ENSGACG00000002542_0	CHST15	0	46.9705
FALSE	ENSGACG00000002543	ENSGACG00000002543_0	CNOT9	0	54.8763
FALSE	ENSGACG00000002544	ENSGACG00000002544_0	shrprbck1r	0	8.59022
FALSE	ENSGACG00000002545	ENSGACG00000002545_0	nfatc1	0	52.0584
FALSE	ENSGACG00000002546	ENSGACG00000002546_0	oat	1	137.286
FALSE	ENSGACG00000002548	ENSGACG00000002548_0	si:ch73-196l6.5	0	32.4089
FALSE	ENSGACG00000002549	ENSGACG00000002549_0		0	7.92875
FALSE	ENSGACG00000002550	ENSGACG00000002550_0	cyp17a1	0	6.83481
FALSE	ENSGACG00000002551	ENSGACG00000002551_0	myrip	0	23.9912
FALSE	ENSGACG00000002552	ENSGACG00000002552_0	C7orf25	0	21.687
FALSE	ENSGACG00000002553	ENSGACG00000002553_0	ndufb4	19	77.3033
FALSE	ENSGACG00000002554	ENSGACG00000002554_0	zfpm1	0	9.71451
FALSE	ENSGACG00000002555	ENSGACG00000002555_0		0	30.2713
FALSE	ENSGACG00000002556	ENSGACG00000002556_0	slc52a2	0	46.3156
FALSE	ENSGACG00000002557	ENSGACG00000002557_0	usp37	0	66.6938
FALSE	ENSGACG00000002558	ENSGACG00000002558_0	slc9a8	0	65.5864
FALSE	ENSGACG00000002559	ENSGACG00000002559_0	hgd	0	20.993
FALSE	ENSGACG00000002562	ENSGACG00000002562_0	zgc:109744	8	120.296
FALSE	ENSGACG00000002563	ENSGACG00000002563_0		0	104.215
FALSE	ENSGACG00000002564	ENSGACG00000002564_0	amph	0	7.0732
FALSE	ENSGACG00000002566	ENSGACG00000002566_0		0	27.3769
FALSE	ENSGACG00000002567	ENSGACG00000002567_0	ybey	0	46.6006
FALSE	ENSGACG00000002569	ENSGACG00000002569_0	aar2	0	14.0148
FALSE	ENSGACG00000002570	ENSGACG00000002570_0	mcm3ap	0	37.4496
FALSE	ENSGACG00000002571	ENSGACG00000002571_0	borcs7	0	23.0659
FALSE	ENSGACG00000002575	ENSGACG00000002575_0	nudcd1	0	27.2816
FALSE	ENSGACG00000002576	ENSGACG00000002576_0	prpf6	0	60.3742
FALSE	ENSGACG00000002577	ENSGACG00000002577_0	nt5c2a	0	17.9413
FALSE	ENSGACG00000002578	ENSGACG00000002578_0	lhpp	0	17.0832
FALSE	ENSGACG00000002583	ENSGACG00000002583_0	pkhd1l1	0	12.1081
FALSE	ENSGACG00000002584	ENSGACG00000002584_0	rhoq	0	42.1906
FALSE	ENSGACG00000002585	ENSGACG00000002585_0	socs5b	0	17.2718
FALSE	ENSGACG00000002589	ENSGACG00000002589_0	mcfd2	0	29.4548
FALSE	ENSGACG00000002591	ENSGACG00000002591_0		0	12.405
FALSE	ENSGACG00000002592	ENSGACG00000002592_0	lss	1	37.816
FALSE	ENSGACG00000002593	ENSGACG00000002593_0	fam53b	0	12.6969
FALSE	ENSGACG00000002594	ENSGACG00000002594_0	pola1	14	27.1012
FALSE	ENSGACG00000002595	ENSGACG00000002595_0	ttc7a	0	17.4048
FALSE	ENSGACG00000002596	ENSGACG00000002596_0	hpdl	3	121.529
FALSE	ENSGACG00000002597	ENSGACG00000002597_0	zranb1a	21	40.864
FALSE	ENSGACG00000002599	ENSGACG00000002599_0	pcyt1ba	0	11.66
FALSE	ENSGACG00000002600	ENSGACG00000002600_0	CTBP2	0	25.2414
FALSE	ENSGACG00000002601	ENSGACG00000002601_0	setd6	0	38.1801
FALSE	ENSGACG00000002602	ENSGACG00000002602_0	mmp21	0	19.5968
FALSE	ENSGACG00000002603	ENSGACG00000002603_0	pdk3a	0	30.099
FALSE	ENSGACG00000002604	ENSGACG00000002604_0	nkain4	0	28.047
FALSE	ENSGACG00000002605	ENSGACG00000002605_0	calm2a	3	120.139
FALSE	ENSGACG00000002606	ENSGACG00000002606_0	cnot1	0	58.6659
FALSE	ENSGACG00000002607	ENSGACG00000002607_0	map7d1b	0	29.4567
FALSE	ENSGACG00000002608	ENSGACG00000002608_0	uros	8	68.0837
FALSE	ENSGACG00000002609	ENSGACG00000002609_0	hibch	0	22.3308
FALSE	ENSGACG00000002611	ENSGACG00000002611_0		0	16.4239
FALSE	ENSGACG00000002612	ENSGACG00000002612_0	si:ch73-105b23.6	27	43.3364
FALSE	ENSGACG00000002613	ENSGACG00000002613_0	YTHDF1	0	14.7132
FALSE	ENSGACG00000002614	ENSGACG00000002614_0	bccip	9	156.547
FALSE	ENSGACG00000002615	ENSGACG00000002615_0	meaf6	3	51.6517
FALSE	ENSGACG00000002616	ENSGACG00000002616_0	si:ch73-105b23.1	27	41.9024
FALSE	ENSGACG00000002617	ENSGACG00000002617_0		0	13.8644
FALSE	ENSGACG00000002618	ENSGACG00000002618_0	NOP16	3	60.1055
FALSE	ENSGACG00000002619	ENSGACG00000002619_0	fhl3b	5	79.0123
FALSE	ENSGACG00000002620	ENSGACG00000002620_0	slc51a	11	44.0514
FALSE	ENSGACG00000002621	ENSGACG00000002621_0	dhx32a	0	18.5231
FALSE	ENSGACG00000002623	ENSGACG00000002623_0	si:ch211-216l23.2	0	22.5967
FALSE	ENSGACG00000002624	ENSGACG00000002624_0	slc17a9b	8	52.3791
FALSE	ENSGACG00000002625	ENSGACG00000002625_0	zdhhc20b	0	71.3191
FALSE	ENSGACG00000002626	ENSGACG00000002626_0	ZNF423	0	41.0032
FALSE	ENSGACG00000002628	ENSGACG00000002628_0	ADAM12	5	32.9221
FALSE	ENSGACG00000002629	ENSGACG00000002629_0	RRAGC	0	31.7341
FALSE	ENSGACG00000002630	ENSGACG00000002630_0	mstnb	0	45.0579
FALSE	ENSGACG00000002631	ENSGACG00000002631_0	march6	0	52.9133
FALSE	ENSGACG00000002632	ENSGACG00000002632_0	epcam	2	176.734
FALSE	ENSGACG00000002633	ENSGACG00000002633_0	n4bp1	6	114.549
FALSE	ENSGACG00000002634	ENSGACG00000002634_0	pms1	0	44.4768
FALSE	ENSGACG00000002635	ENSGACG00000002635_0	gid8b	13	33.9216
FALSE	ENSGACG00000002636	ENSGACG00000002636_0	cmbl	0	10.6174
FALSE	ENSGACG00000002637	ENSGACG00000002637_0		0	21.1857
FALSE	ENSGACG00000002638	ENSGACG00000002638_0	siah1	0	30.146
FALSE	ENSGACG00000002639	ENSGACG00000002639_0	dnah12	27	31.7699
FALSE	ENSGACG00000002640	ENSGACG00000002640_0	dock1	0	45.2906
FALSE	ENSGACG00000002641	ENSGACG00000002641_0	ppt1	0	34.2493
FALSE	ENSGACG00000002642	ENSGACG00000002642_0	ormdl1	0	60.7498
FALSE	ENSGACG00000002643	ENSGACG00000002643_0	cct5	0	46.9375
FALSE	ENSGACG00000002644	ENSGACG00000002644_0	lonp2	0	24.895
FALSE	ENSGACG00000002645	ENSGACG00000002645_0	adat3	0	18.4446
FALSE	ENSGACG00000002646	ENSGACG00000002646_0	sf3b3	3	111.469
FALSE	ENSGACG00000002647	ENSGACG00000002647_0	alkbh6	0	6.93707
FALSE	ENSGACG00000002648	ENSGACG00000002648_0	osgepl1	0	46.776
FALSE	ENSGACG00000002649	ENSGACG00000002649_0	plekhh2	0	42.177
FALSE	ENSGACG00000002650	ENSGACG00000002650_0	asb14b	1	267.633
FALSE	ENSGACG00000002653	ENSGACG00000002653_0	cap1	0	35.2815
FALSE	ENSGACG00000002654	ENSGACG00000002654_0	fkbp7	0	31.2515
FALSE	ENSGACG00000002656	ENSGACG00000002656_0		0	17.7631
FALSE	ENSGACG00000002657	ENSGACG00000002657_0	GLS	11	56.106
FALSE	ENSGACG00000002660	ENSGACG00000002660_0	si:ch211-193k19.1	0	35.3721
FALSE	ENSGACG00000002661	ENSGACG00000002661_0	DAG1	0	16.7239
FALSE	ENSGACG00000002662	ENSGACG00000002662_0	mtrr	0	18.0677
FALSE	ENSGACG00000002663	ENSGACG00000002663_0	ptprea	0	24.9036
FALSE	ENSGACG00000002664	ENSGACG00000002664_0	pcbp4	18	73.5764
FALSE	ENSGACG00000002665	ENSGACG00000002665_0		6	102.459
FALSE	ENSGACG00000002667	ENSGACG00000002667_0	aars1	0	26.8463
FALSE	ENSGACG00000002668	ENSGACG00000002668_0	entpd1	7	46.292
FALSE	ENSGACG00000002669	ENSGACG00000002669_0	ncdn	0	14.3291
FALSE	ENSGACG00000002670	ENSGACG00000002670_0	sema5a	5	40.5661
FALSE	ENSGACG00000002671	ENSGACG00000002671_0	DOCK3	0	8.80925
FALSE	ENSGACG00000002672	ENSGACG00000002672_0	tfap2e	0	24.8675
FALSE	ENSGACG00000002673	ENSGACG00000002673_0	stat1b	0	31.0112
FALSE	ENSGACG00000002674	ENSGACG00000002674_0	psmb2	12	75.4005
FALSE	ENSGACG00000002675	ENSGACG00000002675_0	cdca5	15	50.0262
FALSE	ENSGACG00000002677	ENSGACG00000002677_0	si:dkey-118j18.2	1	24.1462
FALSE	ENSGACG00000002678	ENSGACG00000002678_0		18	46.7593
FALSE	ENSGACG00000002679	ENSGACG00000002679_0		15	37.5788
FALSE	ENSGACG00000002680	ENSGACG00000002680_0	TIMM21	0	24.8248
FALSE	ENSGACG00000002681	ENSGACG00000002681_0		0	39.2735
FALSE	ENSGACG00000002683	ENSGACG00000002683_0	2004-08-01	0	46.5138
FALSE	ENSGACG00000002684	ENSGACG00000002684_0	stat4	0	38.3186
FALSE	ENSGACG00000002685	ENSGACG00000002685_0	DCAF1	0	26.355
FALSE	ENSGACG00000002687	ENSGACG00000002687_0	thbs2b	0	25.7344
FALSE	ENSGACG00000002689	ENSGACG00000002689_0	c19h1orf109	0	57.0927
FALSE	ENSGACG00000002690	ENSGACG00000002690_0	exosc6	0	29.5966
FALSE	ENSGACG00000002691	ENSGACG00000002691_0	psme4b	0	15.9417
FALSE	ENSGACG00000002694	ENSGACG00000002694_0	cdca8	15	61.7501
FALSE	ENSGACG00000002695	ENSGACG00000002695_0	ssuh2rs1	0	45.6955
FALSE	ENSGACG00000002696	ENSGACG00000002696_0		0	13.324
FALSE	ENSGACG00000002698	ENSGACG00000002698_0	socs6	0	27.753
FALSE	ENSGACG00000002699	ENSGACG00000002699_0		13	88.1556
FALSE	ENSGACG00000002700	ENSGACG00000002700_0	rttn	0	34.7722
FALSE	ENSGACG00000002703	ENSGACG00000002703_0		3	71.5364
FALSE	ENSGACG00000002705	ENSGACG00000002705_0	wdr75	3	141.192
FALSE	ENSGACG00000002707	ENSGACG00000002707_0	grip2a	1	145.467
FALSE	ENSGACG00000002708	ENSGACG00000002708_0	cd226	0	24.7003
FALSE	ENSGACG00000002710	ENSGACG00000002710_0	dok6	0	11.546
FALSE	ENSGACG00000002711	ENSGACG00000002711_0	chac2	7	45.9074
FALSE	ENSGACG00000002712	ENSGACG00000002712_0		0	17.4335
FALSE	ENSGACG00000002714	ENSGACG00000002714_0	crispld1a	2	90.447
FALSE	ENSGACG00000002715	ENSGACG00000002715_0	slc40a1	0	27.5183
FALSE	ENSGACG00000002716	ENSGACG00000002716_0	prdm1b	28	47.5274
FALSE	ENSGACG00000002717	ENSGACG00000002717_0	SLC6A6	0	53.2109
FALSE	ENSGACG00000002718	ENSGACG00000002718_0	papolg	0	70.1137
FALSE	ENSGACG00000002719	ENSGACG00000002719_0		7	99.4381
FALSE	ENSGACG00000002723	ENSGACG00000002723_0	pi15a	0	29.5461
FALSE	ENSGACG00000002724	ENSGACG00000002724_0	asdurf	3	101.597
FALSE	ENSGACG00000002726	ENSGACG00000002726_0	zgc:101785	25	17.8867
FALSE	ENSGACG00000002730	ENSGACG00000002730_0		0	34.9338
FALSE	ENSGACG00000002732	ENSGACG00000002732_0	pex13	2	113.623
FALSE	ENSGACG00000002733	ENSGACG00000002733_0	zgc:136439	0	14.3397
FALSE	ENSGACG00000002735	ENSGACG00000002735_0	sympk	0	87.1264
FALSE	ENSGACG00000002737	ENSGACG00000002737_0		0	15.3037
FALSE	ENSGACG00000002740	ENSGACG00000002740_0	zgc:114119	0	36.7704
FALSE	ENSGACG00000002741	ENSGACG00000002741_0	ext1c	5	71.3664
FALSE	ENSGACG00000002743	ENSGACG00000002743_0		7	90.0727
FALSE	ENSGACG00000002744	ENSGACG00000002744_0	jph1a	1	300.246
FALSE	ENSGACG00000002745	ENSGACG00000002745_0	msh2	14	54.9976
FALSE	ENSGACG00000002748	ENSGACG00000002748_0	eloca	9	146.888
FALSE	ENSGACG00000002749	ENSGACG00000002749_0		0	24.9548
FALSE	ENSGACG00000002750	ENSGACG00000002750_0	abtb1	21	40.8121
FALSE	ENSGACG00000002751	ENSGACG00000002751_0	SLC35F5	3	63.3821
FALSE	ENSGACG00000002752	ENSGACG00000002752_0	ube2w	0	42.0106
FALSE	ENSGACG00000002753	ENSGACG00000002753_0	si:dkey-222n6.2	0	12.1374
FALSE	ENSGACG00000002754	ENSGACG00000002754_0	nrm	0	39.9526
FALSE	ENSGACG00000002755	ENSGACG00000002755_0	gpr39	0	31.449
FALSE	ENSGACG00000002756	ENSGACG00000002756_0		0	13.0349
FALSE	ENSGACG00000002757	ENSGACG00000002757_0	stau2	0	10.4575
FALSE	ENSGACG00000002759	ENSGACG00000002759_0		0	20.8963
FALSE	ENSGACG00000002760	ENSGACG00000002760_0	cers5	2	178.837
FALSE	ENSGACG00000002761	ENSGACG00000002761_0		0	8.07222
FALSE	ENSGACG00000002762	ENSGACG00000002762_0	slmapb	16	95.774
FALSE	ENSGACG00000002763	ENSGACG00000002763_0	zgc:153901	0	46.9249
FALSE	ENSGACG00000002764	ENSGACG00000002764_0		7	114.454
FALSE	ENSGACG00000002765	ENSGACG00000002765_0	rdh10a	0	35.0277
FALSE	ENSGACG00000002766	ENSGACG00000002766_0		8	84.1338
FALSE	ENSGACG00000002767	ENSGACG00000002767_0	rpl7	13	28.7883
FALSE	ENSGACG00000002768	ENSGACG00000002768_0		0	21.1356
FALSE	ENSGACG00000002769	ENSGACG00000002769_0	cratb	8	70.9342
FALSE	ENSGACG00000002770	ENSGACG00000002770_0	gch2	0	13.3893
FALSE	ENSGACG00000002771	ENSGACG00000002771_0		0	15.9015
FALSE	ENSGACG00000002772	ENSGACG00000002772_0	cript	13	78.0714
FALSE	ENSGACG00000002773	ENSGACG00000002773_0	pigf	0	22.1023
FALSE	ENSGACG00000002774	ENSGACG00000002774_0		0	23.8071
FALSE	ENSGACG00000002775	ENSGACG00000002775_0	abi3bpa	0	27.037
FALSE	ENSGACG00000002776	ENSGACG00000002776_0	cox7a2l	0	19.5129
FALSE	ENSGACG00000002778	ENSGACG00000002778_0	kcng3	0	25.0239
FALSE	ENSGACG00000002779	ENSGACG00000002779_0	pcgf6	6	32.6218
FALSE	ENSGACG00000002780	ENSGACG00000002780_0	tfg	0	107.047
FALSE	ENSGACG00000002781	ENSGACG00000002781_0	kctd6b	6	49.8262
FALSE	ENSGACG00000002782	ENSGACG00000002782_0	mta3	0	53.9414
FALSE	ENSGACG00000002783	ENSGACG00000002783_0	YWHAB	0	42.4912
FALSE	ENSGACG00000002784	ENSGACG00000002784_0	jagn1a	0	32.976
FALSE	ENSGACG00000002788	ENSGACG00000002788_0	SBSPON	0	18.4302
FALSE	ENSGACG00000002789	ENSGACG00000002789_0	dcbld2	0	59.5343
FALSE	ENSGACG00000002790	ENSGACG00000002790_0		15	37.2261
FALSE	ENSGACG00000002791	ENSGACG00000002791_0		1	208.887
FALSE	ENSGACG00000002793	ENSGACG00000002793_0	KCNB2	1	48.0222
FALSE	ENSGACG00000002794	ENSGACG00000002794_0	trpa1b	0	12.8581
FALSE	ENSGACG00000002795	ENSGACG00000002795_0	ppm1bb	0	22.507
FALSE	ENSGACG00000002796	ENSGACG00000002796_0	tmem30c	22	19.1663
FALSE	ENSGACG00000002797	ENSGACG00000002797_0	rbm39b	0	59.9253
FALSE	ENSGACG00000002798	ENSGACG00000002798_0	cmss1	31	127.601
FALSE	ENSGACG00000002800	ENSGACG00000002800_0	il1rapl1a	0	16.6824
FALSE	ENSGACG00000002801	ENSGACG00000002801_0	prkcea	0	54.2722
FALSE	ENSGACG00000002803	ENSGACG00000002803_0	eya1	1	192.265
FALSE	ENSGACG00000002804	ENSGACG00000002804_0	STK32C	0	24.2381
FALSE	ENSGACG00000002806	ENSGACG00000002806_0	slc12a5b	0	29.5103
FALSE	ENSGACG00000002807	ENSGACG00000002807_0		0	33.4567
FALSE	ENSGACG00000002808	ENSGACG00000002808_0	xkr9	0	14.0358
FALSE	ENSGACG00000002810	ENSGACG00000002810_0		11	40.6412
FALSE	ENSGACG00000002811	ENSGACG00000002811_0	ppt2	11	79.6586
FALSE	ENSGACG00000002813	ENSGACG00000002813_0	glud1b	0	66.4902
FALSE	ENSGACG00000002815	ENSGACG00000002815_0	eif2d	0	14.7604
FALSE	ENSGACG00000002816	ENSGACG00000002816_0	pwwp2b	2	103.235
FALSE	ENSGACG00000002818	ENSGACG00000002818_0	tram1	0	42.1911
FALSE	ENSGACG00000002820	ENSGACG00000002820_0	INPP5A	0	27.9666
FALSE	ENSGACG00000002821	ENSGACG00000002821_0	rnaseh2b	0	52.6782
FALSE	ENSGACG00000002822	ENSGACG00000002822_0	ncoa2	0	45.2366
FALSE	ENSGACG00000002824	ENSGACG00000002824_0	nkx6.2	10	58.6555
FALSE	ENSGACG00000002825	ENSGACG00000002825_0		0	21.5595
FALSE	ENSGACG00000002826	ENSGACG00000002826_0	spryd7b	0	15.6281
FALSE	ENSGACG00000002830	ENSGACG00000002830_0	mapkapk2b	29	88.4862
FALSE	ENSGACG00000002831	ENSGACG00000002831_0	slco5a1a	1	83.5755
FALSE	ENSGACG00000002832	ENSGACG00000002832_0		0	18.3897
FALSE	ENSGACG00000002834	ENSGACG00000002834_0	kpna3	2	156.933
FALSE	ENSGACG00000002835	ENSGACG00000002835_0	rps5	13	26.0639
FALSE	ENSGACG00000002837	ENSGACG00000002837_0	sulf1	0	13.9578
FALSE	ENSGACG00000002842	ENSGACG00000002842_0	C8orf34	0	13.6807
FALSE	ENSGACG00000002844	ENSGACG00000002844_0	csf1b	18	56.4554
FALSE	ENSGACG00000002845	ENSGACG00000002845_0	prex2	0	54.3348
FALSE	ENSGACG00000002847	ENSGACG00000002847_0	ren	0	42.3993
FALSE	ENSGACG00000002848	ENSGACG00000002848_0	ADGRA1	0	37.3205
FALSE	ENSGACG00000002849	ENSGACG00000002849_0	sncgb	0	18.8703
FALSE	ENSGACG00000002852	ENSGACG00000002852_0	magi1a	0	50.115
FALSE	ENSGACG00000002854	ENSGACG00000002854_0		0	23.1581
FALSE	ENSGACG00000002855	ENSGACG00000002855_0		1	212.879
FALSE	ENSGACG00000002856	ENSGACG00000002856_0	ldb3b	1	348.755
FALSE	ENSGACG00000002857	ENSGACG00000002857_0	cpa6	0	31.7155
FALSE	ENSGACG00000002858	ENSGACG00000002858_0	rcbtb1	3	56.2342
FALSE	ENSGACG00000002859	ENSGACG00000002859_0		0	17.9308
FALSE	ENSGACG00000002861	ENSGACG00000002861_0	opn4b	0	32.966
FALSE	ENSGACG00000002866	ENSGACG00000002866_0		0	22.3934
FALSE	ENSGACG00000002867	ENSGACG00000002867_0	psme3ip1	0	52.8527
FALSE	ENSGACG00000002868	ENSGACG00000002868_0		0	23.4636
FALSE	ENSGACG00000002869	ENSGACG00000002869_0	mcf2lb	5	43.5998
FALSE	ENSGACG00000002871	ENSGACG00000002871_0	myoz1b	1	222.523
FALSE	ENSGACG00000002872	ENSGACG00000002872_0	ddah2	0	44.9651
FALSE	ENSGACG00000002873	ENSGACG00000002873_0		0	32.8729
FALSE	ENSGACG00000002876	ENSGACG00000002876_0		0	89.3178
FALSE	ENSGACG00000002878	ENSGACG00000002878_0	synpo2lb	16	164.713
FALSE	ENSGACG00000002879	ENSGACG00000002879_0	arfgef1	7	65.0015
FALSE	ENSGACG00000002880	ENSGACG00000002880_0	dntt	0	8.66547
FALSE	ENSGACG00000002881	ENSGACG00000002881_0	QRICH1	0	42.5823
FALSE	ENSGACG00000002882	ENSGACG00000002882_0	atp11a	1	66.5028
FALSE	ENSGACG00000002883	ENSGACG00000002883_0	sec24c	0	56.7459
FALSE	ENSGACG00000002884	ENSGACG00000002884_0		18	41.4517
FALSE	ENSGACG00000002885	ENSGACG00000002885_0	clic1	0	22.4081
FALSE	ENSGACG00000002886	ENSGACG00000002886_0	NLRC5	0	11.2469
FALSE	ENSGACG00000002887	ENSGACG00000002887_0	qars1	0	16.2109
FALSE	ENSGACG00000002888	ENSGACG00000002888_0	si:ch211-218h8.3	0	40.0227
FALSE	ENSGACG00000002889	ENSGACG00000002889_0	sox1a	0	14.1067
FALSE	ENSGACG00000002890	ENSGACG00000002890_0		0	46.8989
FALSE	ENSGACG00000002891	ENSGACG00000002891_0	arhgef7a	0	9.73667
FALSE	ENSGACG00000002892	ENSGACG00000002892_0		0	26.2794
FALSE	ENSGACG00000002894	ENSGACG00000002894_0		5	29.4733
FALSE	ENSGACG00000002895	ENSGACG00000002895_0		0	37.2823
FALSE	ENSGACG00000002896	ENSGACG00000002896_0	cops5	0	32.3988
FALSE	ENSGACG00000002897	ENSGACG00000002897_0		2	75.3225
FALSE	ENSGACG00000002898	ENSGACG00000002898_0	CSNK2B	0	43.1376
FALSE	ENSGACG00000002899	ENSGACG00000002899_0	ogg1	0	21.9541
FALSE	ENSGACG00000002900	ENSGACG00000002900_0	aff3	0	25.4618
FALSE	ENSGACG00000002902	ENSGACG00000002902_0		1	274.214
FALSE	ENSGACG00000002903	ENSGACG00000002903_0		0	33.9344
FALSE	ENSGACG00000002904	ENSGACG00000002904_0	rev1	0	32.906
FALSE	ENSGACG00000002905	ENSGACG00000002905_0	blnk	0	20.0277
FALSE	ENSGACG00000002906	ENSGACG00000002906_0		3	81.0041
FALSE	ENSGACG00000002907	ENSGACG00000002907_0	sult1st9	0	17.0897
FALSE	ENSGACG00000002908	ENSGACG00000002908_0	CDR2	0	22.8235
FALSE	ENSGACG00000002909	ENSGACG00000002909_0	ppp1r42	0	13.646
FALSE	ENSGACG00000002910	ENSGACG00000002910_0		0	27.9169
FALSE	ENSGACG00000002912	ENSGACG00000002912_0	txndc9	9	100.348
FALSE	ENSGACG00000002914	ENSGACG00000002914_0	neu1	2	146.168
FALSE	ENSGACG00000002915	ENSGACG00000002915_0	polr3e	0	22.2832
FALSE	ENSGACG00000002916	ENSGACG00000002916_0		0	22.527
FALSE	ENSGACG00000002918	ENSGACG00000002918_0		3	89.2603
FALSE	ENSGACG00000002919	ENSGACG00000002919_0		0	30.1725
FALSE	ENSGACG00000002921	ENSGACG00000002921_0	mitd1	0	46.9883
FALSE	ENSGACG00000002922	ENSGACG00000002922_0	SGK3	0	37.2935
FALSE	ENSGACG00000002923	ENSGACG00000002923_0	PRRT1	0	16.9566
FALSE	ENSGACG00000002925	ENSGACG00000002925_0	eef2k	21	47.0312
FALSE	ENSGACG00000002926	ENSGACG00000002926_0	wdr46	3	138.289
FALSE	ENSGACG00000002927	ENSGACG00000002927_0	skiv2l	0	57.5771
FALSE	ENSGACG00000002928	ENSGACG00000002928_0	cdh2	0	15.4502
FALSE	ENSGACG00000002929	ENSGACG00000002929_0	creg2	0	8.37682
FALSE	ENSGACG00000002931	ENSGACG00000002931_0	ccnj	0	19.9329
FALSE	ENSGACG00000002932	ENSGACG00000002932_0	mgat4a	8	115.707
FALSE	ENSGACG00000002933	ENSGACG00000002933_0		1	260.566
FALSE	ENSGACG00000002935	ENSGACG00000002935_0	nelfe	0	44.7513
FALSE	ENSGACG00000002936	ENSGACG00000002936_0	btaf1	0	11.0955
FALSE	ENSGACG00000002937	ENSGACG00000002937_0		7	83.6826
FALSE	ENSGACG00000002938	ENSGACG00000002938_0	b3galt4	0	22.7643
FALSE	ENSGACG00000002939	ENSGACG00000002939_0		7	72.0885
FALSE	ENSGACG00000002941	ENSGACG00000002941_0	nr2c2	0	6.61478
FALSE	ENSGACG00000002942	ENSGACG00000002942_0	CRTC2	0	45.9927
FALSE	ENSGACG00000002943	ENSGACG00000002943_0	zbtb12.1	11	58.6428
FALSE	ENSGACG00000002944	ENSGACG00000002944_0	cpeb3	0	40.4186
FALSE	ENSGACG00000002945	ENSGACG00000002945_0	si:dkey-4e7.3	1	63.5852
FALSE	ENSGACG00000002946	ENSGACG00000002946_0	ehmt2	0	116.008
FALSE	ENSGACG00000002947	ENSGACG00000002947_0	dennd4b	0	35.0212
FALSE	ENSGACG00000002948	ENSGACG00000002948_0	ddx10	3	113.851
FALSE	ENSGACG00000002949	ENSGACG00000002949_0	march5	0	16.556
FALSE	ENSGACG00000002950	ENSGACG00000002950_0		0	26.8707
FALSE	ENSGACG00000002951	ENSGACG00000002951_0	inpp4aa	0	11.6547
FALSE	ENSGACG00000002952	ENSGACG00000002952_0	SZT2	0	26.407
FALSE	ENSGACG00000002953	ENSGACG00000002953_0	ide	0	16.7459
FALSE	ENSGACG00000002954	ENSGACG00000002954_0		0	6.54189
FALSE	ENSGACG00000002955	ENSGACG00000002955_0		1	295.674
FALSE	ENSGACG00000002956	ENSGACG00000002956_0	slc44a4	0	28.8473
FALSE	ENSGACG00000002959	ENSGACG00000002959_0	slc9a2	6	112.603
FALSE	ENSGACG00000002960	ENSGACG00000002960_0	aldh5a1	0	22.945
FALSE	ENSGACG00000002961	ENSGACG00000002961_0	mrps25	0	23.8294
FALSE	ENSGACG00000002962	ENSGACG00000002962_0	kmo	1	49.9129
FALSE	ENSGACG00000002963	ENSGACG00000002963_0		0	14.1233
FALSE	ENSGACG00000002964	ENSGACG00000002964_0	mybl1	0	55.584
FALSE	ENSGACG00000002965	ENSGACG00000002965_0	rbsn	3	77.7641
FALSE	ENSGACG00000002966	ENSGACG00000002966_0	mfsd9	6	34.4565
FALSE	ENSGACG00000002967	ENSGACG00000002967_0	tha1	0	15.058
FALSE	ENSGACG00000002968	ENSGACG00000002968_0	atp2c1	2	95.842
FALSE	ENSGACG00000002969	ENSGACG00000002969_0	rrs1	0	69.692
FALSE	ENSGACG00000002970	ENSGACG00000002970_0	tmem182a	1	312.604
FALSE	ENSGACG00000002972	ENSGACG00000002972_0	RNF5	0	19.2475
FALSE	ENSGACG00000002973	ENSGACG00000002973_0	trim55b	1	300.954
FALSE	ENSGACG00000002974	ENSGACG00000002974_0	pde7a	5	22.1432
FALSE	ENSGACG00000002975	ENSGACG00000002975_0	socs3b	0	28.0139
FALSE	ENSGACG00000002976	ENSGACG00000002976_0	hyi	0	21.1789
FALSE	ENSGACG00000002977	ENSGACG00000002977_0	pik3r4	0	31.0136
FALSE	ENSGACG00000002978	ENSGACG00000002978_0	pgs1	0	24.3801
FALSE	ENSGACG00000002979	ENSGACG00000002979_0	utp23	3	75.9668
FALSE	ENSGACG00000002981	ENSGACG00000002981_0	opn3	0	14.3029
FALSE	ENSGACG00000002982	ENSGACG00000002982_0	TMCC1	7	46.8571
FALSE	ENSGACG00000002983	ENSGACG00000002983_0	mtfr1	0	33.3406
FALSE	ENSGACG00000002985	ENSGACG00000002985_0		0	44.1377
FALSE	ENSGACG00000002986	ENSGACG00000002986_0	armc1	0	21.1578
FALSE	ENSGACG00000002987	ENSGACG00000002987_0	col6a4a	0	28.0218
FALSE	ENSGACG00000002988	ENSGACG00000002988_0	cdc42ep3	0	38.5258
FALSE	ENSGACG00000002991	ENSGACG00000002991_0	cyth1b	1	67.3831
FALSE	ENSGACG00000002993	ENSGACG00000002993_0		0	20.9461
FALSE	ENSGACG00000002994	ENSGACG00000002994_0	ptprfa	0	15.0124
FALSE	ENSGACG00000002997	ENSGACG00000002997_0		0	7.48632
FALSE	ENSGACG00000002998	ENSGACG00000002998_0	ythdf3	2	84.4937
FALSE	ENSGACG00000002999	ENSGACG00000002999_0	slc30a8	0	21.4763
FALSE	ENSGACG00000003000	ENSGACG00000003000_0	rmdn2	0	45.4133
FALSE	ENSGACG00000003001	ENSGACG00000003001_0	C2orf49	2	62.2371
FALSE	ENSGACG00000003002	ENSGACG00000003002_0	RND1	0	12.3995
FALSE	ENSGACG00000003003	ENSGACG00000003003_0		1	282.524
FALSE	ENSGACG00000003004	ENSGACG00000003004_0	tagln3b	0	25.1343
FALSE	ENSGACG00000003005	ENSGACG00000003005_0	fhl2a	16	141.05
FALSE	ENSGACG00000003006	ENSGACG00000003006_0		0	10.7008
FALSE	ENSGACG00000003007	ENSGACG00000003007_0	cyp1b1	0	34.9243
FALSE	ENSGACG00000003008	ENSGACG00000003008_0	kdm4aa	8	78.5404
FALSE	ENSGACG00000003009	ENSGACG00000003009_0	nanp	0	66.6548
FALSE	ENSGACG00000003010	ENSGACG00000003010_0	rpp25l	0	27.2784
FALSE	ENSGACG00000003011	ENSGACG00000003011_0	MRPS12	0	36.9245
FALSE	ENSGACG00000003012	ENSGACG00000003012_0	polr1b	0	44.5631
FALSE	ENSGACG00000003013	ENSGACG00000003013_0	calb2a	0	14.9208
FALSE	ENSGACG00000003014	ENSGACG00000003014_0	med30	0	10.9273
FALSE	ENSGACG00000003016	ENSGACG00000003016_0	TAGLN3	0	5.54942
FALSE	ENSGACG00000003017	ENSGACG00000003017_0	ext1b	0	22.5513
FALSE	ENSGACG00000003019	ENSGACG00000003019_0		13	47.0389
FALSE	ENSGACG00000003020	ENSGACG00000003020_0	angpt1	16	58.2346
FALSE	ENSGACG00000003021	ENSGACG00000003021_0	klf2a	0	7.77653
FALSE	ENSGACG00000003022	ENSGACG00000003022_0	nck2a	2	134.575
FALSE	ENSGACG00000003023	ENSGACG00000003023_0		0	12.1885
FALSE	ENSGACG00000003024	ENSGACG00000003024_0	ddx23	3	62.2799
FALSE	ENSGACG00000003025	ENSGACG00000003025_0		0	39.2947
FALSE	ENSGACG00000003026	ENSGACG00000003026_0	ttl	0	32.2406
FALSE	ENSGACG00000003027	ENSGACG00000003027_0	rnf123	1	116.216
FALSE	ENSGACG00000003028	ENSGACG00000003028_0	timp2a	5	29.8111
FALSE	ENSGACG00000003029	ENSGACG00000003029_0	eps15l1a	24	52.0139
FALSE	ENSGACG00000003031	ENSGACG00000003031_0	ecrg4a	0	24.2625
FALSE	ENSGACG00000003032	ENSGACG00000003032_0	fignl1	0	63.2693
FALSE	ENSGACG00000003033	ENSGACG00000003033_0	ikzf1	8	117.199
FALSE	ENSGACG00000003034	ENSGACG00000003034_0		5	30.3323
FALSE	ENSGACG00000003035	ENSGACG00000003035_0	amigo3	0	24.8177
FALSE	ENSGACG00000003037	ENSGACG00000003037_0	abcc6b.2	0	17.2673
FALSE	ENSGACG00000003038	ENSGACG00000003038_0	uxs1	11	50.8344
FALSE	ENSGACG00000003039	ENSGACG00000003039_0		0	38.2959
FALSE	ENSGACG00000003042	ENSGACG00000003042_0	adcy6a	0	55.1662
FALSE	ENSGACG00000003044	ENSGACG00000003044_0	zgc:110045	18	46.1296
FALSE	ENSGACG00000003045	ENSGACG00000003045_0		6	163.283
FALSE	ENSGACG00000003046	ENSGACG00000003046_0	rad23ab	1	116.984
FALSE	ENSGACG00000003047	ENSGACG00000003047_0	spata13	6	166.124
FALSE	ENSGACG00000003048	ENSGACG00000003048_0	sdc2	5	62.433
FALSE	ENSGACG00000003049	ENSGACG00000003049_0	sfxn2	0	29.6971
FALSE	ENSGACG00000003051	ENSGACG00000003051_0		0	86.0513
FALSE	ENSGACG00000003052	ENSGACG00000003052_0		0	24.4396
FALSE	ENSGACG00000003053	ENSGACG00000003053_0	TMPRSS7	2	141.86
FALSE	ENSGACG00000003054	ENSGACG00000003054_0	nicn1	0	10.8062
FALSE	ENSGACG00000003055	ENSGACG00000003055_0	MOCOS	0	37.6072
FALSE	ENSGACG00000003056	ENSGACG00000003056_0	g6pd	17	61.4044
FALSE	ENSGACG00000003057	ENSGACG00000003057_0		0	10.8938
FALSE	ENSGACG00000003058	ENSGACG00000003058_0		0	9.35361
FALSE	ENSGACG00000003059	ENSGACG00000003059_0		0	10.2315
FALSE	ENSGACG00000003060	ENSGACG00000003060_0		2	98.1512
FALSE	ENSGACG00000003061	ENSGACG00000003061_0	tpmt.1	0	33.5585
FALSE	ENSGACG00000003062	ENSGACG00000003062_0	dag1	0	35.5263
FALSE	ENSGACG00000003064	ENSGACG00000003064_0		0	21.3713
FALSE	ENSGACG00000003065	ENSGACG00000003065_0		0	10.8987
FALSE	ENSGACG00000003066	ENSGACG00000003066_0	flt1	0	68.4426
FALSE	ENSGACG00000003067	ENSGACG00000003067_0	st6gal2a	0	57.7239
FALSE	ENSGACG00000003068	ENSGACG00000003068_0	gpd1a	0	20.7131
FALSE	ENSGACG00000003069	ENSGACG00000003069_0	pnp6	0	7.46649
FALSE	ENSGACG00000003070	ENSGACG00000003070_0	ARL3	0	28.3679
FALSE	ENSGACG00000003071	ENSGACG00000003071_0	pmvk	0	53.9262
FALSE	ENSGACG00000003072	ENSGACG00000003072_0		0	12.4373
FALSE	ENSGACG00000003073	ENSGACG00000003073_0	jam2b	0	51.0261
FALSE	ENSGACG00000003074	ENSGACG00000003074_0		1	54.0562
FALSE	ENSGACG00000003076	ENSGACG00000003076_0	METTL21C	16	74.8722
FALSE	ENSGACG00000003077	ENSGACG00000003077_0	si:ch211-117n7.7	0	12.0448
FALSE	ENSGACG00000003078	ENSGACG00000003078_0		1	66.514
FALSE	ENSGACG00000003080	ENSGACG00000003080_0		0	40.1722
FALSE	ENSGACG00000003081	ENSGACG00000003081_0	pan3	0	100.59
FALSE	ENSGACG00000003083	ENSGACG00000003083_0	clec3bb	0	23.2726
FALSE	ENSGACG00000003084	ENSGACG00000003084_0	tmem79b	12	19.5089
FALSE	ENSGACG00000003085	ENSGACG00000003085_0	exosc7	3	135.999
FALSE	ENSGACG00000003086	ENSGACG00000003086_0	TRIM8	0	30.7403
FALSE	ENSGACG00000003087	ENSGACG00000003087_0	tm9sf3	17	104.249
FALSE	ENSGACG00000003088	ENSGACG00000003088_0		0	20.1614
FALSE	ENSGACG00000003089	ENSGACG00000003089_0	necab2	0	25.0151
FALSE	ENSGACG00000003090	ENSGACG00000003090_0		0	6.93935
FALSE	ENSGACG00000003091	ENSGACG00000003091_0	st6galnac1.1	0	7.13973
FALSE	ENSGACG00000003092	ENSGACG00000003092_0	spryd4	1	46.0627
FALSE	ENSGACG00000003093	ENSGACG00000003093_0	ST3GAL3	7	74.3309
[truncated: 14,873 more rows]

## Sheet: head kidney - rmnd5b atomized
Table S6D. Gene co-expression module and connectivity of all genes in the head kidney transcriptome when atomizing Rmnd5b into its individual exons
Atomized	Ensembl ID	Feature ID	Gene name	module	kTotal	kWithin	kOut	kDiff
TRUE	ENSGACG00000018357	ENSGACG00000018357_1	rmnd5b	0	8,80858402714572	7,81457146230065	0,994012564845074	6,82055889745557
TRUE	ENSGACG00000018357	ENSGACG00000018357_2	rmnd5b	0	8,33787811398999	6,88914291624619	1,4487351977438	5,44040771850239
TRUE	ENSGACG00000018357	ENSGACG00000018357_3	rmnd5b	0	42,2497792719896	28,2026000784779	14,0471791935117	14,1554208849662
TRUE	ENSGACG00000018357	ENSGACG00000018357_4	rmnd5b	0	31,7652705646533	22,0087300347672	9,75654052988612	12,2521895048811
TRUE	ENSGACG00000018357	ENSGACG00000018357_5	rmnd5b	0	24,5831943597795	18,3519311128312	6,23126324694832	12,1206678658829
TRUE	ENSGACG00000018357	ENSGACG00000018357_6	rmnd5b	0	31,8291425563271	21,4090053042479	10,4201372520792	10,9888680521687
TRUE	ENSGACG00000018357	ENSGACG00000018357_7	rmnd5b	0	23,093696621512	16,887264924876	6,20643169663598	10,68083322824
TRUE	ENSGACG00000018357	ENSGACG00000018357_8	rmnd5b	0	16,5308230119662	12,2678291363742	4,26299387559198	8,00483526078224
TRUE	ENSGACG00000018357	ENSGACG00000018357_9	rmnd5b	0	26,2564955095771	16,3662853137021	9,89021019587501	6,47607511782705
TRUE	ENSGACG00000018357	ENSGACG00000018357_10	rmnd5b	0	27,5462871652268	16,3980047672493	11,1482823979775	5,24972236927184
TRUE	ENSGACG00000018357	ENSGACG00000018357_11	rmnd5b	0	36,112836493252	17,7591354594297	18,3537010338223	-0,594565574392512
FALSE	ENSGACG00000000006	ENSGACG00000000006_0	fam83c	0	19,4284450886447	16,3679023310718	3,06054275757289	13,3073595734989
FALSE	ENSGACG00000000008	ENSGACG00000000008_0		0	13,8300350956153	8,91831286679347	4,91172222882185	4,00659063797162
FALSE	ENSGACG00000000009	ENSGACG00000000009_0	eif6	0	62,176783355696	28,7845749781727	33,3922083775233	-4,6076333993506
FALSE	ENSGACG00000000010	ENSGACG00000000010_0	map1lc3a	0	23,0288083850886	13,7366475601691	9,29216082491949	4,44448673524962
FALSE	ENSGACG00000000011	ENSGACG00000000011_0	dynlrb1	3	123,381708340708	44,7329413258526	78,6487670148556	-33,915825689003
FALSE	ENSGACG00000000012	ENSGACG00000000012_0	si:dkey-49n23.1	0	29,3591540248361	23,806882679439	5,55227134539712	18,2546113340419
FALSE	ENSGACG00000000013	ENSGACG00000000013_0	smpd4	0	19,5272069919397	12,1878193412657	7,33938765067399	4,84843169059174
FALSE	ENSGACG00000000014	ENSGACG00000000014_0	dock3	0	27,9630015403841	22,2853832248145	5,6776183155696	16,6077649092449
FALSE	ENSGACG00000000015	ENSGACG00000000015_0	cand2	0	11,0093044775887	9,33454813932323	1,67475633826543	7,6597918010578
FALSE	ENSGACG00000000016	ENSGACG00000000016_0	cox6c	10	82,3578407307466	21,7692607142029	60,5885800165437	-38,8193193023409
FALSE	ENSGACG00000000017	ENSGACG00000000017_0		0	13,8288542795855	11,6120390435914	2,21681523599416	9,3952238075972
FALSE	ENSGACG00000000022	ENSGACG00000000022_0	matn4	0	6,8587701927753	5,80351732814368	1,05525286463162	4,74826446351205
FALSE	ENSGACG00000000024	ENSGACG00000000024_0	rbl1	0	43,3696577608415	30,8148852995273	12,5547724613142	18,2601128382131
FALSE	ENSGACG00000000025	ENSGACG00000000025_0	psmf1	0	33,4075987489212	16,5679851794478	16,8396135694734	-0,27162839002569
FALSE	ENSGACG00000000027	ENSGACG00000000027_0	mcm2	0	26,6166570137276	21,1392278389173	5,47742917481029	15,661798664107
FALSE	ENSGACG00000000030	ENSGACG00000000030_0		0	17,6343227941484	9,60377465872388	8,03054813542455	1,57322652329933
FALSE	ENSGACG00000000031	ENSGACG00000000031_0		0	31,3182934887934	24,8464283640696	6,47186512472377	18,3745632393458
FALSE	ENSGACG00000000033	ENSGACG00000000033_0	blcap	0	33,951927195923	17,5352866890347	16,4166405068883	1,11864618214646
FALSE	ENSGACG00000000035	ENSGACG00000000035_0	ripor3	8	25,7148216590641	10,9723735858858	14,7424480731784	-3,7700744872926
FALSE	ENSGACG00000000037	ENSGACG00000000037_0	chd6	4	92,2861816571024	41,633793632298	50,6523880248044	-9,01859439250644
FALSE	ENSGACG00000000039	ENSGACG00000000039_0	ptprt	0	6,23273579088716	5,54476503767921	0,687970753207953	4,85679428447126
FALSE	ENSGACG00000000058	ENSGACG00000000058_0		0	17,0925670751135	11,7630023872961	5,32956468781736	6,43343769947879
FALSE	ENSGACG00000000059	ENSGACG00000000059_0	syn2a	0	14,1202154875963	10,1503576680973	3,969857819499	6,18049984859835
FALSE	ENSGACG00000000060	ENSGACG00000000060_0	raf1a	0	18,529539314889	15,820642527091	2,70889678779805	13,1117457392929
FALSE	ENSGACG00000000061	ENSGACG00000000061_0	cnbpa	2	161,680879869648	72,3310685781385	89,3498112915099	-17,0187427133715
FALSE	ENSGACG00000000062	ENSGACG00000000062_0	zgc:77375	0	15,6558891700969	13,0696161860371	2,58627298405986	10,4833432019772
FALSE	ENSGACG00000000063	ENSGACG00000000063_0	IQSEC1	0	24,8129332860702	18,8970091103436	5,91592417572658	12,981084934617
FALSE	ENSGACG00000000064	ENSGACG00000000064_0	nup210	11	49,694831293509	9,2001305668955	40,4947007266135	-31,294570159718
FALSE	ENSGACG00000000065	ENSGACG00000000065_0	FBLN2	0	8,67042555568282	6,89946030649457	1,77096524918825	5,12849505730631
FALSE	ENSGACG00000000067	ENSGACG00000000067_0	thsd7aa	6	31,6672222975929	8,87146168776394	22,795760609829	-13,9242989220651
FALSE	ENSGACG00000000069	ENSGACG00000000069_0	zgc:171857	1	12,0628675490778	2,0191672310883	10,0437003179895	-8,02453308690117
FALSE	ENSGACG00000000071	ENSGACG00000000071_0	nxph1	0	8,2790602053266	5,77245683499759	2,506603370329	3,26585346466859
FALSE	ENSGACG00000000074	ENSGACG00000000074_0	phf14	0	28,611757829774	21,9489127711855	6,66284505858848	15,2860677125971
FALSE	ENSGACG00000000075	ENSGACG00000000075_0	BICD2	0	53,7677455544724	36,5748278972487	17,1929176572237	19,3819102400251
FALSE	ENSGACG00000000078	ENSGACG00000000078_0	abcd3a	0	14,1001522521493	10,8053258595981	3,29482639255116	7,51049946704695
FALSE	ENSGACG00000000079	ENSGACG00000000079_0	FGD3	0	29,2856014039234	22,5629085653435	6,72269283857992	15,8402157267635
FALSE	ENSGACG00000000080	ENSGACG00000000080_0	glcci1a	0	18,0630227754718	14,6183378918111	3,4446848836607	11,1736530081504
FALSE	ENSGACG00000000081	ENSGACG00000000081_0		7	43,6017906806667	16,6650526660969	26,9367380145698	-10,2716853484728
FALSE	ENSGACG00000000082	ENSGACG00000000082_0		7	46,5064578111686	15,004327257773	31,5021305533956	-16,4978032956226
FALSE	ENSGACG00000000083	ENSGACG00000000083_0	umad1	0	19,6570910537611	14,3158489555069	5,34124209825417	8,97460685725274
FALSE	ENSGACG00000000084	ENSGACG00000000084_0		0	15,0823378755396	12,3406005127774	2,74173736276225	9,59886315001511
FALSE	ENSGACG00000000085	ENSGACG00000000085_0	rpa3	0	37,0610190639568	12,9970335647358	24,0639854992209	-11,0669519344851
FALSE	ENSGACG00000000086	ENSGACG00000000086_0	brpf1	0	58,8202642781519	43,4444776485389	15,375786629613	28,068691018926
FALSE	ENSGACG00000000087	ENSGACG00000000087_0	f3a	26	35,648603064618	5,45158118224493	30,1970218823731	-24,7454407001281
FALSE	ENSGACG00000000088	ENSGACG00000000088_0		0	8,39118849695993	7,49417784724694	0,897010649712988	6,59716719753395
FALSE	ENSGACG00000000089	ENSGACG00000000089_0		0	20,012975487909	16,4172084669668	3,59576702094217	12,8214414460246
FALSE	ENSGACG00000000090	ENSGACG00000000090_0	creld1b	0	8,91057768809124	5,69315686836652	3,21742081972472	2,47573604864181
FALSE	ENSGACG00000000091	ENSGACG00000000091_0	si:dkey-202e17.1	0	27,1182802025435	16,7513439115775	10,366936290966	6,38440762061155
FALSE	ENSGACG00000000092	ENSGACG00000000092_0	sdhaf3	0	30,0019575918262	16,3904851049806	13,6114724868456	2,77901261813495
FALSE	ENSGACG00000000093	ENSGACG00000000093_0	tac1	0	10,7344557740576	6,66188946064703	4,07256631341059	2,58932314723644
FALSE	ENSGACG00000000094	ENSGACG00000000094_0	asns	0	17,7458104495103	13,1786152275008	4,56719522200945	8,61142000549135
FALSE	ENSGACG00000000095	ENSGACG00000000095_0		0	9,3882776215912	7,92708257680972	1,46119504478148	6,46588753202825
FALSE	ENSGACG00000000096	ENSGACG00000000096_0	rxrba	0	45,7605541628747	30,5161020712683	15,2444520916064	15,2716499796618
FALSE	ENSGACG00000000098	ENSGACG00000000098_0	cnn3a	0	12,9840315485965	7,66771725350523	5,3163142950913	2,35140295841392
FALSE	ENSGACG00000000100	ENSGACG00000000100_0	steap2	0	6,53466562584356	4,69525660409962	1,83940902174393	2,85584758235569
FALSE	ENSGACG00000000101	ENSGACG00000000101_0	epha4l	0	30,4772846970039	27,1731834091136	3,30410128789034	23,8690821212232
FALSE	ENSGACG00000000102	ENSGACG00000000102_0	mos	21	35,8901724961153	5,38773234800655	30,5024401481088	-25,1147078001022
FALSE	ENSGACG00000000103	ENSGACG00000000103_0	brd2a	0	29,4278244719515	20,897156532109	8,5306679398425	12,3664885922665
FALSE	ENSGACG00000000104	ENSGACG00000000104_0	chchd7	0	17,5774346963718	10,1129759353047	7,46445876106703	2,6485171742377
FALSE	ENSGACG00000000105	ENSGACG00000000105_0		0	13,2111671739844	7,9891237848622	5,22204338912219	2,76708039574001
FALSE	ENSGACG00000000107	ENSGACG00000000107_0	psmb9a	0	8,02852952842242	7,24529184606226	0,783237682360158	6,4620541637021
FALSE	ENSGACG00000000108	ENSGACG00000000108_0		0	15,4946989779343	12,8325775719843	2,66212140595003	10,1704561660343
FALSE	ENSGACG00000000110	ENSGACG00000000110_0	psmb12	0	19,0306786393865	16,8008411281322	2,22983751125438	14,5710036168778
FALSE	ENSGACG00000000112	ENSGACG00000000112_0	psmb13a	0	15,1305200618984	13,3311361627754	1,79938389912307	11,5317522636523
FALSE	ENSGACG00000000113	ENSGACG00000000113_0	psmb8a	0	10,4748362049242	9,1442282945318	1,33060791039245	7,81362038413935
FALSE	ENSGACG00000000116	ENSGACG00000000116_0		0	7,1068121067608	5,70454570203938	1,40226640472141	4,30227929731797
FALSE	ENSGACG00000000117	ENSGACG00000000117_0		0	12,0962398711586	10,3171911664299	1,77904870472875	8,53814246170112
FALSE	ENSGACG00000000118	ENSGACG00000000118_0	psmb8a	0	8,64012469635279	7,38905061726465	1,25107407908815	6,1379765381765
FALSE	ENSGACG00000000120	ENSGACG00000000120_0		0	9,00990646850509	6,95837428064601	2,05153218785909	4,90684209278692
FALSE	ENSGACG00000000122	ENSGACG00000000122_0		0	9,03603268640921	7,27234698280942	1,76368570359979	5,50866127920963
FALSE	ENSGACG00000000125	ENSGACG00000000125_0		0	14,1368365166094	11,8442946053745	2,29254191123489	9,55175269413962
FALSE	ENSGACG00000000127	ENSGACG00000000127_0	psmb8a	0	9,76126569091954	8,49817334180278	1,26309234911676	7,23508099268602
FALSE	ENSGACG00000000128	ENSGACG00000000128_0	tap2a	0	21,9920228091047	18,9939364729503	2,99808633615432	15,995850136796
FALSE	ENSGACG00000000129	ENSGACG00000000129_0	psmb9a	0	15,2407122742386	12,1164965407969	3,12421573344164	8,99228080735528
FALSE	ENSGACG00000000130	ENSGACG00000000130_0	psmb12	0	12,8800810013442	11,2462562994199	1,6338247019243	9,6124315974956
FALSE	ENSGACG00000000131	ENSGACG00000000131_0	psmb13a	0	12,2007207892174	8,95208643210013	3,24863435711726	5,70345207498287
FALSE	ENSGACG00000000133	ENSGACG00000000133_0	psmb8a	0	10,1314028760565	7,61785318764982	2,51354968840673	5,10430349924309
FALSE	ENSGACG00000000134	ENSGACG00000000134_0		0	19,585021782236	16,8815923645009	2,70342941773505	14,1781629467659
FALSE	ENSGACG00000000135	ENSGACG00000000135_0	tap2a	0	28,6682246702887	23,9888825734507	4,679342096838	19,3095404766127
FALSE	ENSGACG00000000137	ENSGACG00000000137_0	psmb9a	0	7,46343757891659	6,57349515532216	0,889942423594428	5,68355273172774
FALSE	ENSGACG00000000138	ENSGACG00000000138_0	psmb12	0	25,7440235543089	20,9983654673626	4,74565808694624	16,2527073804164
FALSE	ENSGACG00000000139	ENSGACG00000000139_0	psmb13a	0	16,8568040750354	14,6481700189962	2,20863405603913	12,4395359629571
FALSE	ENSGACG00000000140	ENSGACG00000000140_0	psmb8a	0	7,97196253508565	7,16658165290501	0,805380882180645	6,36120077072436
FALSE	ENSGACG00000000141	ENSGACG00000000141_0		0	10,4995192672843	9,10921608042878	1,39030318685553	7,71891289357325
FALSE	ENSGACG00000000142	ENSGACG00000000142_0	tap2a	0	36,7085611827843	28,8287064807104	7,87985470207392	20,9488517786365
FALSE	ENSGACG00000000143	ENSGACG00000000143_0	psmb9a	0	15,8484712021572	12,7953164667077	3,0531547354495	9,74216173125817
FALSE	ENSGACG00000000144	ENSGACG00000000144_0	psmb12	1	17,6027875221499	3,72192804571111	13,8808594764388	-10,1589314307277
FALSE	ENSGACG00000000145	ENSGACG00000000145_0	psmb13a	0	10,6329439973531	9,47756105543162	1,15538294192149	8,32217811351014
FALSE	ENSGACG00000000146	ENSGACG00000000146_0	psmb8a	0	13,3457116287388	11,5688674740593	1,7768441546795	9,79202331937978
FALSE	ENSGACG00000000147	ENSGACG00000000147_0	psmb9a	0	6,41558063879783	5,32751905515922	1,0880615836386	4,23945747152062
FALSE	ENSGACG00000000148	ENSGACG00000000148_0	psmb12	0	16,7178141049332	13,1824578166073	3,53535628832595	9,6471015282813
FALSE	ENSGACG00000000149	ENSGACG00000000149_0	psmb13a	0	13,3828650328698	11,1332890358125	2,2495759970573	8,88371303875522
FALSE	ENSGACG00000000150	ENSGACG00000000150_0	psmb8a	0	7,3400110420825	6,10942183938941	1,23058920269309	4,87883263669632
FALSE	ENSGACG00000000151	ENSGACG00000000151_0		0	13,9885140019667	12,1269423907575	1,86157161120913	10,2653707795484
FALSE	ENSGACG00000000152	ENSGACG00000000152_0		0	14,0768668233213	12,0963538843	1,9805129390213	10,1158409452787
FALSE	ENSGACG00000000176	ENSGACG00000000176_0	stmn4l	0	19,0480552034414	10,3769860871159	8,67106911632555	1,70591697079033
FALSE	ENSGACG00000000182	ENSGACG00000000182_0	prpf38a	0	11,0609024341698	9,16385367102075	1,89704876314901	7,26680490787174
FALSE	ENSGACG00000000186	ENSGACG00000000186_0	pcid2	0	44,9651270439093	23,8163122203128	21,1488148235965	2,66749739671629
FALSE	ENSGACG00000000191	ENSGACG00000000191_0		21	41,4830234075875	7,53376466231847	33,9492587452691	-26,4154940829506
FALSE	ENSGACG00000000192	ENSGACG00000000192_0		0	14,9955357835513	11,4961831251094	3,49935265844187	7,99683046666752
FALSE	ENSGACG00000000193	ENSGACG00000000193_0		0	8,04718015607196	7,09588582569952	0,951294330372443	6,14459149532708
FALSE	ENSGACG00000000196	ENSGACG00000000196_0	stx10	0	18,8263584471126	13,7278403518476	5,09851809526494	8,62932225658268
FALSE	ENSGACG00000000198	ENSGACG00000000198_0	atp6ap1a	0	9,89101986244716	7,65226861797444	2,23875124447272	5,41351737350173
FALSE	ENSGACG00000000204	ENSGACG00000000204_0	taz	0	10,2555286695201	8,15186749301365	2,10366117650643	6,04820631650723
FALSE	ENSGACG00000000206	ENSGACG00000000206_0		0	9,17014438169815	6,32137022633171	2,84877415536644	3,47259607096527
FALSE	ENSGACG00000000209	ENSGACG00000000209_0		0	57,8051528038241	42,3466904544223	15,4584623494017	26,8882281050206
FALSE	ENSGACG00000000212	ENSGACG00000000212_0	psmd2	2	33,4054825184972	6,39729279848167	27,0081897200155	-20,6108969215338
FALSE	ENSGACG00000000213	ENSGACG00000000213_0		0	11,6307208903693	10,2394004055934	1,39132048477597	8,8480799208174
FALSE	ENSGACG00000000218	ENSGACG00000000218_0	prss16	0	11,1281857320976	8,78180465750749	2,34638107459012	6,43542358291738
FALSE	ENSGACG00000000219	ENSGACG00000000219_0	serpine2	0	5,16364219406182	4,28367759356578	0,87996460049604	3,40371299306974
FALSE	ENSGACG00000000222	ENSGACG00000000222_0		0	15,0943870518939	9,61327439064275	5,48111266125111	4,13216172939164
FALSE	ENSGACG00000000225	ENSGACG00000000225_0	wdfy1	0	20,460713715804	15,5998861727088	4,86082754309522	10,7390586296135
FALSE	ENSGACG00000000230	ENSGACG00000000230_0	flj13639	0	11,0149575067402	8,62272039032271	2,39223711641751	6,2304832739052
FALSE	ENSGACG00000000233	ENSGACG00000000233_0		0	8,79555103658896	7,71119986791505	1,0843511686739	6,62684869924115
FALSE	ENSGACG00000000234	ENSGACG00000000234_0		0	12,8311721952633	11,1620744001793	1,66909779508401	9,49297660509528
FALSE	ENSGACG00000000235	ENSGACG00000000235_0	tsn	0	64,2296759305811	25,1308528110623	39,0988231195189	-13,9679703084566
FALSE	ENSGACG00000000246	ENSGACG00000000246_0		0	24,5789053191343	19,0794427445013	5,49946257463304	13,5799801698682
FALSE	ENSGACG00000000248	ENSGACG00000000248_0		0	9,34860924516218	7,81749501098195	1,53111423418023	6,28638077680172
FALSE	ENSGACG00000000249	ENSGACG00000000249_0		0	17,5005899577548	13,6150688541468	3,88552110360795	9,72954775053887
FALSE	ENSGACG00000000250	ENSGACG00000000250_0	ints6	0	19,3093124676833	13,9819741718544	5,32733829582895	8,65463587602542
FALSE	ENSGACG00000000251	ENSGACG00000000251_0	kcne4	0	14,1269657194631	9,72137075006369	4,40559496939937	5,31577578066432
FALSE	ENSGACG00000000252	ENSGACG00000000252_0		0	9,45861577176493	6,7927954546613	2,66582031710363	4,12697513755767
FALSE	ENSGACG00000000253	ENSGACG00000000253_0	ITPR3	0	33,465338446226	26,320105000086	7,14523344614005	19,1748715539459
FALSE	ENSGACG00000000255	ENSGACG00000000255_0	wdfy2	0	16,9637172983251	12,8811403040108	4,08257699431431	8,79856330969649
FALSE	ENSGACG00000000257	ENSGACG00000000257_0	dhrs12	0	18,0042477056898	11,8858388892825	6,11840881640731	5,76743007287519
FALSE	ENSGACG00000000260	ENSGACG00000000260_0	itgav	14	38,1691768920471	5,42832293138442	32,7408539606627	-27,3125310292782
FALSE	ENSGACG00000000261	ENSGACG00000000261_0	farsb	0	12,4322571851674	7,97923458010949	4,45302260505793	3,52621197505156
FALSE	ENSGACG00000000262	ENSGACG00000000262_0	gripap1	0	28,5131109282248	21,2519582664541	7,26115266177079	13,9908056046833
FALSE	ENSGACG00000000264	ENSGACG00000000264_0	si:dkey-101k6.5	0	33,8686354632473	29,9209592724781	3,94767619076925	25,9732830817088
FALSE	ENSGACG00000000265	ENSGACG00000000265_0	lmln	0	18,829461243102	13,5690345207057	5,26042672239623	8,30860779830951
FALSE	ENSGACG00000000269	ENSGACG00000000269_0	lacc1	0	10,9187050449551	7,4246332822952	3,4940717626599	3,9305615196353
FALSE	ENSGACG00000000270	ENSGACG00000000270_0		0	16,3351901219944	13,0143749733922	3,32081514860224	9,69355982478994
FALSE	ENSGACG00000000271	ENSGACG00000000271_0		0	14,95704807905	13,991728951329	0,965319127720999	13,026409823608
FALSE	ENSGACG00000000272	ENSGACG00000000272_0		20	31,8089332990424	13,7077390249968	18,1011942740456	-4,39345524904882
FALSE	ENSGACG00000000273	ENSGACG00000000273_0	arl8a	0	12,7058721022377	10,9923210198239	1,71355108241378	9,27876993741015
FALSE	ENSGACG00000000274	ENSGACG00000000274_0	ttn.1	20	30,4762583994302	7,76838956783443	22,7078688315958	-14,9394792637614
FALSE	ENSGACG00000000278	ENSGACG00000000278_0	gpr37l1b	0	8,8703200135773	7,61581935492653	1,25450065865077	6,36131869627576
FALSE	ENSGACG00000000280	ENSGACG00000000280_0	plxna3	0	28,0306474894646	21,1171561528171	6,91349133664742	14,2036648161697
FALSE	ENSGACG00000000281	ENSGACG00000000281_0	bcap31	3	44,9222599076907	13,4295663079793	31,4926935997114	-18,0631272917322
FALSE	ENSGACG00000000286	ENSGACG00000000286_0	slc35a2	0	28,4209731955541	19,9599657381311	8,46100745742295	11,4989582807082
FALSE	ENSGACG00000000288	ENSGACG00000000288_0		0	21,6049465206827	17,0614294846233	4,54351703605947	12,5179124485638
FALSE	ENSGACG00000000289	ENSGACG00000000289_0	TSPEAR	0	17,1085769051839	14,9046027169151	2,20397418826876	12,7006285286464
FALSE	ENSGACG00000000290	ENSGACG00000000290_0	CDK16	0	15,0201971100656	9,73726752256396	5,28292958750163	4,45433793506233
FALSE	ENSGACG00000000291	ENSGACG00000000291_0	ube2g2	3	138,512013535804	41,201246594552	97,3107669412523	-56,1095203467003
FALSE	ENSGACG00000000293	ENSGACG00000000293_0	rad51c	0	7,32251575498602	5,10769763784565	2,21481811714037	2,89287952070528
FALSE	ENSGACG00000000294	ENSGACG00000000294_0	mylka	20	17,7667975286322	1,42624497529762	16,3405525533346	-14,914307578037
FALSE	ENSGACG00000000295	ENSGACG00000000295_0	abt1	5	63,7414251909506	19,7283947937687	44,0130303971819	-24,2846356034132
FALSE	ENSGACG00000000296	ENSGACG00000000296_0		0	25,2276579415187	14,8507074146434	10,3769505268754	4,47375688776804
FALSE	ENSGACG00000000297	ENSGACG00000000297_0	GRM6	0	7,85667138386359	6,57502529512204	1,28164608874155	5,29337920638049
FALSE	ENSGACG00000000299	ENSGACG00000000299_0		0	16,9231524206828	14,8061247430542	2,11702767762856	12,6890970654257
FALSE	ENSGACG00000000303	ENSGACG00000000303_0		0	21,3714294013391	18,0781226305039	3,29330677083515	14,7848158596688
FALSE	ENSGACG00000000304	ENSGACG00000000304_0	nfxl1	0	19,0331625655047	15,0804710045644	3,95269156094032	11,1277794436241
FALSE	ENSGACG00000000306	ENSGACG00000000306_0	gtdc1	0	31,5220892381599	15,9082685878076	15,6138206503524	0,294447937455185
FALSE	ENSGACG00000000307	ENSGACG00000000307_0		0	20,8852641975196	11,2278283687214	9,65743582879824	1,57039253992315
FALSE	ENSGACG00000000309	ENSGACG00000000309_0	gnl3	5	132,564557546678	34,811478926123	97,7530786205546	-62,9415996944316
FALSE	ENSGACG00000000310	ENSGACG00000000310_0	zeb2a	0	33,3514979164574	25,9621772443094	7,38932067214793	18,5728565721615
FALSE	ENSGACG00000000311	ENSGACG00000000311_0	epc2	1	25,5092700295103	13,1843948157108	12,3248752137995	0,859519601911227
FALSE	ENSGACG00000000312	ENSGACG00000000312_0	glt8d1	0	40,2572298275067	19,5651022091181	20,6921276183886	-1,12702540927044
FALSE	ENSGACG00000000313	ENSGACG00000000313_0	spcs1	2	133,391076421852	56,6725845919854	76,7184918298669	-20,0459072378815
FALSE	ENSGACG00000000315	ENSGACG00000000315_0		0	6,86578047969342	5,77292282866493	1,09285765102849	4,68006517763644
FALSE	ENSGACG00000000316	ENSGACG00000000316_0	nek4	0	18,734239716168	14,1775136581154	4,5567260580526	9,62078760006283
FALSE	ENSGACG00000000317	ENSGACG00000000317_0	kif5c	0	40,1519393432946	25,6157637848446	14,53617555845	11,0795882263946
FALSE	ENSGACG00000000318	ENSGACG00000000318_0		0	40,7554032315788	31,1293145992213	9,62608863235749	21,5032259668638
FALSE	ENSGACG00000000319	ENSGACG00000000319_0	camk1b	0	45,2904665382641	28,6139167546957	16,6765497835684	11,9373669711274
FALSE	ENSGACG00000000320	ENSGACG00000000320_0	cyp17a2	0	13,6406738325758	12,1818976583656	1,4587761742102	10,7231214841554
FALSE	ENSGACG00000000321	ENSGACG00000000321_0		0	22,3868094294524	17,6383779841157	4,7484314453367	12,889946538779
FALSE	ENSGACG00000000325	ENSGACG00000000325_0		0	6,28251979609453	5,44783571757602	0,834684078518508	4,61315163905751
FALSE	ENSGACG00000000327	ENSGACG00000000327_0	ccdc3b	0	12,9727468934242	11,3484105760186	1,62433631740556	9,72407425861305
FALSE	ENSGACG00000000329	ENSGACG00000000329_0	VAMP3	2	122,87564235607	49,9154296848585	72,9602126712119	-23,0447829863534
FALSE	ENSGACG00000000330	ENSGACG00000000330_0		0	6,75996122911002	5,61984705157973	1,14011417753029	4,47973287404943
FALSE	ENSGACG00000000331	ENSGACG00000000331_0	mxra8a	0	15,6432475266633	13,0123485648296	2,63089896183369	10,3814496029959
FALSE	ENSGACG00000000332	ENSGACG00000000332_0	psma5	2	126,620222723955	57,6921530431156	68,9280696808396	-11,235916637724
FALSE	ENSGACG00000000333	ENSGACG00000000333_0		0	17,4431825372505	14,0180142955932	3,42516824165726	10,5928460539359
FALSE	ENSGACG00000000334	ENSGACG00000000334_0	naa25	0	27,1035441328513	18,6916350525886	8,41190908026265	10,279725972326
FALSE	ENSGACG00000000335	ENSGACG00000000335_0		0	9,84027886090294	5,61301472643421	4,22726413446873	1,38575059196547
FALSE	ENSGACG00000000336	ENSGACG00000000336_0		0	8,0680441148433	5,29342125557489	2,77462285926841	2,51879839630648
FALSE	ENSGACG00000000337	ENSGACG00000000337_0		0	19,9184267247338	16,732193160829	3,18623356390484	13,5459595969242
FALSE	ENSGACG00000000338	ENSGACG00000000338_0	brap	0	8,36670396965635	6,05961817861697	2,30708579103938	3,75253238757758
FALSE	ENSGACG00000000339	ENSGACG00000000339_0		0	21,4014385259297	12,4559919685627	8,94544655736695	3,51054541119579
FALSE	ENSGACG00000000340	ENSGACG00000000340_0	sort1a	0	11,2580802566764	9,49426831072206	1,76381194595437	7,73045636476769
FALSE	ENSGACG00000000341	ENSGACG00000000341_0	tor4aa	0	29,1012262896465	23,5807862656941	5,52044002395235	18,0603462417418
FALSE	ENSGACG00000000342	ENSGACG00000000342_0	zgc:56235	0	31,17574089262	23,2214501977549	7,95429069486511	15,2671595028898
FALSE	ENSGACG00000000344	ENSGACG00000000344_0		0	26,0631386326574	22,1181222807668	3,94501635189057	18,1731059288762
FALSE	ENSGACG00000000346	ENSGACG00000000346_0		0	7,2471460732007	6,20710774594101	1,04003832725969	5,16706941868131
FALSE	ENSGACG00000000347	ENSGACG00000000347_0	mdm4	1	28,221248474245	3,53940754721549	24,6818409270295	-21,142433379814
FALSE	ENSGACG00000000348	ENSGACG00000000348_0		0	16,5154182647925	14,0300169036105	2,48540136118206	11,5446155424284
FALSE	ENSGACG00000000350	ENSGACG00000000350_0		0	14,7215016098448	11,4985118663527	3,2229897434921	8,27552212286065
FALSE	ENSGACG00000000351	ENSGACG00000000351_0	SLC25A1	0	8,29419390535491	6,57697956662226	1,71721433873265	4,85976522788961
FALSE	ENSGACG00000000353	ENSGACG00000000353_0	ppfia4	0	13,9306301781131	11,0254188333656	2,90521134474743	8,1202074886182
FALSE	ENSGACG00000000354	ENSGACG00000000354_0	pi4kaa	0	8,00430689320545	6,5855064364672	1,41880045673825	5,16670597972895
FALSE	ENSGACG00000000356	ENSGACG00000000356_0		0	9,43279240061063	7,70063599675986	1,73215640385077	5,96847959290909
FALSE	ENSGACG00000000357	ENSGACG00000000357_0	tmem183a	3	56,6851890808123	7,03854994696985	49,6466391338424	-42,6080891868726
FALSE	ENSGACG00000000359	ENSGACG00000000359_0		0	9,40937267702125	7,97015881473279	1,43921386228845	6,53094495244434
FALSE	ENSGACG00000000360	ENSGACG00000000360_0		0	11,2307174435745	9,71705101324732	1,51366643032715	8,20338458292017
FALSE	ENSGACG00000000361	ENSGACG00000000361_0	marveld2a	0	28,9459040204381	22,0202469327533	6,92565708768478	15,0945898450685
FALSE	ENSGACG00000000362	ENSGACG00000000362_0		16	25,3910553301257	18,8932783091398	6,49777702098587	12,395501288154
FALSE	ENSGACG00000000363	ENSGACG00000000363_0	oclna	0	8,70082865110572	7,92732263264347	0,773506018462249	7,15381661418122
FALSE	ENSGACG00000000364	ENSGACG00000000364_0	tfeb	0	55,2200335412756	40,8548317179206	14,3652018233549	26,4896298945657
FALSE	ENSGACG00000000365	ENSGACG00000000365_0	ankrd34ba	0	13,4858861950992	10,8566151054987	2,62927108960049	8,22734401589819
FALSE	ENSGACG00000000366	ENSGACG00000000366_0	rasgrf2a	0	53,6215267805634	40,5030632531765	13,1184635273869	27,3845997257896
FALSE	ENSGACG00000000367	ENSGACG00000000367_0	foxp4	0	29,5188676778838	23,6888337364357	5,83003394144808	17,8587997949877
FALSE	ENSGACG00000000368	ENSGACG00000000368_0		0	14,4933032163106	10,8343901984766	3,65891301783395	7,17547718064266
FALSE	ENSGACG00000000369	ENSGACG00000000369_0	ttc39b	0	17,1202484095758	13,2565814117017	3,8636669978741	9,3929144138276
FALSE	ENSGACG00000000370	ENSGACG00000000370_0		0	16,4768560501838	10,0389578583473	6,43789819183657	3,60105966651071
FALSE	ENSGACG00000000371	ENSGACG00000000371_0	FAM72B	0	38,344119840495	29,8623447300568	8,48177511043821	21,3805696196186
FALSE	ENSGACG00000000372	ENSGACG00000000372_0		20	20,0720022811838	7,27349593145972	12,798506349724	-5,52501041826433
FALSE	ENSGACG00000000373	ENSGACG00000000373_0	wdr55	0	46,1350080802658	29,1333147315983	17,0016933486675	12,1316213829308
FALSE	ENSGACG00000000374	ENSGACG00000000374_0	srgap2	0	16,9184157645059	14,71360195201	2,2048138124959	12,5087881395141
FALSE	ENSGACG00000000376	ENSGACG00000000376_0	ikbke	0	68,3365648738128	43,2106562907518	25,125908583061	18,0847477076908
FALSE	ENSGACG00000000377	ENSGACG00000000377_0	ccdc171	0	23,5606707024244	15,1795634260533	8,38110727637114	6,79845614968211
FALSE	ENSGACG00000000379	ENSGACG00000000379_0		24	39,9702329531604	5,74788919446804	34,2223437586924	-28,4744545642243
FALSE	ENSGACG00000000380	ENSGACG00000000380_0	si:ch73-132f6.5	0	18,5067384969422	15,0467699538815	3,45996854306072	11,5868014108208
FALSE	ENSGACG00000000383	ENSGACG00000000383_0	RASSF5	0	44,0123403350428	33,1712313214287	10,8411090136141	22,3301223078146
FALSE	ENSGACG00000000385	ENSGACG00000000385_0	dyrk3	0	27,6990640842055	18,9181879592063	8,78087612499928	10,137311834207
FALSE	ENSGACG00000000388	ENSGACG00000000388_0	MAPKAPK2	0	23,2848109615433	16,591062969655	6,69374799188835	9,89731497776663
FALSE	ENSGACG00000000392	ENSGACG00000000392_0		2	74,105288210981	33,2801930991714	40,8250951118096	-7,54490201263819
FALSE	ENSGACG00000000397	ENSGACG00000000397_0	prelp	0	9,70858348166955	7,25393904198549	2,45464443968405	4,79929460230144
FALSE	ENSGACG00000000405	ENSGACG00000000405_0		0	12,8731661347087	11,4429046525848	1,43026148212391	10,0126431704609
FALSE	ENSGACG00000000407	ENSGACG00000000407_0		0	12,3571245316873	9,93086779023073	2,42625674145653	7,5046110487742
FALSE	ENSGACG00000000411	ENSGACG00000000411_0	LRRN2	0	19,6262916600688	15,5850193494184	4,04127231065036	11,543747038768
FALSE	ENSGACG00000000412	ENSGACG00000000412_0	elmo2	0	15,6204575392954	11,5817346197146	4,03872291958081	7,54301170013375
FALSE	ENSGACG00000000415	ENSGACG00000000415_0	fat3a	0	19,9143924604611	11,1780241567199	8,73636830374118	2,44165585297874
FALSE	ENSGACG00000000418	ENSGACG00000000418_0	arfgap1	0	67,2640031932317	29,2758779137728	37,9881252794589	-8,71224736568607
FALSE	ENSGACG00000000419	ENSGACG00000000419_0	vezf1b	0	16,6675078924532	14,399328321182	2,26817957127121	12,1311487499108
FALSE	ENSGACG00000000421	ENSGACG00000000421_0	mrps23	2	138,979382040569	61,9972002854473	76,982181755122	-14,9849814696748
FALSE	ENSGACG00000000422	ENSGACG00000000422_0	ngef	0	10,7745956666225	4,7481833067204	6,02641235990214	-1,27822905318174
FALSE	ENSGACG00000000424	ENSGACG00000000424_0		0	13,5177986292311	10,6277003660472	2,89009826318389	7,73760210286334
FALSE	ENSGACG00000000425	ENSGACG00000000425_0		0	60,0352741055745	23,5707613351384	36,4645127704361	-12,8937514352977
FALSE	ENSGACG00000000428	ENSGACG00000000428_0		0	8,74684024942867	7,40116471637834	1,34567553305033	6,05548918332801
FALSE	ENSGACG00000000429	ENSGACG00000000429_0		0	9,1320955985687	7,98262469954563	1,14947089902307	6,83315380052256
FALSE	ENSGACG00000000431	ENSGACG00000000431_0		0	20,4101979858028	15,5936304587141	4,81656752708869	10,7770629316254
FALSE	ENSGACG00000000432	ENSGACG00000000432_0		30	27,9515541270494	11,6516661629417	16,2998879641077	-4,64822180116595
FALSE	ENSGACG00000000433	ENSGACG00000000433_0		0	8,06653385184803	6,12684897484106	1,93968487700698	4,18716409783408
FALSE	ENSGACG00000000434	ENSGACG00000000434_0	abcc1	0	19,0897823294991	14,1830133364526	4,90676899304654	9,27624434340606
FALSE	ENSGACG00000000435	ENSGACG00000000435_0		0	6,23694208956347	4,91533301706041	1,32160907250306	3,59372394455735
FALSE	ENSGACG00000000436	ENSGACG00000000436_0		0	23,7540572407654	17,3206603136697	6,43339692709574	10,8872633865739
FALSE	ENSGACG00000000437	ENSGACG00000000437_0	sys1	3	42,3464864305483	13,4527622474584	28,8937241830898	-15,4409619356314
FALSE	ENSGACG00000000439	ENSGACG00000000439_0		0	9,41534382744675	6,19441489480141	3,22092893264535	2,97348596215606
FALSE	ENSGACG00000000443	ENSGACG00000000443_0	si:ch211-160o17.2	0	10,9984819288494	6,88748327916037	4,11099864968908	2,77648462947129
FALSE	ENSGACG00000000445	ENSGACG00000000445_0		4	31,6873049196069	6,88679536694624	24,8005095526606	-17,9137141857144
FALSE	ENSGACG00000000448	ENSGACG00000000448_0	snrnp70	0	22,4911958113115	16,2130608310512	6,27813498026032	9,93492585079089
FALSE	ENSGACG00000000449	ENSGACG00000000449_0		0	12,2026443633301	10,8485800427686	1,35406432056154	9,49451572220706
FALSE	ENSGACG00000000450	ENSGACG00000000450_0	nab2	0	5,38736677981963	4,47740753357752	0,909959246242115	3,5674482873354
FALSE	ENSGACG00000000451	ENSGACG00000000451_0	NR4A1	26	16,7574432349963	3,28786378100655	13,4695794539898	-10,1817156729832
FALSE	ENSGACG00000000452	ENSGACG00000000452_0	vps9d1	0	8,0522222073765	5,89406396501689	2,15815824235961	3,73590572265728
FALSE	ENSGACG00000000454	ENSGACG00000000454_0	zgc:86609	10	92,3468551347653	10,4959147665207	81,8509403682446	-71,3550256017239
FALSE	ENSGACG00000000456	ENSGACG00000000456_0	dgkab	0	52,7143198190449	33,7635858351383	18,9507339839066	14,8128518512316
FALSE	ENSGACG00000000457	ENSGACG00000000457_0		0	10,4422491749214	9,0816136078783	1,36063556704313	7,72097804083517
FALSE	ENSGACG00000000458	ENSGACG00000000458_0	lin7b	1	16,0125145591746	7,83792608980822	8,17458846936642	-0,3366623795582
FALSE	ENSGACG00000000459	ENSGACG00000000459_0		0	15,9712123462528	13,2472193424599	2,72399300379282	10,5232263386671
FALSE	ENSGACG00000000460	ENSGACG00000000460_0	pdf	0	6,35344105036175	5,11375937854164	1,23968167182011	3,87407770672152
FALSE	ENSGACG00000000461	ENSGACG00000000461_0	stx16	0	36,722184278573	21,6261770040484	15,0960072745245	6,53016972952391
FALSE	ENSGACG00000000463	ENSGACG00000000463_0		0	5,23190665362158	4,19190059601372	1,04000605760786	3,15189453840586
FALSE	ENSGACG00000000464	ENSGACG00000000464_0	tat	0	9,99417377885598	8,09242875904889	1,90174501980709	6,1906837392418
FALSE	ENSGACG00000000466	ENSGACG00000000466_0	usp11	0	35,2245161476794	27,3447636927063	7,87975245497315	19,4650112377331
FALSE	ENSGACG00000000467	ENSGACG00000000467_0	cnpy2	5	91,233972003555	25,7222378848151	65,5117341187399	-39,7894962339248
FALSE	ENSGACG00000000468	ENSGACG00000000468_0	mpp2a	0	14,0905776171268	11,0643389373379	3,02623867978896	8,03810025754891
FALSE	ENSGACG00000000469	ENSGACG00000000469_0		0	35,7375597794279	26,9882823332437	8,74927744618417	18,2390048870595
FALSE	ENSGACG00000000472	ENSGACG00000000472_0	slc11a2	8	65,5093146221593	22,8422962600228	42,6670183621364	-19,8247221021136
FALSE	ENSGACG00000000473	ENSGACG00000000473_0	zgc:56622	0	7,77179099360586	4,46407292740563	3,30771806620022	1,15635486120541
FALSE	ENSGACG00000000474	ENSGACG00000000474_0	rpl23	3	81,3466208492829	49,3298929627992	32,0167278864837	17,3131650763155
FALSE	ENSGACG00000000477	ENSGACG00000000477_0		0	17,8355253214309	14,5330451919408	3,30248012949004	11,2305650624508
FALSE	ENSGACG00000000478	ENSGACG00000000478_0	tnfa	0	12,4872821836409	9,95846588750993	2,52881629613098	7,42964959137895
FALSE	ENSGACG00000000479	ENSGACG00000000479_0	rfc2	0	13,5960282334441	8,84559566189451	4,75043257154961	4,0951630903449
FALSE	ENSGACG00000000480	ENSGACG00000000480_0	cotl1	0	12,7380160906001	10,35425631317	2,38375977743013	7,97049653573982
FALSE	ENSGACG00000000481	ENSGACG00000000481_0	atat1	0	17,7702922825372	15,3717465746184	2,39854570791878	12,9732008666997
FALSE	ENSGACG00000000482	ENSGACG00000000482_0	meak7	24	28,087194027302	3,69787808456265	24,3893159427394	-20,6914378581767
FALSE	ENSGACG00000000483	ENSGACG00000000483_0	plcg2	0	67,6793223961801	51,7423811739899	15,9369412221903	35,8054399517996
FALSE	ENSGACG00000000485	ENSGACG00000000485_0		0	7,29580887254077	6,43466707602304	0,861141796517729	5,57352527950531
FALSE	ENSGACG00000000486	ENSGACG00000000486_0	ANKRD52	0	27,4910335399793	16,8742026992422	10,6168308407371	6,25737185850508
FALSE	ENSGACG00000000487	ENSGACG00000000487_0		0	10,9851043512423	8,48293704392723	2,50216730731506	5,98076973661217
FALSE	ENSGACG00000000488	ENSGACG00000000488_0		0	10,2700085884369	8,95792202737885	1,31208656105802	7,64583546632083
FALSE	ENSGACG00000000489	ENSGACG00000000489_0	si:ch211-152p11.4	0	5,62872219007873	4,74074297262974	0,887979217448989	3,85276375518076
FALSE	ENSGACG00000000490	ENSGACG00000000490_0	timm29	0	14,7698251609494	9,61584547404911	5,15397968690029	4,46186578714882
FALSE	ENSGACG00000000491	ENSGACG00000000491_0	yipf2	0	30,941439807817	22,3919928666543	8,54944694116271	13,8425459254916
FALSE	ENSGACG00000000492	ENSGACG00000000492_0	bag6l	0	11,5053096017995	9,55279752468149	1,95251207711797	7,60028544756352
FALSE	ENSGACG00000000493	ENSGACG00000000493_0	npepl1	0	34,1023184701004	17,934202420834	16,1681160492665	1,76608637156752
FALSE	ENSGACG00000000494	ENSGACG00000000494_0	tmem170a	0	20,9073250244941	16,1704210933724	4,73690393112166	11,4335171622507
FALSE	ENSGACG00000000495	ENSGACG00000000495_0	si:ch211-215a10.4	0	8,72712379414347	6,73500877331117	1,9921150208323	4,74289375247888
FALSE	ENSGACG00000000496	ENSGACG00000000496_0	nbr1b	0	19,0113642636597	15,0967439644709	3,91462029918888	11,182123665282
FALSE	ENSGACG00000000497	ENSGACG00000000497_0	arl4ab	1	10,8428195138066	2,67653738806417	8,16628212574242	-5,48974473767825
FALSE	ENSGACG00000000498	ENSGACG00000000498_0	ctsz	0	20,8531372238626	15,6428841382802	5,21025308558234	10,4326310526979
FALSE	ENSGACG00000000499	ENSGACG00000000499_0	tmem106bb	0	35,4185069297287	22,7888010294057	12,629705900323	10,1590951290827
FALSE	ENSGACG00000000500	ENSGACG00000000500_0	ARL4D	0	26,3816453037899	12,6640808855156	13,7175644182743	-1,05348353275864
FALSE	ENSGACG00000000501	ENSGACG00000000501_0		0	18,0664481138508	13,5001305213075	4,56631759254329	8,93381292876422
FALSE	ENSGACG00000000502	ENSGACG00000000502_0	nelfcd	0	55,9761390251958	27,8447729458758	28,13136607932	-0,286593133444114
FALSE	ENSGACG00000000503	ENSGACG00000000503_0	sept12	0	66,2530187940451	41,6400115570792	24,6130072369659	17,0270043201132
FALSE	ENSGACG00000000504	ENSGACG00000000504_0		0	13,5045693238836	4,92786210890724	8,57670721497632	-3,64884510606908
FALSE	ENSGACG00000000505	ENSGACG00000000505_0	edem2	0	16,9134824180742	13,9292244070234	2,98425801105082	10,9449663959725
FALSE	ENSGACG00000000506	ENSGACG00000000506_0	fbxl16	0	17,4597342825641	10,7510424529366	6,70869182962753	4,04235062330903
FALSE	ENSGACG00000000508	ENSGACG00000000508_0	kdm5ba	0	31,9314089480421	25,2801020170893	6,65130693095276	18,6287950861365
FALSE	ENSGACG00000000510	ENSGACG00000000510_0	gatad2b	2	49,1148277175115	0,996668585495623	48,1181591320159	-47,1214905465203
FALSE	ENSGACG00000000511	ENSGACG00000000511_0		0	15,5378676924743	13,1304965311558	2,40737116131849	10,7231253698373
FALSE	ENSGACG00000000512	ENSGACG00000000512_0	rabif	2	70,3506025618475	28,2775938816692	42,0730086801783	-13,7954147985091
FALSE	ENSGACG00000000514	ENSGACG00000000514_0	txnipa	7	69,594141065319	21,3917994266814	48,2023416386376	-26,8105422119562
FALSE	ENSGACG00000000515	ENSGACG00000000515_0	snx21	0	6,08272093692787	5,14406053022779	0,938660406700081	4,20540012352771
FALSE	ENSGACG00000000516	ENSGACG00000000516_0	adipor1a	0	17,2761613190115	13,2966405779618	3,97952074104964	9,31711983691217
FALSE	ENSGACG00000000518	ENSGACG00000000518_0		0	9,49689030279213	6,75376808460849	2,74312221818363	4,01064586642486
FALSE	ENSGACG00000000519	ENSGACG00000000519_0		0	13,4899931241072	12,0695168148835	1,42047630922372	10,6490405056598
FALSE	ENSGACG00000000520	ENSGACG00000000520_0		0	16,7252606677645	12,6410943349537	4,08416633281082	8,55692800214284
FALSE	ENSGACG00000000521	ENSGACG00000000521_0	hm13	0	14,0282132245693	10,785085447458	3,24312777711132	7,5419576703467
FALSE	ENSGACG00000000522	ENSGACG00000000522_0	inavab	0	5,42107227869228	4,59198369134395	0,829088587348337	3,76289510399561
FALSE	ENSGACG00000000523	ENSGACG00000000523_0	gpr25	0	5,75398278376875	4,28698421270824	1,46699857106052	2,81998564164772
FALSE	ENSGACG00000000526	ENSGACG00000000526_0		0	33,1681733574636	22,546730181102	10,6214431763616	11,9252870047403
FALSE	ENSGACG00000000527	ENSGACG00000000527_0	mrgbp	0	23,6529105696264	15,079316876543	8,57359369308342	6,50572318345953
FALSE	ENSGACG00000000528	ENSGACG00000000528_0	avil	0	8,4666574356358	6,02731570431717	2,43934173131863	3,58797397299854
FALSE	ENSGACG00000000529	ENSGACG00000000529_0	chtopa	5	61,4311117577219	17,6580192083973	43,7730925493245	-26,1150733409272
FALSE	ENSGACG00000000532	ENSGACG00000000532_0	snapin	3	52,0979787862844	15,875161522438	36,2228172638465	-20,3476557414085
FALSE	ENSGACG00000000536	ENSGACG00000000536_0	olfml3b	0	12,2049384972137	7,04765497495562	5,15728352225811	1,89037145269751
FALSE	ENSGACG00000000538	ENSGACG00000000538_0	si:dkey-222b8.1	0	24,0472656630859	18,5114163659181	5,53584929716785	12,9755670687502
FALSE	ENSGACG00000000539	ENSGACG00000000539_0	cdk2	15	88,0753606929317	10,6063482882499	77,4690124046818	-66,862664116432
FALSE	ENSGACG00000000541	ENSGACG00000000541_0	pex11b	0	20,8584029914242	13,6257302059291	7,23267278549509	6,39305742043406
FALSE	ENSGACG00000000543	ENSGACG00000000543_0	ilf2	0	14,4516973259835	10,7062059482905	3,74549137769299	6,96071457059753
FALSE	ENSGACG00000000544	ENSGACG00000000544_0	pmela	0	18,3508985692664	8,4197350007964	9,93116356846995	-1,51142856767354
FALSE	ENSGACG00000000545	ENSGACG00000000545_0	timeless	6	45,6786160077036	29,8380469163826	15,840569091321	13,9974778250615
FALSE	ENSGACG00000000550	ENSGACG00000000550_0		0	11,5564160831321	10,2132817417263	1,34313434140581	8,87014740032047
FALSE	ENSGACG00000000552	ENSGACG00000000552_0	mmp19	0	12,0150901979079	8,82575742811347	3,18933276979445	5,63642465831902
FALSE	ENSGACG00000000554	ENSGACG00000000554_0	dpp6a	0	16,3020277277555	12,0471641894213	4,25486353833414	7,79230065108719
FALSE	ENSGACG00000000555	ENSGACG00000000555_0	suox	0	16,8061796822189	12,4824970181317	4,32368266408717	8,15881435404458
FALSE	ENSGACG00000000557	ENSGACG00000000557_0	mcrs1	3	103,99266014895	37,7322436388763	66,2604165100739	-28,5281728711976
FALSE	ENSGACG00000000562	ENSGACG00000000562_0		0	8,54901847508127	7,14547096166193	1,40354751341934	5,74192344824259
FALSE	ENSGACG00000000564	ENSGACG00000000564_0		3	51,137951331756	2,45510770248478	48,6828436292712	-46,2277359267864
FALSE	ENSGACG00000000565	ENSGACG00000000565_0		0	8,95076737812024	7,37783382941468	1,57293354870556	5,80490028070913
FALSE	ENSGACG00000000566	ENSGACG00000000566_0		0	11,8633030524695	10,1397385366685	1,72356451580094	8,41617402086757
FALSE	ENSGACG00000000567	ENSGACG00000000567_0	PHF21B	0	16,358464353942	12,7264112379098	3,63205311603217	9,09435812187768
FALSE	ENSGACG00000000568	ENSGACG00000000568_0	cyp27b1	0	16,029224706928	12,3073184454017	3,72190626152628	8,58541218387543
FALSE	ENSGACG00000000570	ENSGACG00000000570_0	nup50	0	15,1593828739729	12,0427503029006	3,11663257107237	8,92611773182818
FALSE	ENSGACG00000000572	ENSGACG00000000572_0	mettl1	2	127,015353287961	54,4475120453266	72,5678412426346	-18,120329197308
FALSE	ENSGACG00000000573	ENSGACG00000000573_0		0	26,198986771751	18,476200180331	7,72278659141995	10,7534135889111
FALSE	ENSGACG00000000578	ENSGACG00000000578_0	zgc:172139	0	23,2611627082091	16,6549025424942	6,60626016571486	10,0486423767793
FALSE	ENSGACG00000000580	ENSGACG00000000580_0		0	5,13473668143002	4,35238938686912	0,782347294560899	3,57004209230822
FALSE	ENSGACG00000000581	ENSGACG00000000581_0	fbxo7	0	13,6510097006566	11,4778813467906	2,17312835386601	9,30475299292463
FALSE	ENSGACG00000000584	ENSGACG00000000584_0	MARCHF9	0	12,4598244665434	9,35939898172813	3,10042548481529	6,25897349691284
FALSE	ENSGACG00000000585	ENSGACG00000000585_0	cdk4	0	32,1700314588381	19,8134551225754	12,3565763362627	7,45687878631272
FALSE	ENSGACG00000000586	ENSGACG00000000586_0	rtcb	0	25,4552912294277	18,8690760672758	6,58621516215184	12,282860905124
FALSE	ENSGACG00000000589	ENSGACG00000000589_0	xpot	9	42,4166830228288	1,95328903846396	40,4633939843649	-38,5101049459009
FALSE	ENSGACG00000000590	ENSGACG00000000590_0	rpl18a	3	48,3359101751293	19,770360077461	28,5655500976683	-8,79519002020732
FALSE	ENSGACG00000000596	ENSGACG00000000596_0	pthlha	0	20,5494371934529	14,4413868254277	6,10805036802528	8,33333645740237
FALSE	ENSGACG00000000597	ENSGACG00000000597_0	C11orf98	2	136,008746937583	67,3141939402294	68,6945529973534	-1,380359057124
FALSE	ENSGACG00000000598	ENSGACG00000000598_0	lrp6	0	42,0920092015793	31,5821267544034	10,5098824471759	21,0722443072274
FALSE	ENSGACG00000000599	ENSGACG00000000599_0	AGAP2	0	14,8999981417803	11,5609230757828	3,33907506599745	8,22184800978538
FALSE	ENSGACG00000000603	ENSGACG00000000603_0	igfbp6a	0	16,1079382093461	12,5067612536226	3,60117695572348	8,90558429789915
FALSE	ENSGACG00000000604	ENSGACG00000000604_0	SPRYD3	0	12,3929383331721	7,96878187094396	4,42415646222815	3,54462540871581
FALSE	ENSGACG00000000605	ENSGACG00000000605_0		0	28,4595556386425	18,7732123269655	9,68634331167698	9,08686901528853
FALSE	ENSGACG00000000607	ENSGACG00000000607_0	tbk1	0	43,9485302790781	32,3089152979525	11,6396149811256	20,669300316827
FALSE	ENSGACG00000000608	ENSGACG00000000608_0		0	36,3611980341363	27,6190235644072	8,74217446972905	18,8768490946782
FALSE	ENSGACG00000000609	ENSGACG00000000609_0	smug1	0	6,74279085127852	5,8630417953262	0,879749055952312	4,98329273937389
FALSE	ENSGACG00000000610	ENSGACG00000000610_0		0	11,9594048438236	10,1331540572268	1,82625078659679	8,30690327063001
FALSE	ENSGACG00000000611	ENSGACG00000000611_0	gpr19	0	10,8636444423232	9,72768945656818	1,13595498575506	8,59173447081311
FALSE	ENSGACG00000000612	ENSGACG00000000612_0	rargb	0	10,2759936501047	8,96701621951399	1,30897743059071	7,65803878892329
FALSE	ENSGACG00000000613	ENSGACG00000000613_0	crebl2	3	94,0061725827113	35,3138409960284	58,6923315866829	-23,3784905906545
FALSE	ENSGACG00000000614	ENSGACG00000000614_0	nr1d4b	7	45,3333326884548	22,6522385027197	22,6810941857351	-0,0288556830153652
FALSE	ENSGACG00000000616	ENSGACG00000000616_0	dusp16	0	23,8486185885343	12,4415906626274	11,4070279259069	1,03456273672047
FALSE	ENSGACG00000000617	ENSGACG00000000617_0	rbms2a	0	12,6345808923984	11,2004055506985	1,43417534169992	9,76623020899853
FALSE	ENSGACG00000000618	ENSGACG00000000618_0	lrp1aa	14	41,474678545259	5,26919780538317	36,2054807398758	-30,9362829344926
FALSE	ENSGACG00000000619	ENSGACG00000000619_0	eps8a	0	9,80088605061071	7,95246426237119	1,84842178823952	6,10404247413167
FALSE	ENSGACG00000000620	ENSGACG00000000620_0		0	6,81727097198034	6,00937200493484	0,807898967045505	5,20147303788933
FALSE	ENSGACG00000000622	ENSGACG00000000622_0		0	10,8192266708782	8,37114515613463	2,44808151474355	5,92306364139108
FALSE	ENSGACG00000000623	ENSGACG00000000623_0	ptpro	0	34,3753533084895	29,4518136807072	4,92353962778231	24,5282740529248
FALSE	ENSGACG00000000625	ENSGACG00000000625_0		0	52,4254251701404	36,3124834344567	16,1129417356836	20,1995416987731
FALSE	ENSGACG00000000626	ENSGACG00000000626_0		0	10,8743056138002	8,00373875471386	2,87056685908629	5,13317189562758
FALSE	ENSGACG00000000628	ENSGACG00000000628_0	TCF4	0	14,4519048228579	11,8502771800894	2,60162764276852	9,24864953732085
FALSE	ENSGACG00000000630	ENSGACG00000000630_0		0	30,2859576805432	20,6670441559243	9,61891352461886	11,0481306313055
FALSE	ENSGACG00000000632	ENSGACG00000000632_0		0	35,1335686140375	23,6260057581446	11,5075628558929	12,1184429022516
FALSE	ENSGACG00000000633	ENSGACG00000000633_0	esyt1b	0	22,420684240527	19,1992307458004	3,22145349472661	15,9777772510738
FALSE	ENSGACG00000000634	ENSGACG00000000634_0	cradd	0	42,7739426280168	18,1636121801369	24,6103304478798	-6,4467182677429
FALSE	ENSGACG00000000635	ENSGACG00000000635_0	socs2	0	25,9357770742677	15,6858833735085	10,2498937007591	5,43598967274937
FALSE	ENSGACG00000000636	ENSGACG00000000636_0	ncaph2	11	28,448312313762	4,45231546530524	23,9959968484568	-19,5436813831516
FALSE	ENSGACG00000000637	ENSGACG00000000637_0	txnl1	5	83,7475810413782	19,479085337086	64,2684957042922	-44,7894103672062
FALSE	ENSGACG00000000638	ENSGACG00000000638_0	zc3h10	0	10,1197226342126	7,64893996943709	2,47078266477547	5,17815730466162
FALSE	ENSGACG00000000639	ENSGACG00000000639_0	sco2	0	18,749136450176	11,3031069531425	7,44602949703353	3,85707745610897
FALSE	ENSGACG00000000640	ENSGACG00000000640_0		0	9,98975741404353	8,04762173606198	1,94213567798156	6,10548605808042
FALSE	ENSGACG00000000641	ENSGACG00000000641_0	si:dkey-28n18.9	0	15,284952005808	11,668260570934	3,61669143487398	8,05156913606003
FALSE	ENSGACG00000000642	ENSGACG00000000642_0	flncb	0	14,617258726809	9,71226683820544	4,90499188860356	4,80727494960188
FALSE	ENSGACG00000000643	ENSGACG00000000643_0		0	11,8290007136877	10,0442970741418	1,78470363954593	8,25959343459587
FALSE	ENSGACG00000000644	ENSGACG00000000644_0	sumf1	0	13,9792453867089	10,3205082662222	3,65873712048672	6,66177114573549
FALSE	ENSGACG00000000647	ENSGACG00000000647_0		0	6,57627913221258	5,8954329835607	0,680846148651883	5,21458683490881
FALSE	ENSGACG00000000648	ENSGACG00000000648_0	nars1	0	8,94561017027589	7,03108851239256	1,91452165788333	5,11656685450922
FALSE	ENSGACG00000000651	ENSGACG00000000651_0	fech	8	52,6132957827513	26,4730226866689	26,1402730960825	0,332749590586388
FALSE	ENSGACG00000000652	ENSGACG00000000652_0	tspan12	0	18,2400500169175	11,4138023432754	6,82624767364205	4,58755466963335
FALSE	ENSGACG00000000653	ENSGACG00000000653_0	itpr1a	19	51,6150505526416	5,20830467270453	46,4067458799371	-41,1984412072326
FALSE	ENSGACG00000000654	ENSGACG00000000654_0	ing3	9	92,4123403410336	10,0361716217478	82,3761687192857	-72,3399970975379
FALSE	ENSGACG00000000655	ENSGACG00000000655_0		0	9,92129054445176	8,70478839125772	1,21650215319404	7,48828623806367
FALSE	ENSGACG00000000656	ENSGACG00000000656_0	mrpl45	0	20,5577278036785	10,4636657947842	10,0940620088943	0,369603785889911
FALSE	ENSGACG00000000659	ENSGACG00000000659_0	BHLHE40	0	17,4953722454735	10,3455583646696	7,14981388080391	3,19574448386567
FALSE	ENSGACG00000000660	ENSGACG00000000660_0	si:dkeyp-27e10.3	0	9,52645733353599	8,22464061780482	1,30181671573117	6,92282390207365
FALSE	ENSGACG00000000663	ENSGACG00000000663_0	slc4a8	0	21,8188548594987	17,6579596892615	4,16089517023718	13,4970645190243
FALSE	ENSGACG00000000664	ENSGACG00000000664_0	SCN8A	6	30,0054868697041	12,3015181279495	17,7039687417546	-5,40245061380504
FALSE	ENSGACG00000000665	ENSGACG00000000665_0		0	16,6172442018147	10,3446681244309	6,27257607738388	4,07209204704697
FALSE	ENSGACG00000000667	ENSGACG00000000667_0	atf1	3	71,2220651142419	23,3388205787865	47,8832445354554	-24,5444239566689
FALSE	ENSGACG00000000668	ENSGACG00000000668_0	mical3b	0	14,4886345441121	9,40412157550793	5,08451296860415	4,31960860690378
FALSE	ENSGACG00000000669	ENSGACG00000000669_0		0	15,6427741297164	12,9365792404707	2,70619488924562	10,2303843512251
FALSE	ENSGACG00000000670	ENSGACG00000000670_0		0	6,94015847946334	6,04070441385013	0,899454065613211	5,14125034823692
FALSE	ENSGACG00000000671	ENSGACG00000000671_0	dip2bb	0	19,0278476579897	16,5458865359674	2,48196112202231	14,0639254139451
FALSE	ENSGACG00000000672	ENSGACG00000000672_0		0	5,67000171012854	4,8198186217018	0,850183088426741	3,96963553327506
FALSE	ENSGACG00000000673	ENSGACG00000000673_0		0	19,2613830214613	10,1328271458221	9,12855587563921	1,00427127018289
FALSE	ENSGACG00000000674	ENSGACG00000000674_0		0	10,2094438964957	8,45611296350851	1,75333093298722	6,70278203052129
FALSE	ENSGACG00000000675	ENSGACG00000000675_0	lta4h	25	40,8142458120631	5,86738293038994	34,9468628816731	-29,0794799512832
FALSE	ENSGACG00000000677	ENSGACG00000000677_0		0	10,6695699295935	9,12476601638562	1,54480391320789	7,57996210317773
FALSE	ENSGACG00000000678	ENSGACG00000000678_0		0	32,2246688179731	22,2489080289882	9,97576078898485	12,2731472400034
FALSE	ENSGACG00000000679	ENSGACG00000000679_0	atf7b	0	13,3615794887918	11,7612921789254	1,60028730986641	10,161004869059
FALSE	ENSGACG00000000680	ENSGACG00000000680_0	larp4ab	9	38,3357940147343	2,15026578277667	36,1855282319576	-34,035262449181
FALSE	ENSGACG00000000681	ENSGACG00000000681_0	pfdn5	2	145,068739681788	67,3603900885289	77,7083495932588	-10,3479595047299
FALSE	ENSGACG00000000683	ENSGACG00000000683_0	atp6v1f	3	78,0657402792695	21,0781958758319	56,9875444034376	-35,9093485276057
FALSE	ENSGACG00000000684	ENSGACG00000000684_0	lamtor4	3	76,6471698181286	28,1924292069511	48,4547406111774	-20,2623114042263
FALSE	ENSGACG00000000685	ENSGACG00000000685_0	espl1	11	37,3202226125636	14,8603565571324	22,4598660554312	-7,5995094982988
FALSE	ENSGACG00000000686	ENSGACG00000000686_0	ARF5	2	120,623292833819	50,8653911544513	69,7579016793672	-18,8925105249159
FALSE	ENSGACG00000000687	ENSGACG00000000687_0	pfkmb	20	27,6312712265269	12,3538218150798	15,277449411447	-2,92362759636722
FALSE	ENSGACG00000000688	ENSGACG00000000688_0	gcc1	0	6,56106963689556	5,71271883009038	0,848350806805186	4,86436802328519
FALSE	ENSGACG00000000689	ENSGACG00000000689_0	dennd6b	0	14,486526631599	12,4618670620607	2,02465956953828	10,4372074925225
FALSE	ENSGACG00000000690	ENSGACG00000000690_0		0	32,5455854726716	27,6952558301269	4,8503296425447	22,8449261875821
FALSE	ENSGACG00000000691	ENSGACG00000000691_0	TYMP	0	15,4660358604533	9,61782498596508	5,84821087448826	3,76961411147682
FALSE	ENSGACG00000000692	ENSGACG00000000692_0	c1ql4b	0	4,99852023732167	4,20331768893655	0,79520254838512	3,40811514055143
FALSE	ENSGACG00000000694	ENSGACG00000000694_0	smarcc2	4	72,4785016713051	22,4645314813682	50,0139701899369	-27,5494387085687
FALSE	ENSGACG00000000695	ENSGACG00000000695_0	irf5	0	23,6275463412024	20,4533069221609	3,17423941904149	17,2790675031194
FALSE	ENSGACG00000000696	ENSGACG00000000696_0	zgc:153867	0	20,7568840920289	9,41940965887176	11,3374744331571	-1,91806477428539
FALSE	ENSGACG00000000697	ENSGACG00000000697_0	tsfm	0	66,7654394976694	31,0799081198913	35,6855313777781	-4,60562325788683
FALSE	ENSGACG00000000698	ENSGACG00000000698_0	gal3st4	0	30,3118294815546	23,3214043922217	6,99042508933289	16,3309793028888
FALSE	ENSGACG00000000699	ENSGACG00000000699_0	tnpo3	0	48,7455080996529	25,8366572792042	22,9088508204487	2,92780645875554
FALSE	ENSGACG00000000701	ENSGACG00000000701_0	map11	0	29,7829259276891	24,1764330296042	5,60649289808493	18,5699401315192
FALSE	ENSGACG00000000705	ENSGACG00000000705_0	gpr84	7	40,3153040843848	14,3513604675092	25,9639436168756	-11,6125831493665
FALSE	ENSGACG00000000706	ENSGACG00000000706_0	cand1	0	42,0950171556223	28,2217636140539	13,8732535415684	14,3485100724856
FALSE	ENSGACG00000000707	ENSGACG00000000707_0	stat2	27	14,6854337658017	4,3633472890677	10,322086476734	-5,95873918766635
FALSE	ENSGACG00000000708	ENSGACG00000000708_0		0	6,60224179085543	5,4159699452695	1,18627184558593	4,22969809968357
FALSE	ENSGACG00000000710	ENSGACG00000000710_0		0	18,5454151296097	13,9666538898072	4,57876123980255	9,38789265000461
FALSE	ENSGACG00000000711	ENSGACG00000000711_0	os9	0	52,663952343454	30,7050020426302	21,9589503008238	8,74605174180646
FALSE	ENSGACG00000000712	ENSGACG00000000712_0	dyrk2	0	39,8559531480967	30,2737928950321	9,58216025306458	20,6916326419675
FALSE	ENSGACG00000000713	ENSGACG00000000713_0	b4galnt1b	0	14,8194577825253	11,1677751354191	3,65168264710616	7,51609248831294
FALSE	ENSGACG00000000714	ENSGACG00000000714_0	arhgef25b	0	15,2400644047762	13,7177844957524	1,52227990902385	12,1955045867286
FALSE	ENSGACG00000000715	ENSGACG00000000715_0	serpine1	0	21,6359275136772	15,2700498283781	6,3658776852991	8,90417214307896
FALSE	ENSGACG00000000717	ENSGACG00000000717_0		0	24,007977836331	19,0937345269847	4,91424330934632	14,1794912176383
FALSE	ENSGACG00000000719	ENSGACG00000000719_0	acvr1bb	0	22,982223202426	18,1257595719056	4,85646363052033	13,2692959413853
FALSE	ENSGACG00000000720	ENSGACG00000000720_0		0	11,6164658410124	8,91998699728894	2,69647884372344	6,2235081535655
FALSE	ENSGACG00000000721	ENSGACG00000000721_0	ap1s1	0	55,1239611595821	18,5334589355424	36,5905022240397	-18,0570432884973
FALSE	ENSGACG00000000722	ENSGACG00000000722_0		0	14,1105713824754	11,6699217094747	2,4406496730007	9,22927203647403
FALSE	ENSGACG00000000723	ENSGACG00000000723_0	prkag1	3	127,672571199494	33,7595804933608	93,9129907061334	-60,1534102127726
FALSE	ENSGACG00000000724	ENSGACG00000000724_0		0	13,5020847912339	10,6691343196179	2,83295047161595	7,83618384800196
FALSE	ENSGACG00000000725	ENSGACG00000000725_0	TMEM19	0	22,325868485266	13,1633022432386	9,16256624202741	4,00073600121118
FALSE	ENSGACG00000000726	ENSGACG00000000726_0		0	15,4328574347907	12,6173902011712	2,81546723361946	9,80192296755178
FALSE	ENSGACG00000000727	ENSGACG00000000727_0		0	18,7825614831938	16,1240751427883	2,6584863404055	13,4655888023828
FALSE	ENSGACG00000000728	ENSGACG00000000728_0	ache	0	30,3013179478116	22,0401586297785	8,26115931803304	13,7789993117455
FALSE	ENSGACG00000000729	ENSGACG00000000729_0	rhebl1	3	113,518788855346	46,5411355122787	66,9776533430673	-20,4365178307887
FALSE	ENSGACG00000000730	ENSGACG00000000730_0	si:dkey-6n21.13	12	24,2091514266088	10,2910136161523	13,9181378104565	-3,62712419430419
FALSE	ENSGACG00000000731	ENSGACG00000000731_0		0	21,9578169074465	14,5029463651609	7,45487054228563	7,04807582287528
FALSE	ENSGACG00000000732	ENSGACG00000000732_0	KICS2	21	25,4824456286611	4,49580339559887	20,9866422330622	-16,4908388374633
FALSE	ENSGACG00000000733	ENSGACG00000000733_0	rnaseka	0	40,3899829650383	18,8546072005033	21,535375764535	-2,68076856403174
FALSE	ENSGACG00000000734	ENSGACG00000000734_0	srgap1b	0	11,794754929186	8,79339629878826	3,00135863039772	5,79203766839054
FALSE	ENSGACG00000000735	ENSGACG00000000735_0	alox12	25	22,2611461291108	4,86203346143453	17,3991126676763	-12,5370792062418
FALSE	ENSGACG00000000737	ENSGACG00000000737_0	avpr1ab	0	11,2337784776419	9,71549519078028	1,51828328686161	8,19721190391867
FALSE	ENSGACG00000000738	ENSGACG00000000738_0	cwf19l1	0	20,832695373327	16,5498620387516	4,2828333345754	12,2670287041762
FALSE	ENSGACG00000000739	ENSGACG00000000739_0	IKZF4	0	16,0885086652213	10,0206779384651	6,06783072675627	3,9528472117088
FALSE	ENSGACG00000000740	ENSGACG00000000740_0		0	24,8433170812139	18,5462021082139	6,29711497300003	12,2490871352138
FALSE	ENSGACG00000000741	ENSGACG00000000741_0	rps26	3	98,0782581175179	55,4931992928925	42,5850588246254	12,9081404682671
FALSE	ENSGACG00000000742	ENSGACG00000000742_0		0	6,19911546051584	5,44499871685345	0,754116743662394	4,69088197319105
FALSE	ENSGACG00000000743	ENSGACG00000000743_0	fkbp11	0	23,6297460323003	15,3484650641326	8,28128096816774	7,06718409596485
FALSE	ENSGACG00000000744	ENSGACG00000000744_0	med11	10	47,9009611850196	4,78824528361273	43,1127159014069	-38,3244706177942
FALSE	ENSGACG00000000745	ENSGACG00000000745_0	arrb2b	0	44,822304855755	30,2450588308456	14,5772460249094	15,6678128059362
FALSE	ENSGACG00000000747	ENSGACG00000000747_0	erbb3a	0	7,20913744870704	5,11915335399646	2,08998409471059	3,02916925928587
FALSE	ENSGACG00000000749	ENSGACG00000000749_0	cd99l2	0	9,61700869657227	8,36847884516005	1,24852985141222	7,11994899374783
FALSE	ENSGACG00000000750	ENSGACG00000000750_0	crbn	0	30,3194330582225	22,18162448728	8,13780857094252	14,0438159163374
FALSE	ENSGACG00000000751	ENSGACG00000000751_0	mtmr1a	0	19,5054743195252	16,0906111343639	3,41486318516136	12,6757479492025
FALSE	ENSGACG00000000753	ENSGACG00000000753_0	mtm1	0	14,1794373708458	10,2448762875137	3,93456108333215	6,31031520418152
FALSE	ENSGACG00000000754	ENSGACG00000000754_0		0	11,7943624016478	10,2338926905269	1,56046971112087	8,67342297940601
FALSE	ENSGACG00000000755	ENSGACG00000000755_0	vhl	3	55,9858666948765	18,0785981888325	37,907268506044	-19,8286703172115
FALSE	ENSGACG00000000759	ENSGACG00000000759_0	acox3	0	8,65324652675358	7,1261803371945	1,52706618955908	5,59911414763542
FALSE	ENSGACG00000000764	ENSGACG00000000764_0	ccdc174	0	19,7917561730162	16,7269734997522	3,06478267326398	13,6621908264882
FALSE	ENSGACG00000000766	ENSGACG00000000766_0	fgd5b	0	36,6478932832126	32,6208730024896	4,02702028072301	28,5938527217666
FALSE	ENSGACG00000000768	ENSGACG00000000768_0	HTRA3	0	30,2746115122649	19,2743657558584	11,0002457564065	8,27411999945183
FALSE	ENSGACG00000000770	ENSGACG00000000770_0	SH3TC1	0	23,997640853547	21,1362932785234	2,86134757502358	18,2749457034998
FALSE	ENSGACG00000000771	ENSGACG00000000771_0	prkcda	31	43,0572766892169	3,16432681056441	39,8929498786524	-36,728623068088
FALSE	ENSGACG00000000776	ENSGACG00000000776_0	cd248a	0	12,9610370522856	8,93205139708922	4,02898565519635	4,90306574189287
FALSE	ENSGACG00000000777	ENSGACG00000000777_0	rce1a	0	24,806005171075	20,008067595508	4,79793757556701	15,210130019941
FALSE	ENSGACG00000000778	ENSGACG00000000778_0		0	6,31086340806987	5,35150435674184	0,959359051328033	4,39214530541381
FALSE	ENSGACG00000000782	ENSGACG00000000782_0	peli3	0	11,0800913291588	9,88149683155325	1,19859449760552	8,68290233394773
FALSE	ENSGACG00000000786	ENSGACG00000000786_0	rft1	0	33,5869638986764	25,9047942560347	7,68216964264169	18,222624613393
FALSE	ENSGACG00000000787	ENSGACG00000000787_0	ruvbl1	5	77,1977940677243	23,013797937054	54,1839961306703	-31,1701981936162
FALSE	ENSGACG00000000789	ENSGACG00000000789_0		0	29,5177571146755	12,96053930998	16,5572178046954	-3,59667849471541
FALSE	ENSGACG00000000790	ENSGACG00000000790_0		0	20,3622333282782	17,1277707413462	3,23446258693206	13,8933081544141
FALSE	ENSGACG00000000791	ENSGACG00000000791_0		0	15,2994095608157	13,1727843655554	2,12662519526029	11,0461591702951
FALSE	ENSGACG00000000793	ENSGACG00000000793_0	eefsec	0	14,4985617339167	12,4688130780398	2,02974865587682	10,439064422163
FALSE	ENSGACG00000000799	ENSGACG00000000799_0	taf6l	0	24,7770037176043	18,2310248927388	6,54597882486556	11,6850460678732
FALSE	ENSGACG00000000801	ENSGACG00000000801_0	GATA2	0	26,9291009078144	15,5667534616145	11,3623474461999	4,20440601541458
FALSE	ENSGACG00000000802	ENSGACG00000000802_0	cth1	0	16,7651966174459	9,84768466255164	6,91751195489428	2,93017270765736
FALSE	ENSGACG00000000803	ENSGACG00000000803_0	mta2	0	30,6862281272614	23,8463156947033	6,83991243255816	17,0064032621451
FALSE	ENSGACG00000000804	ENSGACG00000000804_0	eml3	19	54,4098050078343	6,08947532007095	48,3203296877634	-42,2308543676925
FALSE	ENSGACG00000000806	ENSGACG00000000806_0	si:ch211-157b11.8	0	15,3448748092531	6,61169638331275	8,73317842594031	-2,12148204262756
FALSE	ENSGACG00000000807	ENSGACG00000000807_0	RAB7A	0	48,9138546794563	27,8419332310946	21,0719214483617	6,77001178273292
FALSE	ENSGACG00000000809	ENSGACG00000000809_0	ecsit	0	26,0825683737224	18,2995292186734	7,78303915504895	10,5164900636245
FALSE	ENSGACG00000000811	ENSGACG00000000811_0		0	44,2926220069295	36,58977823425	7,70284377267958	28,8869344615704
FALSE	ENSGACG00000000812	ENSGACG00000000812_0	rtn3	0	17,338879787922	10,8606635210853	6,47821626683664	4,38244725424868
FALSE	ENSGACG00000000813	ENSGACG00000000813_0	ARPC4	3	102,775933814758	33,3002983544032	69,4756354603543	-36,1753371059511
FALSE	ENSGACG00000000815	ENSGACG00000000815_0	pfkfb4b	0	9,35225079787463	8,13576452153914	1,21648627633548	6,91927824520366
FALSE	ENSGACG00000000817	ENSGACG00000000817_0	men1	0	31,737688453282	20,7319097068264	11,0057787464557	9,72613096037066
FALSE	ENSGACG00000000819	ENSGACG00000000819_0	map4k2	0	34,7688281924079	26,4123077108828	8,35652048152512	18,0557872293577
FALSE	ENSGACG00000000820	ENSGACG00000000820_0	TBC1D8	0	24,4162792382575	20,4444081802994	3,97187105795818	16,4725371223412
FALSE	ENSGACG00000000821	ENSGACG00000000821_0	rbm4.2	0	12,3387124223293	10,1981899808012	2,1405224415281	8,05766753927307
FALSE	ENSGACG00000000822	ENSGACG00000000822_0	rbm4.1	0	44,2149915777098	22,3918823662308	21,8231092114791	0,568773154751696
FALSE	ENSGACG00000000823	ENSGACG00000000823_0		0	12,144689161623	10,1439972363614	2,00069192526156	8,14330531109986
FALSE	ENSGACG00000000824	ENSGACG00000000824_0	uroc1	13	54,9259611190104	29,5350157323051	25,3909453867054	4,14407034559969
FALSE	ENSGACG00000000825	ENSGACG00000000825_0	PDCL3	3	46,5975947451108	15,7519028917501	30,8456918533608	-15,0937889616107
FALSE	ENSGACG00000000826	ENSGACG00000000826_0	sf1	0	64,0209035009558	42,5039415552731	21,5169619456826	20,9869796095905
FALSE	ENSGACG00000000827	ENSGACG00000000827_0	pygmb	0	8,07544262081548	6,70733620278471	1,36810641803077	5,33922978475394
FALSE	ENSGACG00000000828	ENSGACG00000000828_0	si:ch1073-440b2.1	24	25,984037299523	3,06116917850533	22,9228681210177	-19,8616989425124
FALSE	ENSGACG00000000829	ENSGACG00000000829_0	chchd4b	2	91,4842313092118	34,8718350244586	56,6123962847533	-21,7405612602947
FALSE	ENSGACG00000000830	ENSGACG00000000830_0	SEC61A1	2	84,1661527863695	38,5071026926825	45,6590500936871	-7,15194740100462
FALSE	ENSGACG00000000831	ENSGACG00000000831_0		7	53,9561646365687	23,4661238110165	30,4900408255522	-7,0239170145357
FALSE	ENSGACG00000000833	ENSGACG00000000833_0	col7a1	4	64,7031374181025	24,5668443133684	40,1362931047341	-15,5694487913657
FALSE	ENSGACG00000000836	ENSGACG00000000836_0	inka1a	7	19,2350672205911	1,90488377611165	17,3301834444795	-15,4252996683678
FALSE	ENSGACG00000000839	ENSGACG00000000839_0	gnai2a	0	55,8739161214839	37,687734773314	18,1861813481699	19,5015534251441
FALSE	ENSGACG00000000842	ENSGACG00000000842_0		0	6,09830294696393	4,88551747812471	1,21278546883922	3,67273200928549
FALSE	ENSGACG00000000843	ENSGACG00000000843_0	BOLA2	2	88,8009322781189	32,1259640993512	56,6749681787677	-24,5490040794166
FALSE	ENSGACG00000000844	ENSGACG00000000844_0		22	12,5279830741363	2,39936201220293	10,1286210619334	-7,72925904973048
FALSE	ENSGACG00000000845	ENSGACG00000000845_0	slc38a3a	0	6,19764591158162	4,84984648324554	1,34779942833608	3,50204705490947
FALSE	ENSGACG00000000846	ENSGACG00000000846_0	slx1b	2	66,9985858093431	24,851278815303	42,1473069940401	-17,296028178737
FALSE	ENSGACG00000000847	ENSGACG00000000847_0	grk5	0	7,51244291563545	6,05401419876515	1,4584287168703	4,59558548189485
FALSE	ENSGACG00000000848	ENSGACG00000000848_0		0	30,9265619900058	20,7065609302347	10,2200010597711	10,4865598704635
FALSE	ENSGACG00000000850	ENSGACG00000000850_0		0	11,518276000662	9,56690636208943	1,9513696385726	7,61553672351683
FALSE	ENSGACG00000000851	ENSGACG00000000851_0	ash2l	0	39,71288338043	29,6596722300667	10,0532111503634	19,6064610797033
FALSE	ENSGACG00000000852	ENSGACG00000000852_0	ing2	0	14,4568923535681	12,2599895986406	2,19690275492753	10,063086843713
FALSE	ENSGACG00000000853	ENSGACG00000000853_0	rwdd	2	137,772358095659	66,0334807959924	71,7388772996662	-5,70539650367382
FALSE	ENSGACG00000000855	ENSGACG00000000855_0	aebp1	0	19,4494201431277	16,0781304434701	3,37128969965757	12,7068407438125
FALSE	ENSGACG00000000856	ENSGACG00000000856_0	ddx56	0	12,2433837492767	9,98954611412269	2,25383763515399	7,7357084789687
FALSE	ENSGACG00000000858	ENSGACG00000000858_0	RBM5	0	40,9466248987803	20,8412969669152	20,1053279318651	0,735969035050104
FALSE	ENSGACG00000000859	ENSGACG00000000859_0	DUSP26	0	13,2901492348693	8,31623446988152	4,9739147649878	3,34231970489372
FALSE	ENSGACG00000000860	ENSGACG00000000860_0		0	65,7468887247572	26,2818774471565	39,4650112776006	-13,1831338304441
FALSE	ENSGACG00000000862	ENSGACG00000000862_0	adam19a	0	24,8520431590136	19,7999134822587	5,05212967675491	14,7477838055038
FALSE	ENSGACG00000000864	ENSGACG00000000864_0		0	7,10033722003251	5,49811333323101	1,60222388680151	3,8958894464295
FALSE	ENSGACG00000000865	ENSGACG00000000865_0		3	40,4690326335561	2,59267147528638	37,8763611582697	-35,2836896829833
FALSE	ENSGACG00000000866	ENSGACG00000000866_0		0	25,1948642168144	22,1973952744861	2,99746894232831	19,1999263321578
FALSE	ENSGACG00000000867	ENSGACG00000000867_0	lrch4	0	79,178145157996	63,0022945274905	16,1758506305054	46,8264438969851
FALSE	ENSGACG00000000868	ENSGACG00000000868_0	emc3	0	67,6570607771193	25,9599053225245	41,6971554545947	-15,7372501320702
FALSE	ENSGACG00000000869	ENSGACG00000000869_0		0	9,87674900533221	7,40335476361301	2,4733942417192	4,92996052189382
FALSE	ENSGACG00000000870	ENSGACG00000000870_0	H2AZ1	0	56,1722676578638	26,6548621928195	29,5174054650442	-2,86254327222472
FALSE	ENSGACG00000000872	ENSGACG00000000872_0	usp4	0	16,1231530007891	11,6384845092035	4,48466849158562	7,15381601761785
FALSE	ENSGACG00000000873	ENSGACG00000000873_0	si:dkey-225n22.4	0	9,45807908796035	7,95853048211303	1,49954860584732	6,45898187626571
FALSE	ENSGACG00000000874	ENSGACG00000000874_0	mllt3	0	12,2989759234835	8,12554959210398	4,17342633137956	3,95212326072442
FALSE	ENSGACG00000000876	ENSGACG00000000876_0	adam15	0	10,6445209548585	9,45932150890689	1,18519944595159	8,27412206295531
FALSE	ENSGACG00000000877	ENSGACG00000000877_0	focad	0	26,9075811955919	18,9940793322662	7,9135018633257	11,0805774689405
FALSE	ENSGACG00000000878	ENSGACG00000000878_0		0	5,0914330430032	4,33806851956937	0,753364523433826	3,58470399613555
FALSE	ENSGACG00000000879	ENSGACG00000000879_0		0	11,2806205382004	8,83744911039971	2,44317142780067	6,39427768259904
FALSE	ENSGACG00000000881	ENSGACG00000000881_0		0	7,86958189783957	6,92424733339228	0,945334564447291	5,97891276894499
FALSE	ENSGACG00000000882	ENSGACG00000000882_0	gpx1b	0	30,5847670960001	17,858601953577	12,7261651424232	5,13243681115383
FALSE	ENSGACG00000000883	ENSGACG00000000883_0	si:ch211-256e16.11	0	7,23382891682098	6,41074909354444	0,823079823276545	5,5876692702679
FALSE	ENSGACG00000000884	ENSGACG00000000884_0	fancd2	0	26,824890856279	17,49851929283	9,32637156344897	8,17214772938107
FALSE	ENSGACG00000000885	ENSGACG00000000885_0		0	15,4315365570592	12,1464821312437	3,28505442581556	8,8614277054281
FALSE	ENSGACG00000000886	ENSGACG00000000886_0		0	8,29879735282598	7,20961280275978	1,0891845500662	6,12042825269359
FALSE	ENSGACG00000000888	ENSGACG00000000888_0	nudt17	1	17,7466219735169	11,0365909068519	6,710031066665	4,32655984018693
FALSE	ENSGACG00000000890	ENSGACG00000000890_0	HACD4	18	65,8076716106945	9,05384164366463	56,7538299670299	-47,6999883233653
FALSE	ENSGACG00000000892	ENSGACG00000000892_0	trmt10a	0	57,6397738099759	25,6799855750591	31,9597882349168	-6,27980265985762
FALSE	ENSGACG00000000893	ENSGACG00000000893_0		0	5,55443857755638	4,61108071843337	0,943357859123004	3,66772285931037
FALSE	ENSGACG00000000895	ENSGACG00000000895_0	HECW1	0	25,6589322544603	17,6054363432129	8,05349591124741	9,5519404319655
FALSE	ENSGACG00000000896	ENSGACG00000000896_0		0	6,50775903341019	4,54644642680396	1,96131260660623	2,58513382019772
FALSE	ENSGACG00000000897	ENSGACG00000000897_0	tex264a	0	7,91275520416313	6,22124527207749	1,69150993208564	4,52973533999185
FALSE	ENSGACG00000000899	ENSGACG00000000899_0		0	8,8102296557277	7,85638324335291	0,953846412374792	6,90253683097812
FALSE	ENSGACG00000000901	ENSGACG00000000901_0	slc1a1	0	18,6543246298284	12,7077648624063	5,9465597674221	6,76120509498417
FALSE	ENSGACG00000000905	ENSGACG00000000905_0		0	35,4584948812909	16,7631980166654	18,6952968646255	-1,93209884796008
FALSE	ENSGACG00000000906	ENSGACG00000000906_0	parp3	0	25,4280990827135	17,5842615440295	7,84383753868401	9,74042400534545
FALSE	ENSGACG00000000913	ENSGACG00000000913_0	cav3	20	19,9483701155855	7,02901213586733	12,9193579797182	-5,89034584385085
FALSE	ENSGACG00000000916	ENSGACG00000000916_0		0	7,45471784353279	6,34323745205509	1,1114803914777	5,23175706057739
FALSE	ENSGACG00000000917	ENSGACG00000000917_0	RAP1GDS1	25	27,202014130327	3,21654199847361	23,9854721318534	-20,7689301333798
FALSE	ENSGACG00000000918	ENSGACG00000000918_0		0	14,4014961661486	12,703152413109	1,69834375303957	11,0048086600695
FALSE	ENSGACG00000000919	ENSGACG00000000919_0	cmtm7	24	24,409214623029	2,89030792247148	21,5189067005575	-18,628598778086
FALSE	ENSGACG00000000920	ENSGACG00000000920_0	rad18	0	20,5768402693557	16,1315778580477	4,44526241130798	11,6863154467398
FALSE	ENSGACG00000000923	ENSGACG00000000923_0	npr1b	0	8,76930199059827	7,61957802240611	1,14972396819216	6,46985405421395
FALSE	ENSGACG00000000924	ENSGACG00000000924_0	srgap3	0	27,4935104300237	22,5393526603937	4,95415776963003	17,5851948907637
FALSE	ENSGACG00000000926	ENSGACG00000000926_0	plppr4b	0	13,8399666126908	10,7790671334427	3,06089947924808	7,71816765419463
FALSE	ENSGACG00000000929	ENSGACG00000000929_0		0	20,0317188497021	17,8456116602234	2,18610718947874	15,6595044707446
FALSE	ENSGACG00000000930	ENSGACG00000000930_0	thumpd3	0	62,3619410868842	32,5268977313313	29,8350433555528	2,69185437577851
FALSE	ENSGACG00000000931	ENSGACG00000000931_0		0	11,3453746103653	7,16113123813743	4,18424337222789	2,97688786590953
FALSE	ENSGACG00000000932	ENSGACG00000000932_0	frem1a	0	11,4631393629575	9,9197443263308	1,54339503662667	8,37634928970413
FALSE	ENSGACG00000000933	ENSGACG00000000933_0	plppr5b	0	7,64635497951698	6,44705574147506	1,19929923804192	5,24775650343314
FALSE	ENSGACG00000000934	ENSGACG00000000934_0	snx7	0	15,5982746407959	13,5147462217067	2,08352841908915	11,4312178026176
FALSE	ENSGACG00000000935	ENSGACG00000000935_0		1	17,1213906083776	2,71382748853343	14,4075631198442	-11,6937356313108
FALSE	ENSGACG00000000937	ENSGACG00000000937_0		0	7,57409305169701	6,41296786893573	1,16112518276128	5,25184268617445
FALSE	ENSGACG00000000939	ENSGACG00000000939_0	dek	0	19,1949667394666	8,62524463625846	10,5697221032082	-1,94447746694973
FALSE	ENSGACG00000000940	ENSGACG00000000940_0	ptbp2b	0	20,4300679409181	17,5736414859504	2,85642645496767	14,7172150309827
FALSE	ENSGACG00000000941	ENSGACG00000000941_0	sorcs2	0	10,3004065889305	7,73189452324095	2,56851206568953	5,16338245755142
FALSE	ENSGACG00000000942	ENSGACG00000000942_0		0	10,7533648616923	8,15362633410748	2,59973852758482	5,55388780652266
FALSE	ENSGACG00000000943	ENSGACG00000000943_0		0	8,26825958667816	6,85768358709957	1,41057599957858	5,44710758752099
FALSE	ENSGACG00000000944	ENSGACG00000000944_0		0	8,98456530760805	6,69565215918371	2,28891314842434	4,40673901075937
FALSE	ENSGACG00000000947	ENSGACG00000000947_0		0	13,448618766334	11,3811809994112	2,06743776692281	9,31374323248836
FALSE	ENSGACG00000000951	ENSGACG00000000951_0	hccsb	0	14,2657417539646	9,29938632786377	4,96635542610079	4,33303090176297
FALSE	ENSGACG00000000953	ENSGACG00000000953_0		0	8,33142180683954	6,93381185017442	1,39760995666512	5,5362018935093
FALSE	ENSGACG00000000958	ENSGACG00000000958_0	grpel1	2	88,2048672782937	41,3751932651842	46,8296740131095	-5,45448074792536
FALSE	ENSGACG00000000959	ENSGACG00000000959_0	gbp	7	46,6403599612948	13,004111636586	33,6362483247087	-20,6321366881227
FALSE	ENSGACG00000000960	ENSGACG00000000960_0	tada2b	0	7,57521253890273	6,12633556030826	1,44887697859446	4,6774585817138
FALSE	ENSGACG00000000961	ENSGACG00000000961_0	afap1	0	12,6813979527987	11,2479703696581	1,43342758314062	9,81454278651749
FALSE	ENSGACG00000000963	ENSGACG00000000963_0	cse1l	0	71,34446455658	30,3137564472758	41,0307081093042	-10,7169516620284
FALSE	ENSGACG00000000964	ENSGACG00000000964_0		0	12,6069265674215	9,48494924840822	3,12197731901326	6,36297192939496
FALSE	ENSGACG00000000965	ENSGACG00000000965_0	reck	0	27,4715791721572	22,1388131154231	5,33276605673416	16,8060470586889
FALSE	ENSGACG00000000966	ENSGACG00000000966_0	ablim2	0	10,980723630596	9,10245890839912	1,87826472219685	7,22419418620227
FALSE	ENSGACG00000000969	ENSGACG00000000969_0	zcchc4	0	15,0960072472191	9,14675190968631	5,9492553375328	3,19749657215351
FALSE	ENSGACG00000000970	ENSGACG00000000970_0	tgfbr1b	0	54,061464256238	34,2789611360945	19,7825031201436	14,4964580159509
FALSE	ENSGACG00000000972	ENSGACG00000000972_0	lancl2	0	7,43982528997063	6,30764628988832	1,13217900008231	5,17546728980601
FALSE	ENSGACG00000000976	ENSGACG00000000976_0	ift74	0	10,3474446661141	7,71704656438093	2,6303981017332	5,08664846264773
FALSE	ENSGACG00000000980	ENSGACG00000000980_0	pbrm1	0	10,0416252572456	6,02651502043361	4,01511023681201	2,0114047836216
FALSE	ENSGACG00000000981	ENSGACG00000000981_0		0	19,8121666650363	15,4279022325367	4,38426443249967	11,043637800037
FALSE	ENSGACG00000000986	ENSGACG00000000986_0	WDR77	5	89,9220557429337	29,0030075762766	60,9190481666571	-31,9160405903805
FALSE	ENSGACG00000000987	ENSGACG00000000987_0	svila	0	18,6745263761291	15,5072486786038	3,16727769752533	12,3399709810784
FALSE	ENSGACG00000000995	ENSGACG00000000995_0		0	21,3087491100953	13,6949970187046	7,6137520913907	6,08124492731393
FALSE	ENSGACG00000000996	ENSGACG00000000996_0		2	25,3977092985128	0,708680050735514	24,6890292477773	-23,9803491970418
FALSE	ENSGACG00000000997	ENSGACG00000000997_0		0	24,0253444469478	15,406536577388	8,6188078695598	6,78772870782815
FALSE	ENSGACG00000000999	ENSGACG00000000999_0	znf438	0	39,8844336722791	30,2891977261991	9,59523594607998	20,6939617801191
FALSE	ENSGACG00000001000	ENSGACG00000001000_0	hvcn1	0	33,5671256069247	21,1764547826527	12,390670824272	8,78578395838068
FALSE	ENSGACG00000001002	ENSGACG00000001002_0	zeb1b	4	78,4663040960529	32,6013407823443	45,8649633137086	-13,2636225313642
FALSE	ENSGACG00000001005	ENSGACG00000001005_0	recql	0	12,2234214932801	9,3430177181276	2,88040377515248	6,46261394297512
FALSE	ENSGACG00000001006	ENSGACG00000001006_0	arhgap12b	18	41,1813552506024	7,20064808050945	33,980707170093	-26,7800590895835
FALSE	ENSGACG00000001008	ENSGACG00000001008_0	ampd2a	0	38,6453399135461	26,0671539547185	12,5781859588276	13,4889679958909
FALSE	ENSGACG00000001013	ENSGACG00000001013_0	AMIGO1	6	19,1920035760796	9,67122013933334	9,52078343674627	0,150436702587061
FALSE	ENSGACG00000001014	ENSGACG00000001014_0		0	9,26424206579968	7,70089396688496	1,56334809891472	6,13754586797025
FALSE	ENSGACG00000001018	ENSGACG00000001018_0	kif5ba	22	13,025244751258	4,68541662671813	8,3398281245399	-3,65441149782177
FALSE	ENSGACG00000001021	ENSGACG00000001021_0	GFOD1	0	34,7340218672505	28,7934113081893	5,94061055906119	22,8528007491281
FALSE	ENSGACG00000001022	ENSGACG00000001022_0	RBM15	0	30,3985570489718	23,6464795412524	6,75207750771931	16,8944020335331
FALSE	ENSGACG00000001023	ENSGACG00000001023_0	ccsapa	0	8,36155401761893	6,81276023235212	1,54879378526681	5,26396644708531
FALSE	ENSGACG00000001024	ENSGACG00000001024_0	slc12a7b	0	12,2596997936604	9,76302931364377	2,49667048001665	7,26635883362712
FALSE	ENSGACG00000001026	ENSGACG00000001026_0	cdc6	0	31,8439769932341	21,2102538017248	10,6337231915093	10,5765306102155
FALSE	ENSGACG00000001027	ENSGACG00000001027_0		0	12,0543083483713	8,53260747733283	3,52170087103844	5,01090660629439
FALSE	ENSGACG00000001028	ENSGACG00000001028_0		0	12,7166664596858	9,07013769842912	3,64652876125671	5,42360893717241
FALSE	ENSGACG00000001029	ENSGACG00000001029_0	strip1	0	47,3992442581945	29,2685295305485	18,130714727646	11,1378148029025
FALSE	ENSGACG00000001035	ENSGACG00000001035_0	AHCYL1	0	31,6732357188673	25,390581142444	6,28265457642336	19,1079265660206
FALSE	ENSGACG00000001038	ENSGACG00000001038_0		0	6,9646592410451	4,54930336407408	2,41535587697103	2,13394748710305
FALSE	ENSGACG00000001040	ENSGACG00000001040_0	rbm34	0	35,4970995014846	18,8744371384717	16,6226623630129	2,25177477545875
FALSE	ENSGACG00000001042	ENSGACG00000001042_0	SRSF3	5	105,062076823243	27,7973517968925	77,2647250263501	-49,4673732294576
FALSE	ENSGACG00000001044	ENSGACG00000001044_0		0	9,86608095156039	6,62594997776269	3,2401309737977	3,38581900396499
FALSE	ENSGACG00000001045	ENSGACG00000001045_0	tbce	0	6,57238320719386	5,387208315628	1,18517489156587	4,20203342406213
FALSE	ENSGACG00000001049	ENSGACG00000001049_0	cdkn1a	0	34,0121633033062	15,331150612428	18,6810126908781	-3,34986207845006
FALSE	ENSGACG00000001056	ENSGACG00000001056_0	usp49	0	18,5495441605657	15,085695050801	3,46384910976468	11,6218459410363
FALSE	ENSGACG00000001058	ENSGACG00000001058_0	med20	2	101,850049097665	36,268404488559	65,5816446091056	-29,3132401205465
FALSE	ENSGACG00000001059	ENSGACG00000001059_0	bysl	0	34,8883815987591	18,2680379049323	16,6203436938268	1,6476942111055
FALSE	ENSGACG00000001061	ENSGACG00000001061_0	nuak2	7	52,023518469201	17,7695708961307	34,2539475730703	-16,4843766769397
FALSE	ENSGACG00000001062	ENSGACG00000001062_0	pik3r1	0	10,942902751689	9,40899209683573	1,53391065485332	7,87508144198241
FALSE	ENSGACG00000001063	ENSGACG00000001063_0	dstyk	0	12,6577545642025	10,3231222080144	2,33463235618812	7,98848985182628
FALSE	ENSGACG00000001064	ENSGACG00000001064_0	zgc:101664	0	20,226425713973	14,1210233582053	6,10540235576769	8,01562100243761
FALSE	ENSGACG00000001065	ENSGACG00000001065_0	celsr2	0	18,7201196490795	11,2713521522975	7,44876749678201	3,82258465551552
FALSE	ENSGACG00000001066	ENSGACG00000001066_0		0	13,8110474171783	10,5827328975702	3,22831451960816	7,35441837796201
FALSE	ENSGACG00000001068	ENSGACG00000001068_0		0	9,48127450670534	8,09386569295474	1,38740881375061	6,70645687920413
FALSE	ENSGACG00000001069	ENSGACG00000001069_0	KCNH2	0	11,3916813479019	9,93307717220673	1,4586041756952	8,47447299651153
FALSE	ENSGACG00000001070	ENSGACG00000001070_0	capzb	31	21,7237908978672	1,77002492136189	19,9537659765053	-18,1837410551434
FALSE	ENSGACG00000001071	ENSGACG00000001071_0		0	14,8973121447346	12,0425171908036	2,85479495393093	9,18772223687271
FALSE	ENSGACG00000001072	ENSGACG00000001072_0	si:ch211-191j22.3	0	21,6816427585462	10,4436564427369	11,2379863158093	-0,794329873072339
FALSE	ENSGACG00000001074	ENSGACG00000001074_0	rab3ip	0	14,4746315444754	10,682037544813	3,79259399966241	6,88944354515058
FALSE	ENSGACG00000001076	ENSGACG00000001076_0	LRRC2	0	6,44911018074107	4,77943693533766	1,6696732454034	3,10976368993426
FALSE	ENSGACG00000001078	ENSGACG00000001078_0	si:ch211-87m7.2	0	11,1906660286329	9,17792684985817	2,01273917877474	7,16518767108343
FALSE	ENSGACG00000001080	ENSGACG00000001080_0	UPF2	0	42,2506529624563	31,5056135352442	10,7450394272121	20,7605741080321
FALSE	ENSGACG00000001081	ENSGACG00000001081_0	mak16	2	65,5982550017987	25,1823205871464	40,4159344146523	-15,233613827506
FALSE	ENSGACG00000001082	ENSGACG00000001082_0	MICOS10	3	92,7825418584417	28,1746250844558	64,607916773986	-36,4332916895302
FALSE	ENSGACG00000001083	ENSGACG00000001083_0	NBL1	0	14,7255512766445	7,30265672411359	7,42289455253095	-0,120237828417363
FALSE	ENSGACG00000001084	ENSGACG00000001084_0		0	7,98644044121173	5,98136045899377	2,00507998221796	3,97628047677581
FALSE	ENSGACG00000001086	ENSGACG00000001086_0	slc35e3	0	18,9122800569039	13,9438503281765	4,96842972872742	8,97542059944909
FALSE	ENSGACG00000001087	ENSGACG00000001087_0	RAB14	0	14,780848135551	11,4436377543143	3,33721038123674	8,10642737307754
FALSE	ENSGACG00000001088	ENSGACG00000001088_0	nup107	0	21,7452513319874	18,1086201365241	3,63663119546333	14,4719889410607
FALSE	ENSGACG00000001089	ENSGACG00000001089_0		0	14,6845804487461	9,01605223316641	5,66852821557966	3,34752401758675
FALSE	ENSGACG00000001090	ENSGACG00000001090_0	ssu72	23	55,1344407973732	4,63515110949766	50,4992896878755	-45,8641385783779
FALSE	ENSGACG00000001091	ENSGACG00000001091_0	dmtn	8	49,2843231198724	21,7349308543172	27,5493922655552	-5,81446141123793
FALSE	ENSGACG00000001092	ENSGACG00000001092_0		0	5,62824612076663	3,77962042741009	1,84862569335654	1,93099473405355
FALSE	ENSGACG00000001093	ENSGACG00000001093_0	srp19	2	149,311383986662	73,3115246673666	75,9998593192951	-2,68833465192856
FALSE	ENSGACG00000001094	ENSGACG00000001094_0	ATAD3A	0	76,6050239452047	44,8526791524917	31,752344792713	13,1003343597787
FALSE	ENSGACG00000001095	ENSGACG00000001095_0	mdm2	0	13,1256613987297	7,0215816895184	6,10407970921134	0,917501980307067
FALSE	ENSGACG00000001096	ENSGACG00000001096_0	ercc6l	11	42,4491417593704	13,9527217209405	28,4964200384299	-14,5436983174894
FALSE	ENSGACG00000001097	ENSGACG00000001097_0		11	21,9996261143306	4,83884423567163	17,1607818786589	-12,3219376429873
FALSE	ENSGACG00000001098	ENSGACG00000001098_0	adam9	0	13,0666116267412	11,0134639978193	2,05314762892189	8,96031636889741
FALSE	ENSGACG00000001099	ENSGACG00000001099_0	PLXNB2	1	18,9235803261524	1,76642959961834	17,1571507265341	-15,3907211269157
FALSE	ENSGACG00000001100	ENSGACG00000001100_0	SRRT	0	24,5710442916126	18,6592228658752	5,91182142573735	12,7474014401379
FALSE	ENSGACG00000001102	ENSGACG00000001102_0	abcc9	0	11,8581984861617	10,5649413379593	1,2932571482024	9,27168418975688
FALSE	ENSGACG00000001103	ENSGACG00000001103_0	OGDH	0	23,4959496131733	17,9900216790114	5,50592793416189	12,4840937448496
FALSE	ENSGACG00000001105	ENSGACG00000001105_0		0	46,1386592763478	35,6614939599581	10,4771653163897	25,1843286435684
FALSE	ENSGACG00000001106	ENSGACG00000001106_0	CAMTA2	4	71,0769237849978	28,0543990995812	43,0225246854165	-14,9681255858353
FALSE	ENSGACG00000001107	ENSGACG00000001107_0		0	7,81931853515929	5,21593869633807	2,60337983882122	2,61255885751685
FALSE	ENSGACG00000001108	ENSGACG00000001108_0		0	51,2035020370267	23,4145337002902	27,7889683367365	-4,3744346364463
FALSE	ENSGACG00000001109	ENSGACG00000001109_0	slc25a3a	10	41,5271136605037	8,68692980557184	32,8401838549319	-24,1532540493601
FALSE	ENSGACG00000001111	ENSGACG00000001111_0		5	40,806024710922	8,50293861502158	32,3030860959004	-23,8001474808789
FALSE	ENSGACG00000001112	ENSGACG00000001112_0	sdhb	10	90,6987137438387	18,5887876031293	72,1099261407094	-53,5211385375801
FALSE	ENSGACG00000001113	ENSGACG00000001113_0	eno3	20	15,5432152536386	4,51266426442454	11,030550989214	-6,51788672478949
FALSE	ENSGACG00000001115	ENSGACG00000001115_0	kcnj8	0	14,0945190770302	11,1326947141338	2,96182436289644	8,17087035123731
FALSE	ENSGACG00000001116	ENSGACG00000001116_0	ECHDC3	0	15,8764864449457	8,31475950305413	7,56172694189156	0,753032561162575
FALSE	ENSGACG00000001120	ENSGACG00000001120_0	strap	5	87,9332372901762	20,8883729370249	67,0448643531513	-46,1564914161264
FALSE	ENSGACG00000001121	ENSGACG00000001121_0		0	7,45736570012544	6,23068997953558	1,22667572058986	5,00401425894571
FALSE	ENSGACG00000001122	ENSGACG00000001122_0	usp6nl	0	17,917893093114	14,4966417811919	3,4212513119221	11,0753904692698
FALSE	ENSGACG00000001123	ENSGACG00000001123_0		23	34,7878691562966	6,08253323720276	28,7053359190938	-22,6228026818911
FALSE	ENSGACG00000001124	ENSGACG00000001124_0		0	8,71528002966803	7,24010356368218	1,47517646598586	5,76492709769632
FALSE	ENSGACG00000001125	ENSGACG00000001125_0	slc25a11	0	12,7043850361013	8,144656765204	4,55972827089731	3,58492849430669
FALSE	ENSGACG00000001126	ENSGACG00000001126_0		2	39,7083705284302	1,62075969046718	38,087610837963	-36,4668511474958
FALSE	ENSGACG00000001131	ENSGACG00000001131_0	ift46	0	13,8453302320055	10,7433188879044	3,10201134410116	7,64130754380322
FALSE	ENSGACG00000001132	ENSGACG00000001132_0		0	28,9277093949726	23,9531351518922	4,97457424308041	18,9785609088117
FALSE	ENSGACG00000001133	ENSGACG00000001133_0		16	17,9685503354273	9,79251366615569	8,17603666927159	1,6164769968841
FALSE	ENSGACG00000001134	ENSGACG00000001134_0	mrpl20	2	93,2503872626991	32,1666430290092	61,0837442336899	-28,9171012046806
FALSE	ENSGACG00000001135	ENSGACG00000001135_0	cyb5d1	0	11,9304402599357	6,68951158651599	5,24092867341973	1,44858291309626
FALSE	ENSGACG00000001138	ENSGACG00000001138_0		0	32,7282304601186	28,0412000230567	4,68703043706191	23,3541695859948
FALSE	ENSGACG00000001140	ENSGACG00000001140_0	MFAP2	0	10,9211832861723	10,086772214003	0,834411072169255	9,25236114183375
FALSE	ENSGACG00000001141	ENSGACG00000001141_0	KCNAB3	0	18,8577790257939	14,2414228595947	4,61635616619912	9,62506669339563
FALSE	ENSGACG00000001143	ENSGACG00000001143_0		4	66,9020246689458	21,3424835084842	45,5595411604616	-24,2170576519774
FALSE	ENSGACG00000001144	ENSGACG00000001144_0	trappc1	2	113,261727248504	46,9410545280221	66,3206727204816	-19,3796181924595
FALSE	ENSGACG00000001147	ENSGACG00000001147_0	psmb6	2	60,8726068302494	20,0621653988209	40,8104414314285	-20,7482760326076
FALSE	ENSGACG00000001148	ENSGACG00000001148_0	zbtb14	0	10,1649500561587	8,76736185288288	1,39758820327578	7,3697736496071
FALSE	ENSGACG00000001151	ENSGACG00000001151_0	necap2	0	13,3776466077531	9,78282075724668	3,59482585050647	6,18799490674021
FALSE	ENSGACG00000001154	ENSGACG00000001154_0	ephb4b	0	18,1037771632275	15,8710534565344	2,23272370669305	13,6383297498414
FALSE	ENSGACG00000001156	ENSGACG00000001156_0	fbxo42	0	15,3956996795191	12,580681638661	2,81501804085815	9,76566359780285
FALSE	ENSGACG00000001158	ENSGACG00000001158_0		0	20,8710320271145	14,3544316738513	6,51660035326321	7,83783132058806
FALSE	ENSGACG00000001160	ENSGACG00000001160_0		0	11,6259395915178	10,4521755441064	1,17376404741136	9,27841149669507
FALSE	ENSGACG00000001161	ENSGACG00000001161_0	DLG4	0	14,5850209449525	11,451999519374	3,1330214255785	8,31897809379549
FALSE	ENSGACG00000001164	ENSGACG00000001164_0	SLC25A34	0	6,79868137818614	5,21823471572576	1,58044666246038	3,63778805326539
FALSE	ENSGACG00000001165	ENSGACG00000001165_0	tfr2	0	13,498224990383	10,3440759766832	3,1541490136998	7,18992696298342
FALSE	ENSGACG00000001166	ENSGACG00000001166_0		0	18,9995691558248	15,267081889385	3,73248726643986	11,5345946229451
FALSE	ENSGACG00000001169	ENSGACG00000001169_0		0	7,52813049883557	6,51113524147299	1,01699525736258	5,4941399841104
FALSE	ENSGACG00000001170	ENSGACG00000001170_0		0	62,3754661085403	35,666507972732	26,7089581358083	8,95754983692369
FALSE	ENSGACG00000001171	ENSGACG00000001171_0	fblim1	0	19,70525582605	16,8397166017303	2,86553922431969	13,9741773774106
FALSE	ENSGACG00000001172	ENSGACG00000001172_0		4	84,4871956563459	42,115660675365	42,3715349809809	-0,255874305615848
FALSE	ENSGACG00000001173	ENSGACG00000001173_0	hmgb2b	0	11,31456287194	8,45135403148663	2,86320884045338	5,58814519103324
FALSE	ENSGACG00000001175	ENSGACG00000001175_0	ATP1B2	0	18,1034554369068	12,668253401567	5,43520203533976	7,23305136622724
FALSE	ENSGACG00000001176	ENSGACG00000001176_0	SPEN	4	57,6727072948182	24,0055691234442	33,667138171374	-9,66156904792982
FALSE	ENSGACG00000001177	ENSGACG00000001177_0		0	15,8548180875464	12,3247904098726	3,53002767767379	8,79476273219879
FALSE	ENSGACG00000001179	ENSGACG00000001179_0	prkar2ab	0	12,101769905187	8,84208470887154	3,25968519631549	5,58239951255605
FALSE	ENSGACG00000001180	ENSGACG00000001180_0	mogat3a	0	12,1596831964641	9,66350605964354	2,49617713682059	7,16732892282295
FALSE	ENSGACG00000001181	ENSGACG00000001181_0		0	18,3260747709111	15,1694325495422	3,15664222136893	12,0127903281733
FALSE	ENSGACG00000001183	ENSGACG00000001183_0	slc25a20	0	21,1535265868426	12,7655517699078	8,38797481693475	4,37757695297309
FALSE	ENSGACG00000001188	ENSGACG00000001188_0	nckipsd	0	39,693776634381	32,9025684357513	6,79120819862963	26,1113602371217
FALSE	ENSGACG00000001189	ENSGACG00000001189_0	eif4e2rs1	2	118,941594309926	53,4486340012521	65,4929603086739	-12,0443263074218
FALSE	ENSGACG00000001192	ENSGACG00000001192_0	zgc:158659	0	9,22847135364314	7,83290953041251	1,39556182323063	6,43734770718187
FALSE	ENSGACG00000001193	ENSGACG00000001193_0	ndufaf3	2	44,5627051751693	9,85873083796465	34,7039743372047	-24,84524349924
FALSE	ENSGACG00000001197	ENSGACG00000001197_0	TMEM43	0	40,2038990253051	21,1665563485771	19,037342676728	2,1292136718491
FALSE	ENSGACG00000001204	ENSGACG00000001204_0	arl5a	0	11,3039675183898	10,09785982165	1,20610769673981	8,89175212491014
FALSE	ENSGACG00000001206	ENSGACG00000001206_0	rhoab	2	145,00586729221	60,6145335589768	84,391333733233	-23,7768001742562
FALSE	ENSGACG00000001208	ENSGACG00000001208_0	prdm2b	4	81,2499381516558	33,3328479999655	47,9170901516902	-14,5842421517247
FALSE	ENSGACG00000001211	ENSGACG00000001211_0	kaznb	0	11,7954088919443	9,90723703416681	1,88817185777746	8,01906517638935
FALSE	ENSGACG00000001215	ENSGACG00000001215_0		0	13,1559356512449	8,08905730418632	5,06687834705854	3,02217895712778
FALSE	ENSGACG00000001218	ENSGACG00000001218_0	cacnb4a	0	13,1610741851967	10,7588624746793	2,40221171051737	8,35665076416191
FALSE	ENSGACG00000001219	ENSGACG00000001219_0	skib	0	15,6588425769785	12,8117099290208	2,84713264795768	9,96457728106312
FALSE	ENSGACG00000001224	ENSGACG00000001224_0	pex10	0	8,30925762201644	7,18419305228732	1,12506456972912	6,05912848255821
FALSE	ENSGACG00000001225	ENSGACG00000001225_0	stam2	0	24,3230997558597	20,824635270083	3,49846448577671	17,3261707843063
FALSE	ENSGACG00000001229	ENSGACG00000001229_0	si:dkey-183j2.10	0	6,90510931008289	5,03807652668204	1,86703278340085	3,17104374328118
FALSE	ENSGACG00000001232	ENSGACG00000001232_0	hacd2	0	5,40957188331679	4,40457462565807	1,00499725765872	3,39957736799935
FALSE	ENSGACG00000001233	ENSGACG00000001233_0	adcy5	22	22,9373794826112	1,90912022049183	21,0282592621194	-19,1191390416276
FALSE	ENSGACG00000001234	ENSGACG00000001234_0	renbp	0	26,5406886640728	17,0003893189537	9,54029934511916	7,4600899738345
FALSE	ENSGACG00000001235	ENSGACG00000001235_0	sec22a	0	7,73105506042117	6,68119335336898	1,04986170705219	5,63133164631679
FALSE	ENSGACG00000001237	ENSGACG00000001237_0	brpf3a	0	25,3338277194093	16,4381110410417	8,89571667836756	7,54239436267414
FALSE	ENSGACG00000001238	ENSGACG00000001238_0	pdia5	0	25,0582995005939	13,8429128577072	11,2153866428867	2,62752621482051
FALSE	ENSGACG00000001239	ENSGACG00000001239_0	paics	0	8,15931235193763	5,99498878557738	2,16432356636025	3,83066521921713
FALSE	ENSGACG00000001242	ENSGACG00000001242_0	asz1	0	9,72922662936188	7,05663274056475	2,67259388879713	4,38403885176763
FALSE	ENSGACG00000001244	ENSGACG00000001244_0		0	4,36672676900305	3,80051131068485	0,566215458318207	3,23429585236664
FALSE	ENSGACG00000001245	ENSGACG00000001245_0		0	24,1021550505071	12,2745503805618	11,8276046699454	0,446945710616362
FALSE	ENSGACG00000001246	ENSGACG00000001246_0	mon1bb	0	10,0203028813862	8,06956283081051	1,95074005057572	6,1188227802348
FALSE	ENSGACG00000001247	ENSGACG00000001247_0	tcta	3	114,062219825152	47,3728036462082	66,6894161789438	-19,3166125327355
FALSE	ENSGACG00000001248	ENSGACG00000001248_0	glyctk	0	6,40720409667393	5,49056066114166	0,916643435532276	4,57391722560938
FALSE	ENSGACG00000001250	ENSGACG00000001250_0		0	7,20387322220424	6,43192629371998	0,771946928484255	5,65997936523573
FALSE	ENSGACG00000001254	ENSGACG00000001254_0	wdr82	2	94,23496206074	36,8870289901503	57,3479330705897	-20,4609040804394
FALSE	ENSGACG00000001264	ENSGACG00000001264_0		0	9,86075744932796	6,49241653683217	3,3683409124958	3,12407562433637
FALSE	ENSGACG00000001265	ENSGACG00000001265_0		0	8,1309320286612	6,98291211959217	1,14801990906903	5,83489221052314
FALSE	ENSGACG00000001267	ENSGACG00000001267_0		0	8,73694860964121	7,01024312434058	1,72670548530064	5,28353763903994
FALSE	ENSGACG00000001268	ENSGACG00000001268_0		0	5,30740277230293	3,8498939626346	1,45750880966834	2,39238515296626
FALSE	ENSGACG00000001272	ENSGACG00000001272_0		0	13,2736597461319	5,39064078550913	7,88301896062274	-2,4923781751136
FALSE	ENSGACG00000001275	ENSGACG00000001275_0	cish	0	15,5270178599653	8,95962925375662	6,56738860620867	2,39224064754796
FALSE	ENSGACG00000001276	ENSGACG00000001276_0	hemk1	0	4,41465646707273	3,83628118187025	0,578375285202482	3,25790589666777
FALSE	ENSGACG00000001278	ENSGACG00000001278_0	nprl2	0	28,3285416612442	13,2969585744187	15,0315830868255	-1,73462451240688
FALSE	ENSGACG00000001281	ENSGACG00000001281_0	anapc1	0	48,1410136644602	28,5825508856143	19,5584627788458	9,0240881067685
FALSE	ENSGACG00000001284	ENSGACG00000001284_0	sema4ab	0	9,30543562770987	8,19144259984544	1,11399302786443	7,07744957198101
FALSE	ENSGACG00000001286	ENSGACG00000001286_0	rassf1	0	43,5939119088626	35,8915605618496	7,70235134701305	28,1892092148365
FALSE	ENSGACG00000001289	ENSGACG00000001289_0		0	10,716251204232	7,49935718101652	3,21689402321549	4,28246315780103
FALSE	ENSGACG00000001291	ENSGACG00000001291_0	arhgef1a	0	25,7951235677162	21,5547372494845	4,24038631823172	17,3143509312528
FALSE	ENSGACG00000001292	ENSGACG00000001292_0	tusc2a	0	23,009589004015	12,1386371655286	10,8709518384863	1,2676853270423
FALSE	ENSGACG00000001294	ENSGACG00000001294_0	HYAL2	7	48,4253552308785	9,50777116915189	38,9175840617266	-29,4098128925747
FALSE	ENSGACG00000001295	ENSGACG00000001295_0		0	12,6866786418555	10,9660096269194	1,72066901493615	9,24534061198322
FALSE	ENSGACG00000001296	ENSGACG00000001296_0		0	18,0628549322198	11,5997472487476	6,46310768347224	5,13663956527534
FALSE	ENSGACG00000001297	ENSGACG00000001297_0		0	9,02811771860423	7,81887011715963	1,2092476014446	6,60962251571503
FALSE	ENSGACG00000001299	ENSGACG00000001299_0		0	25,7841341355731	12,8783917550108	12,9057423805623	-0,0273506255514349
FALSE	ENSGACG00000001300	ENSGACG00000001300_0	abhd14b	0	17,990161125133	9,46122017819415	8,52894094693889	0,932279231255258
FALSE	ENSGACG00000001301	ENSGACG00000001301_0	si:dkey-240h12.4	0	25,4713338139398	16,6015105606482	8,86982325329164	7,73168730735654
FALSE	ENSGACG00000001302	ENSGACG00000001302_0	mtrf1l	0	22,3024500012086	15,2221875066189	7,08026249458962	8,1419250120293
FALSE	ENSGACG00000001303	ENSGACG00000001303_0	mst1	16	22,1758874637468	13,8427633657325	8,33312409801431	5,50963926771814
FALSE	ENSGACG00000001304	ENSGACG00000001304_0	desi2	0	11,2749849375735	6,82417934713238	4,45080559044116	2,37337375669122
FALSE	ENSGACG00000001305	ENSGACG00000001305_0	ssr2	0	47,1813507087971	21,0894056637003	26,0919450450968	-5,0025393813965
FALSE	ENSGACG00000001307	ENSGACG00000001307_0		17	26,7379111673235	8,25524153923	18,4826696280935	-10,2274280888635
FALSE	ENSGACG00000001309	ENSGACG00000001309_0		0	18,8338483852391	13,9116076606078	4,92224072463124	8,98936693597659
FALSE	ENSGACG00000001312	ENSGACG00000001312_0	C3orf18	0	7,16847168326697	6,13873162311959	1,02974006014738	5,1089915629722
FALSE	ENSGACG00000001314	ENSGACG00000001314_0		0	16,2332944004958	12,8092775586799	3,42401684181586	9,38526071686405
FALSE	ENSGACG00000001316	ENSGACG00000001316_0		0	12,9213534676251	10,1148476227562	2,80650584486892	7,30834177788725
FALSE	ENSGACG00000001317	ENSGACG00000001317_0	SRGAP3	0	42,373458217823	32,9772027626417	9,3962554551813	23,5809473074604
FALSE	ENSGACG00000001323	ENSGACG00000001323_0	nfkb2	0	21,7599337528578	17,2746897981283	4,48524395472942	12,7894458433989
FALSE	ENSGACG00000001324	ENSGACG00000001324_0	ppp1r10	0	23,3190024448883	16,3301851697502	6,98881727513804	9,3413678946122
FALSE	ENSGACG00000001327	ENSGACG00000001327_0	ptgis	7	62,9692996938221	28,030998719572	34,93830097425	-6,90730225467801
FALSE	ENSGACG00000001328	ENSGACG00000001328_0		0	27,0918275386737	20,737940850494	6,35388668817973	14,3840541623142
FALSE	ENSGACG00000001329	ENSGACG00000001329_0	cldn10a	0	12,6320541261195	8,36199135148145	4,27006277463806	4,09192857684339
FALSE	ENSGACG00000001331	ENSGACG00000001331_0		0	24,7713270700494	18,7356328508411	6,03569421920821	12,6999386316329
FALSE	ENSGACG00000001332	ENSGACG00000001332_0		0	14,7355068449251	5,00455715848239	9,7309496864427	-4,72639252796032
FALSE	ENSGACG00000001333	ENSGACG00000001333_0		0	9,79702254050128	6,71072247624419	3,0863000642571	3,62442241198709
FALSE	ENSGACG00000001334	ENSGACG00000001334_0		0	7,21991150725532	6,12392121226315	1,09599029499217	5,02793091727098
FALSE	ENSGACG00000001336	ENSGACG00000001336_0	kcnb1	0	19,6938275829606	13,0772491669529	6,61657841600775	6,46067075094513
FALSE	ENSGACG00000001338	ENSGACG00000001338_0	psda	0	13,4347353232372	11,3483034582939	2,08643186494336	9,26187159335052
FALSE	ENSGACG00000001343	ENSGACG00000001343_0		11	45,7225029481382	10,9336011322205	34,7889018159177	-23,8553006836971
FALSE	ENSGACG00000001345	ENSGACG00000001345_0		0	9,976140030995	7,67850247399071	2,29763755700429	5,38086491698642
FALSE	ENSGACG00000001351	ENSGACG00000001351_0	ttf2	0	22,0300582137216	16,8516101425407	5,17844807118091	11,6731620713598
FALSE	ENSGACG00000001352	ENSGACG00000001352_0	stau1	0	4,98273478214207	3,54363118418469	1,43910359795738	2,10452758622731
FALSE	ENSGACG00000001353	ENSGACG00000001353_0	CST7	0	18,2069957308677	10,971107465993	7,23588826487469	3,73521920111833
FALSE	ENSGACG00000001354	ENSGACG00000001354_0	apmap	0	18,1717356640725	13,962459181992	4,20927648208045	9,75318269991154
FALSE	ENSGACG00000001358	ENSGACG00000001358_0		0	17,6354001256318	12,4440763600608	5,19132376557103	7,25275259448976
FALSE	ENSGACG00000001360	ENSGACG00000001360_0	mphosph8	4	73,2585473421928	20,3909776691362	52,8675696730566	-32,4765920039204
FALSE	ENSGACG00000001361	ENSGACG00000001361_0		0	19,0663119125036	14,5699837657585	4,49632814674506	10,0736556190135
FALSE	ENSGACG00000001363	ENSGACG00000001363_0	zmym2	0	57,9734573199128	45,2793846603226	12,6940726595903	32,5853120007323
FALSE	ENSGACG00000001365	ENSGACG00000001365_0	camk1a	0	6,7870585093697	5,72580143697065	1,06125707239905	4,6645443645716
FALSE	ENSGACG00000001370	ENSGACG00000001370_0	cryl1	0	8,5337875759582	6,55018139125565	1,98360618470255	4,56657520655309
FALSE	ENSGACG00000001371	ENSGACG00000001371_0		24	18,7863894116187	1,9180206725137	16,868368739105	-14,9503480665913
FALSE	ENSGACG00000001373	ENSGACG00000001373_0	ca16b	0	15,3002912254402	13,1458837367619	2,15440748867829	10,9914762480836
FALSE	ENSGACG00000001377	ENSGACG00000001377_0		0	12,5289459763738	9,23858246570497	3,29036351066884	5,94821895503613
FALSE	ENSGACG00000001379	ENSGACG00000001379_0	mrps18b	0	63,2099871636783	21,0950284915355	42,1149586721428	-21,0199301806073
FALSE	ENSGACG00000001380	ENSGACG00000001380_0	ift88	0	8,37580368682618	5,80808830537534	2,56771538145084	3,24037292392449
FALSE	ENSGACG00000001381	ENSGACG00000001381_0	rnf168	0	32,8259557046808	22,3173213094659	10,5086343952149	11,808686914251
FALSE	ENSGACG00000001382	ENSGACG00000001382_0	cadpsb	6	46,1017015497756	24,6191368217682	21,4825647280074	3,13657209376085
FALSE	ENSGACG00000001383	ENSGACG00000001383_0	ppp1r14ab	0	6,11452472150755	3,88771201679173	2,22681270471582	1,6608993120759
FALSE	ENSGACG00000001387	ENSGACG00000001387_0	spint2	12	28,5539964645282	13,1085731196383	15,4454233448899	-2,33685022525159
FALSE	ENSGACG00000001388	ENSGACG00000001388_0	abcf1	0	34,0026829688555	21,7801842497533	12,2224987191022	9,55768553065114
FALSE	ENSGACG00000001389	ENSGACG00000001389_0	atg16l1	0	33,0216294226811	17,5828400194903	15,4387894031908	2,14405061629953
FALSE	ENSGACG00000001397	ENSGACG00000001397_0	xpo4	0	35,0017054663717	25,7019760650829	9,29972940128877	16,4022466637941
FALSE	ENSGACG00000001402	ENSGACG00000001402_0	lats2	0	54,5323796100109	42,746779105363	11,785600504648	30,961178600715
FALSE	ENSGACG00000001406	ENSGACG00000001406_0	ska3	11	37,0745831187268	7,1693577270579	29,9052253916689	-22,735867664611
FALSE	ENSGACG00000001408	ENSGACG00000001408_0	stx12	0	19,6776470008003	11,6287679673481	8,04887903345225	3,57988893389581
FALSE	ENSGACG00000001409	ENSGACG00000001409_0		0	6,65168389693904	5,17813435447858	1,47354954246045	3,70458481201813
FALSE	ENSGACG00000001411	ENSGACG00000001411_0	hcn5	0	13,2431349560842	8,50582300044768	4,73731195563647	3,76851104481121
FALSE	ENSGACG00000001415	ENSGACG00000001415_0	cox17	3	87,4196129953525	33,3722268685108	54,0473861268417	-20,6751592583309
FALSE	ENSGACG00000001417	ENSGACG00000001417_0	mmadhc	10	52,1352867410893	8,81660325789861	43,3186834831907	-34,5020802252921
FALSE	ENSGACG00000001420	ENSGACG00000001420_0	pla1a	0	9,70116938794707	8,16346140433711	1,53770798360996	6,62575342072716
FALSE	ENSGACG00000001422	ENSGACG00000001422_0		0	44,5990690711362	25,6357133446936	18,9633557264426	6,67235761825105
FALSE	ENSGACG00000001423	ENSGACG00000001423_0	pla1a	0	6,90182030087418	6,0089487155515	0,892871585322684	5,11607713022882
FALSE	ENSGACG00000001424	ENSGACG00000001424_0		0	29,0470663217556	23,759175543221	5,28789077853466	18,4712847646863
FALSE	ENSGACG00000001425	ENSGACG00000001425_0	hsd3b1	0	17,0971173572609	11,798438100012	5,29867925724889	6,49975884276314
FALSE	ENSGACG00000001427	ENSGACG00000001427_0		0	65,2603532347179	31,8143367854772	33,4460164492408	-1,63167966376361
FALSE	ENSGACG00000001429	ENSGACG00000001429_0	si:rp71-68n21.9	0	58,586306835366	42,6697386961096	15,9165681392564	26,7531705568532
FALSE	ENSGACG00000001431	ENSGACG00000001431_0		0	52,5238649601365	24,1464526275887	28,3774123325478	-4,23095970495912
FALSE	ENSGACG00000001433	ENSGACG00000001433_0	epb41a	0	9,42216851969116	7,65489477330883	1,76727374638232	5,88762102692651
FALSE	ENSGACG00000001436	ENSGACG00000001436_0		0	25,8848798752946	12,3015823902016	13,5832974850931	-1,28171509489151
FALSE	ENSGACG00000001437	ENSGACG00000001437_0	slc6a22.1	0	30,4227227405468	12,8397181862603	17,5830045542865	-4,74328636802621
FALSE	ENSGACG00000001438	ENSGACG00000001438_0	rrp1	0	67,8838314663451	34,3758667718148	33,5079646945303	0,867902077284441
FALSE	ENSGACG00000001443	ENSGACG00000001443_0	trnau1apa	2	97,7837093279059	35,2067576153814	62,5769517125244	-27,370194097143
FALSE	ENSGACG00000001446	ENSGACG00000001446_0	slc37a1	0	15,494687975335	13,2013172562932	2,29337071904186	10,9079465372513
FALSE	ENSGACG00000001450	ENSGACG00000001450_0	pde9a	0	7,7654780301881	6,48432808987882	1,28114994030927	5,20317814956955
FALSE	ENSGACG00000001452	ENSGACG00000001452_0	SACM1L	0	9,28916506966995	7,73190272582536	1,55726234384459	6,17464038198077
FALSE	ENSGACG00000001454	ENSGACG00000001454_0	wdr4	0	46,0359102899895	23,7696904897321	22,2662198002574	1,5034706894747
FALSE	ENSGACG00000001455	ENSGACG00000001455_0		14	72,4206951752628	9,87340250497742	62,5472926702853	-52,6738901653079
FALSE	ENSGACG00000001456	ENSGACG00000001456_0	pknox1.1	0	12,1291601018081	8,01268739727709	4,11647270453098	3,89621469274611
FALSE	ENSGACG00000001460	ENSGACG00000001460_0		9	71,2247815449403	9,18207392855518	62,0427076163852	-52,86063368783
FALSE	ENSGACG00000001461	ENSGACG00000001461_0	ppp1r11	0	80,0465933242785	27,6579875744034	52,3886057498751	-24,7306181754717
FALSE	ENSGACG00000001463	ENSGACG00000001463_0	ccdc93	3	77,5376975482841	18,3222653405246	59,2154322077595	-40,8931668672349
FALSE	ENSGACG00000001464	ENSGACG00000001464_0	vars2	0	34,4848232192765	28,3553897967792	6,12943342249726	22,225956374282
FALSE	ENSGACG00000001466	ENSGACG00000001466_0	fkbp5	7	50,3379457583621	26,1142602922254	24,2236854661367	1,89057482608866
FALSE	ENSGACG00000001468	ENSGACG00000001468_0	mgat1b	0	8,53793541037943	7,36059101754693	1,1773443928325	6,18324662471444
FALSE	ENSGACG00000001469	ENSGACG00000001469_0	znrd1	0	28,559447432248	14,0305768607798	14,5288705714682	-0,49829371068833
FALSE	ENSGACG00000001471	ENSGACG00000001471_0	gtf2h4	0	43,6972346821144	20,7522881733886	22,9449465087257	-2,19265833533708
FALSE	ENSGACG00000001473	ENSGACG00000001473_0	srsf3a	2	103,713037482896	52,2566018380203	51,4564356448761	0,800166193144193
FALSE	ENSGACG00000001475	ENSGACG00000001475_0		18	58,7960014680953	8,56476249747403	50,2312389706213	-41,6664764731473
FALSE	ENSGACG00000001476	ENSGACG00000001476_0	trub2	0	33,2823848094817	19,3783388670617	13,90404594242	5,47429292464177
FALSE	ENSGACG00000001477	ENSGACG00000001477_0	hdhd3	0	20,8506123901847	13,8189103598864	7,03170203029826	6,78720832958818
FALSE	ENSGACG00000001479	ENSGACG00000001479_0	gtf2h4	0	8,47759240883122	5,33478761866459	3,14280479016663	2,19198282849795
FALSE	ENSGACG00000001480	ENSGACG00000001480_0		0	24,9079835692444	17,6490300438367	7,25895352540768	10,390076518429
FALSE	ENSGACG00000001481	ENSGACG00000001481_0	klhl18	0	11,5773854495354	9,00750984553301	2,56987560400236	6,43763424153065
FALSE	ENSGACG00000001482	ENSGACG00000001482_0		1	38,1655328694613	25,7685980217078	12,3969348477535	13,3716631739544
FALSE	ENSGACG00000001483	ENSGACG00000001483_0	patz1	0	40,1075676634906	29,552314376624	10,5552532868666	18,9970610897574
FALSE	ENSGACG00000001484	ENSGACG00000001484_0		0	6,61239080055024	5,86130375750449	0,751087043045743	5,11021671445875
FALSE	ENSGACG00000001486	ENSGACG00000001486_0	EIF4ENIF1	0	33,4566106462653	25,5231592155862	7,93345143067906	17,5897077849072
FALSE	ENSGACG00000001488	ENSGACG00000001488_0	UTP14C	5	66,1343606984721	19,0156630772076	47,1186976212644	-28,1030345440568
FALSE	ENSGACG00000001490	ENSGACG00000001490_0		0	18,5518114427621	15,5331232148214	3,01868822794076	12,5144349868806
FALSE	ENSGACG00000001491	ENSGACG00000001491_0	insig2	0	14,6611979330358	10,0827968305943	4,57840110244155	5,50439572815272
FALSE	ENSGACG00000001493	ENSGACG00000001493_0		0	20,7272912236031	15,8378666231981	4,88942460040498	10,9484420227931
FALSE	ENSGACG00000001495	ENSGACG00000001495_0	zgc:172271	0	15,2876237496337	9,89955480252943	5,38806894710423	4,5114858554252
FALSE	ENSGACG00000001496	ENSGACG00000001496_0	afg3l2	0	28,2346653524925	22,7888896985822	5,44577565391031	17,3431140446719
FALSE	ENSGACG00000001497	ENSGACG00000001497_0	sirt4	0	17,2914377265803	11,5019038028043	5,78953392377596	5,71236987902834
FALSE	ENSGACG00000001498	ENSGACG00000001498_0	zgc:112163	2	129,785836233264	67,9738991861282	61,8119370471361	6,1619621389921
FALSE	ENSGACG00000001499	ENSGACG00000001499_0	fastk	0	17,1099179444126	12,9513612547249	4,15855668968769	8,79280456503722
FALSE	ENSGACG00000001500	ENSGACG00000001500_0	tspo	8	78,5392251838699	23,4518729520264	55,0873522318435	-31,6354792798171
FALSE	ENSGACG00000001501	ENSGACG00000001501_0	frs3	0	7,14713297823831	5,86690423686874	1,28022874136958	4,58667549549916
FALSE	ENSGACG00000001503	ENSGACG00000001503_0	ppil1	2	138,020976298568	72,1018412900237	65,919135008544	6,18270628147965
FALSE	ENSGACG00000001504	ENSGACG00000001504_0	ubtfl	0	17,1422992225712	14,6427825873174	2,49951663525385	12,1432659520635
FALSE	ENSGACG00000001505	ENSGACG00000001505_0	eno1b	0	14,5378084018497	8,53444806768212	6,00336033416761	2,53108773351451
FALSE	ENSGACG00000001509	ENSGACG00000001509_0		0	22,2849016446971	18,2351602530896	4,04974139160755	14,185418861482
FALSE	ENSGACG00000001510	ENSGACG00000001510_0	rereb	19	51,4775128222675	6,45587990145547	45,021632920812	-38,5657530193565
FALSE	ENSGACG00000001512	ENSGACG00000001512_0	DBI	23	59,6135927282329	2,99686382451257	56,6167289037204	-53,6198650792078
FALSE	ENSGACG00000001513	ENSGACG00000001513_0	si:ch211-157b11.12	0	31,8797805569474	17,9184257043384	13,9613548526091	3,95707085172929
FALSE	ENSGACG00000001515	ENSGACG00000001515_0	tmub1	0	41,3302014963118	19,096709539781	22,2334919565308	-3,13678241674975
FALSE	ENSGACG00000001517	ENSGACG00000001517_0	C2orf76	2	81,2057800416673	34,5702223582936	46,6355576833737	-12,0653353250802
FALSE	ENSGACG00000001518	ENSGACG00000001518_0		0	5,14519417962225	4,30825612282264	0,836938056799604	3,47131806602304
FALSE	ENSGACG00000001519	ENSGACG00000001519_0	itgb2	0	41,431642998446	25,0769860565315	16,3546569419145	8,72232911461693
FALSE	ENSGACG00000001520	ENSGACG00000001520_0	p4htm	0	20,211615608558	13,478940647532	6,73267496102599	6,74626568650605
FALSE	ENSGACG00000001521	ENSGACG00000001521_0		0	5,17253036595202	4,35938293357525	0,813147432376771	3,54623550119848
FALSE	ENSGACG00000001522	ENSGACG00000001522_0	myhb	20	17,4509947160069	4,49038615819611	12,9606085578108	-8,47022239961473
FALSE	ENSGACG00000001523	ENSGACG00000001523_0		0	13,1784423306541	8,71586727804524	4,46257505260883	4,25329222543642
FALSE	ENSGACG00000001524	ENSGACG00000001524_0	ttc19	0	5,25591902865062	4,51763384816891	0,738285180481719	3,77934866768719
FALSE	ENSGACG00000001528	ENSGACG00000001528_0		0	9,71786615352886	7,35475375783168	2,36311239569718	4,9916413621345
FALSE	ENSGACG00000001529	ENSGACG00000001529_0		0	12,0632832202008	7,41557984197928	4,64770337822149	2,76787646375779
FALSE	ENSGACG00000001530	ENSGACG00000001530_0	UBXN4	0	39,6985978493351	17,0711729909658	22,6274248583693	-5,55625186740355
FALSE	ENSGACG00000001531	ENSGACG00000001531_0		27	8,70503745872909	2,05736418648173	6,64767327224736	-4,59030908576563
FALSE	ENSGACG00000001532	ENSGACG00000001532_0		0	21,7270573281404	19,0318023124282	2,69525501571226	16,3365472967159
FALSE	ENSGACG00000001533	ENSGACG00000001533_0		0	28,221715805304	19,4976660215132	8,72404978379075	10,7736162377225
FALSE	ENSGACG00000001534	ENSGACG00000001534_0	adhfe1	1	40,5726868518785	28,7156938376802	11,8569930141982	16,858700823482
FALSE	ENSGACG00000001535	ENSGACG00000001535_0		0	10,3409278858466	8,11840668831871	2,2225211975279	5,8958854907908
FALSE	ENSGACG00000001536	ENSGACG00000001536_0		0	11,4596379983523	7,62889641767125	3,83074158068105	3,7981548369902
FALSE	ENSGACG00000001538	ENSGACG00000001538_0	arglu1a	0	25,7143356515005	20,2455091309873	5,46882652051319	14,7766826104741
FALSE	ENSGACG00000001539	ENSGACG00000001539_0	efnb2a	0	53,3863001920888	45,2490758424247	8,13722434966419	37,1118514927605
FALSE	ENSGACG00000001540	ENSGACG00000001540_0	cacna2d2b	0	17,4236407924007	14,7336650121885	2,68997578021221	12,0436892319763
FALSE	ENSGACG00000001542	ENSGACG00000001542_0		0	16,834406092981	14,0231865410555	2,81121955192543	11,2119669891301
FALSE	ENSGACG00000001543	ENSGACG00000001543_0		0	19,7303752739897	16,5431873855085	3,18718788848122	13,3559994970273
FALSE	ENSGACG00000001544	ENSGACG00000001544_0	acy1	0	14,1604960492259	9,52956075312964	4,63093529609622	4,89862545703342
FALSE	ENSGACG00000001547	ENSGACG00000001547_0	gli2a	0	32,9457080884585	28,1453358638909	4,80037222456763	23,3449636393232
FALSE	ENSGACG00000001548	ENSGACG00000001548_0		0	16,0446654406014	12,4169273268821	3,62773811371935	8,7891892131627
FALSE	ENSGACG00000001549	ENSGACG00000001549_0	tfcp2l1	0	9,86901259339095	8,67039740993209	1,19861518345886	7,47178222647324
FALSE	ENSGACG00000001550	ENSGACG00000001550_0	clasp1a	0	31,1666709076675	24,4842013113705	6,68246959629698	17,8017317150735
FALSE	ENSGACG00000001551	ENSGACG00000001551_0	nifk	5	104,462658386376	29,2427375202417	75,2199208661341	-45,9771833458924
FALSE	ENSGACG00000001552	ENSGACG00000001552_0	abhd14a	0	53,9514575111451	19,4311107775026	34,5203467336425	-15,0892359561399
FALSE	ENSGACG00000001553	ENSGACG00000001553_0	HYAL2	0	28,3627497430513	18,9930012685432	9,36974847450819	9,62325279403497
FALSE	ENSGACG00000001554	ENSGACG00000001554_0	tusc2b	2	111,066231649687	45,6740799238894	65,3921517257978	-19,7180718019083
FALSE	ENSGACG00000001555	ENSGACG00000001555_0	RASSF1	0	20,3867810085422	11,0013906384711	9,38539037007111	1,61600026840001
FALSE	ENSGACG00000001557	ENSGACG00000001557_0	cyb561d2	0	5,60202372380073	4,63930737572819	0,962716348072535	3,67659102765566
FALSE	ENSGACG00000001558	ENSGACG00000001558_0	rad54l2	3	56,723160531863	2,40958946305238	54,3135710688107	-51,9039816057583
FALSE	ENSGACG00000001559	ENSGACG00000001559_0		13	33,8326306110953	13,4754037054913	20,357226905604	-6,88182320011275
FALSE	ENSGACG00000001560	ENSGACG00000001560_0	bap1	0	19,2465698576175	14,5117571791768	4,73481267844071	9,77694450073613
FALSE	ENSGACG00000001561	ENSGACG00000001561_0	bsnb	6	37,5094285330767	13,5294326225802	23,9799959104965	-10,4505632879164
FALSE	ENSGACG00000001563	ENSGACG00000001563_0	ddx18	0	43,3597531252038	24,3645625984161	18,9951905267877	5,36937207162848
FALSE	ENSGACG00000001565	ENSGACG00000001565_0	erc2	0	17,0023618993347	10,828786422854	6,17357547648065	4,65521094637339
FALSE	ENSGACG00000001568	ENSGACG00000001568_0		0	6,32745861104178	5,41084797703368	0,916610634008105	4,49423734302557
FALSE	ENSGACG00000001569	ENSGACG00000001569_0		0	11,3850724304196	8,05465929129624	3,33041313912339	4,72424615217285
FALSE	ENSGACG00000001571	ENSGACG00000001571_0	WDR33	0	22,4189025427611	15,8023688882128	6,61653365454827	9,18583523366454
FALSE	ENSGACG00000001573	ENSGACG00000001573_0		16	11,9088923862607	5,13955351705156	6,76933886920914	-1,62978535215758
FALSE	ENSGACG00000001577	ENSGACG00000001577_0	actr3	31	27,9187491058222	3,93092615517673	23,9878229506455	-20,0568967954688
FALSE	ENSGACG00000001579	ENSGACG00000001579_0		21	20,2905799879907	3,00986203242896	17,2807179555617	-14,2708559231327
FALSE	ENSGACG00000001580	ENSGACG00000001580_0	NRP1	0	26,8496786551287	22,7688545384493	4,0808241166794	18,6880304217699
FALSE	ENSGACG00000001581	ENSGACG00000001581_0	si:ch1073-184j22.2	0	7,28282062432941	5,86602347455038	1,41679714977903	4,44922632477135
FALSE	ENSGACG00000001583	ENSGACG00000001583_0	pex5lb	0	14,8852132658347	10,299758053798	4,58545521203668	5,71430284176132
FALSE	ENSGACG00000001584	ENSGACG00000001584_0	itgb1b	0	11,2247580689607	8,9035375419901	2,32122052697055	6,58231701501956
FALSE	ENSGACG00000001585	ENSGACG00000001585_0		16	8,83937833287597	4,17033590900998	4,66904242386599	-0,498706514856016
FALSE	ENSGACG00000001586	ENSGACG00000001586_0	wnk2	0	17,7174343053304	14,5472096560642	3,17022464926616	11,3769850067981
FALSE	ENSGACG00000001587	ENSGACG00000001587_0		0	13,9450734223128	10,2123097852289	3,73276363708392	6,47954614814495
FALSE	ENSGACG00000001588	ENSGACG00000001588_0	NINJ1	0	16,7582965525206	11,2782067752859	5,48008977723478	5,79811699805108
FALSE	ENSGACG00000001589	ENSGACG00000001589_0	card19	15	54,0549545032515	4,41887853531222	49,6360759679392	-45,217197432627
FALSE	ENSGACG00000001591	ENSGACG00000001591_0	bicd2	0	10,2493388797742	9,18912523873762	1,06021364103656	8,12891159770106
FALSE	ENSGACG00000001593	ENSGACG00000001593_0	tkta	0	8,30859979653156	7,13118897803465	1,17741081849692	5,95377815953773
FALSE	ENSGACG00000001594	ENSGACG00000001594_0	mad2l1	15	95,7780001358226	14,9317524453967	80,8462476904258	-65,9144952450291
FALSE	ENSGACG00000001596	ENSGACG00000001596_0	top1	0	23,1854058807254	20,3554498580291	2,82995602269629	17,5254938353328
FALSE	ENSGACG00000001597	ENSGACG00000001597_0	cacna1da	0	25,4967870478743	22,4647585149845	3,0320285328898	19,4327299820947
FALSE	ENSGACG00000001598	ENSGACG00000001598_0		4	35,9743225193281	9,56299325355033	26,4113292657777	-16,8483360122274
FALSE	ENSGACG00000001600	ENSGACG00000001600_0	ncoa6	4	44,4481756482794	13,9189210640967	30,5292545841827	-16,610333520086
FALSE	ENSGACG00000001601	ENSGACG00000001601_0	arsj	0	11,5216110374158	8,08899623220682	3,43261480520902	4,6563814269978
FALSE	ENSGACG00000001602	ENSGACG00000001602_0	cops8	0	45,7734008406915	19,4525325370799	26,3208683036116	-6,86833576653172
FALSE	ENSGACG00000001606	ENSGACG00000001606_0	camk2d1	0	12,0514053373065	8,51973462466941	3,53167071263707	4,98806391203234
FALSE	ENSGACG00000001607	ENSGACG00000001607_0	trim63b	20	11,5504015944136	2,87609016047958	8,67431143393404	-5,79822127345446
FALSE	ENSGACG00000001608	ENSGACG00000001608_0	GGT7	0	6,39668865287592	5,44996241217648	0,946726240699443	4,50323617147704
FALSE	ENSGACG00000001609	ENSGACG00000001609_0	col6a3	0	15,3543236336711	12,9538321190859	2,40049151458522	10,5533406045007
FALSE	ENSGACG00000001611	ENSGACG00000001611_0		0	17,597083120069	10,9362304764155	6,6608526436535	4,27537783276205
FALSE	ENSGACG00000001612	ENSGACG00000001612_0	cacna2d3	0	12,8205126040753	9,97633244422713	2,84418015984817	7,13215228437897
FALSE	ENSGACG00000001614	ENSGACG00000001614_0	vamp5	0	4,31897063523516	3,23045464069351	1,08851599454165	2,14193864615186
FALSE	ENSGACG00000001615	ENSGACG00000001615_0	epc1b	0	54,7551801982179	38,6356162698909	16,119563928327	22,5160523415639
FALSE	ENSGACG00000001617	ENSGACG00000001617_0	cyp7b1	0	11,7606535986686	8,70433079926946	3,05632279939915	5,64800799987031
FALSE	ENSGACG00000001619	ENSGACG00000001619_0		0	7,97180284157348	6,44933126225006	1,52247157932342	4,92685968292664
FALSE	ENSGACG00000001620	ENSGACG00000001620_0		14	68,377084974517	8,54221144649785	59,8348735280191	-51,2926620815213
FALSE	ENSGACG00000001621	ENSGACG00000001621_0		0	25,5164417229824	21,0306923205362	4,48574940244622	16,5449429180899
FALSE	ENSGACG00000001627	ENSGACG00000001627_0		0	13,1177361498546	10,6103069022625	2,5074292475921	8,10287765467042
FALSE	ENSGACG00000001630	ENSGACG00000001630_0	samhd1	0	18,3372792630543	15,2160560159308	3,12122324712348	12,0948327688074
FALSE	ENSGACG00000001632	ENSGACG00000001632_0	samhd1	0	16,0370030469441	13,0827029034981	2,95430014344591	10,1284027600522
FALSE	ENSGACG00000001633	ENSGACG00000001633_0		0	10,39276855068	8,93179537058496	1,46097318009499	7,47082219048997
FALSE	ENSGACG00000001634	ENSGACG00000001634_0	smg7	0	45,6314262835945	28,6951899663099	16,9362363172846	11,7589536490253
FALSE	ENSGACG00000001637	ENSGACG00000001637_0	aco1	0	24,8747882462401	16,0585098951832	8,81627835105692	7,24223154412631
FALSE	ENSGACG00000001638	ENSGACG00000001638_0		0	6,4874987652334	5,86271270965324	0,624786055580153	5,23792665407309
FALSE	ENSGACG00000001639	ENSGACG00000001639_0	samhd1	0	10,9094906017627	9,30513130611836	1,60435929564434	7,70077201047402
FALSE	ENSGACG00000001640	ENSGACG00000001640_0		0	5,76901536120038	5,23475442271589	0,534260938484485	4,70049348423141
FALSE	ENSGACG00000001644	ENSGACG00000001644_0	tmcc1b	0	9,21377478447737	7,04546317383726	2,16831161064011	4,87715156319715
FALSE	ENSGACG00000001645	ENSGACG00000001645_0		0	6,1331590338575	4,80012489321032	1,33303414064718	3,46709075256314
FALSE	ENSGACG00000001646	ENSGACG00000001646_0		0	7,78615447641226	6,59738401806403	1,18877045834822	5,40861355971581
FALSE	ENSGACG00000001647	ENSGACG00000001647_0	nmnat2	6	38,6881574822888	21,5962177150491	17,0919397672396	4,5042779478095
FALSE	ENSGACG00000001649	ENSGACG00000001649_0	qrich1	0	12,5920122024511	9,21972432587857	3,37228787657249	5,84743644930608
FALSE	ENSGACG00000001650	ENSGACG00000001650_0		0	7,10361783024071	6,05542135634619	1,04819647389452	5,00722488245167
FALSE	ENSGACG00000001651	ENSGACG00000001651_0		0	8,69411505963763	7,47410582621145	1,22000923342618	6,25409659278527
FALSE	ENSGACG00000001652	ENSGACG00000001652_0	rsu1	0	21,7594112913484	12,9582202192875	8,80119107206085	4,15702914722667
FALSE	ENSGACG00000001653	ENSGACG00000001653_0		0	46,7299767050001	36,2644769031406	10,4654998018595	25,7989771012812
FALSE	ENSGACG00000001656	ENSGACG00000001656_0	map3k8	0	32,5174815384857	27,8588679604615	4,65861357802425	23,2002543824372
FALSE	ENSGACG00000001657	ENSGACG00000001657_0	rpusd4	0	22,3022237480623	13,9031846105658	8,39903913749652	5,50414547306927
FALSE	ENSGACG00000001658	ENSGACG00000001658_0	mtpap	0	52,6667448859439	26,1278690889822	26,5388757969617	-0,411006707979411
FALSE	ENSGACG00000001659	ENSGACG00000001659_0	tyw5	0	9,62019416791307	6,8597487151477	2,76044545276537	4,09930326238232
FALSE	ENSGACG00000001660	ENSGACG00000001660_0		0	15,1414215868492	10,2459968530665	4,89542473378267	5,35057211928388
FALSE	ENSGACG00000001661	ENSGACG00000001661_0	maip1	2	109,275656043135	52,4023794785178	56,8732765646173	-4,47089708609948
FALSE	ENSGACG00000001662	ENSGACG00000001662_0	bambia	0	27,3686780121593	21,4428863241606	5,92579168799876	15,5170946361618
FALSE	ENSGACG00000001664	ENSGACG00000001664_0	pgap1	0	17,3049103973905	14,7142357042706	2,59067469311989	12,1235610111507
FALSE	ENSGACG00000001665	ENSGACG00000001665_0	PPARG	0	19,8057914956657	13,8586115747458	5,94717992091988	7,91143165382593
FALSE	ENSGACG00000001666	ENSGACG00000001666_0	waca	0	42,9609296442916	34,6344099376581	8,32651970663346	26,3078902310246
FALSE	ENSGACG00000001667	ENSGACG00000001667_0		0	24,6798110306677	11,8808847376494	12,7989262930182	-0,918041555368795
FALSE	ENSGACG00000001668	ENSGACG00000001668_0	hecw2a	0	12,2968217009557	8,5921698415173	3,70465185943842	4,88751798207888
FALSE	ENSGACG00000001670	ENSGACG00000001670_0	iffo2b	0	12,68141787932	11,3432921362072	1,33812574311287	10,0051663930943
FALSE	ENSGACG00000001672	ENSGACG00000001672_0	mrto4	2	66,3484521481375	25,6339081991408	40,7145439489968	-15,080635749856
FALSE	ENSGACG00000001673	ENSGACG00000001673_0	rac2	31	28,7028728694705	2,86624816427135	25,8366247051991	-22,9703765409277
FALSE	ENSGACG00000001675	ENSGACG00000001675_0	LAMC2	0	9,4239946429958	7,18424932266526	2,23974532033054	4,94450400233472
FALSE	ENSGACG00000001676	ENSGACG00000001676_0	stk17b	18	54,2898624622254	7,71746338570301	46,5723990765223	-38,8549356908193
FALSE	ENSGACG00000001677	ENSGACG00000001677_0	akr7a3	0	31,3629258431999	18,123324955817	13,2396008873829	4,88372406843417
FALSE	ENSGACG00000001679	ENSGACG00000001679_0	mpp7a	0	54,389638820934	42,9397189568237	11,4499198641103	31,4897990927133
FALSE	ENSGACG00000001680	ENSGACG00000001680_0	C2orf69	0	17,5850029477178	14,3115239961677	3,2734789515501	11,0380450446176
FALSE	ENSGACG00000001683	ENSGACG00000001683_0	megf6b	0	9,15331192737241	7,47796082413827	1,67535110323414	5,80260972090413
FALSE	ENSGACG00000001684	ENSGACG00000001684_0	atp6ap2	0	23,1323387468659	15,6869882678811	7,44535047898482	8,24163778889623
FALSE	ENSGACG00000001686	ENSGACG00000001686_0	PAQR9	0	15,6875570683614	13,4640863442233	2,22347072413807	11,2406156200852
FALSE	ENSGACG00000001687	ENSGACG00000001687_0	armc4	0	8,86244178519934	6,59246300389789	2,26997878130146	4,32248422259643
FALSE	ENSGACG00000001688	ENSGACG00000001688_0	bmper	0	25,7150660515833	21,1954974991479	4,51956855243544	16,6759289467124
FALSE	ENSGACG00000001692	ENSGACG00000001692_0	eaf1	0	7,7183541659675	6,36182903053451	1,356525135433	5,00530389510151
FALSE	ENSGACG00000001693	ENSGACG00000001693_0	kcnab2a	0	11,198656847824	8,92781513266715	2,27084171515686	6,65697341751028
FALSE	ENSGACG00000001694	ENSGACG00000001694_0	rab18a	0	16,3478393296475	11,6488758063477	4,6989635232998	6,94991228304792
FALSE	ENSGACG00000001695	ENSGACG00000001695_0	mettl6	0	39,4603749335733	22,6245951824017	16,8357797511716	5,78881543123017
FALSE	ENSGACG00000001696	ENSGACG00000001696_0	bcor	0	66,7468598841692	47,3437133769557	19,4031465072135	27,9405668697423
FALSE	ENSGACG00000001699	ENSGACG00000001699_0	park7	0	13,0062150885137	10,2291362070827	2,77707888143108	7,45205732565157
FALSE	ENSGACG00000001700	ENSGACG00000001700_0	itgb1a	0	19,2846640297255	15,9513353312634	3,33332869846211	12,6180066328012
FALSE	ENSGACG00000001701	ENSGACG00000001701_0	mid1ip1a	0	9,78981803942179	8,71623678125015	1,07358125817164	7,64265552307851
FALSE	ENSGACG00000001702	ENSGACG00000001702_0	TSPAN7	6	52,9883732560065	28,5514516917632	24,4369215642433	4,11453012751998
FALSE	ENSGACG00000001703	ENSGACG00000001703_0	pax7a	22	20,3756301078077	12,3325095211113	8,04312058669639	4,28938893441489
FALSE	ENSGACG00000001704	ENSGACG00000001704_0	sh3bp5b	0	8,34950568567032	7,16934474164877	1,18016094402155	5,98918379762723
FALSE	ENSGACG00000001711	ENSGACG00000001711_0	capn7	0	21,6188182563611	17,0283808086019	4,59043744775922	12,4379433608426
FALSE	ENSGACG00000001712	ENSGACG00000001712_0	nrp1a	0	14,0833114245181	11,4093869773811	2,67392444713705	8,73546253024404
FALSE	ENSGACG00000001715	ENSGACG00000001715_0	mrps16	3	110,179419924029	31,4329126124539	78,7465073115754	-47,3135946991215
FALSE	ENSGACG00000001718	ENSGACG00000001718_0	PARD3	0	16,4034037023793	13,005043908283	3,39835979409637	9,6066841141866
FALSE	ENSGACG00000001719	ENSGACG00000001719_0	katnal1	0	14,2243192430487	11,3103810530169	2,91393819003175	8,39644286298517
FALSE	ENSGACG00000001720	ENSGACG00000001720_0	nt5c3a	0	16,5698381739608	9,9824949311307	6,58734324283007	3,39515168830063
FALSE	ENSGACG00000001721	ENSGACG00000001721_0	dctn3	2	65,5033410685757	17,4654982457204	48,0378428228553	-30,5723445771349
FALSE	ENSGACG00000001722	ENSGACG00000001722_0	cul2	0	82,6766655603151	34,5822613445756	48,0944042157395	-13,5121428711639
FALSE	ENSGACG00000001725	ENSGACG00000001725_0	zgc:101559	0	10,1096018705679	8,65031561897081	1,45928625159705	7,19102936737377
FALSE	ENSGACG00000001732	ENSGACG00000001732_0	atg5	0	13,6404388307507	11,7088710456253	1,9315677851254	9,77730326049991
FALSE	ENSGACG00000001733	ENSGACG00000001733_0		16	15,4171105493858	8,75276186415552	6,66434868523023	2,08841317892529
FALSE	ENSGACG00000001734	ENSGACG00000001734_0	kbtbd7	0	17,642658805444	14,07642926237	3,56622954307398	10,510199719296
FALSE	ENSGACG00000001740	ENSGACG00000001740_0	prdm1a	0	23,4247610461629	15,3780364952701	8,04672455089285	7,33131194437723
FALSE	ENSGACG00000001745	ENSGACG00000001745_0	tlr18	0	9,87011323066108	7,01599944399273	2,85411378666835	4,16188565732438
FALSE	ENSGACG00000001746	ENSGACG00000001746_0	mycbp2	4	102,03597466044	48,7168368337698	53,3191378266705	-4,60230099290072
FALSE	ENSGACG00000001748	ENSGACG00000001748_0		0	9,86485841867538	8,29762961788162	1,56722880079376	6,73040081708786
FALSE	ENSGACG00000001754	ENSGACG00000001754_0	si:ch211-113g11.6	0	17,931562452167	14,2680078632566	3,66355458891041	10,6044532743462
FALSE	ENSGACG00000001760	ENSGACG00000001760_0	ccny	0	14,7084545732165	11,9484189933029	2,76003557991358	9,18838341338933
FALSE	ENSGACG00000001768	ENSGACG00000001768_0	dhx16	0	11,573902796271	9,29077554482827	2,28312725144272	7,00764829338554
FALSE	ENSGACG00000001773	ENSGACG00000001773_0		0	8,69366701606384	6,47294583085465	2,22072118520919	4,25222464564546
FALSE	ENSGACG00000001776	ENSGACG00000001776_0	fzd8a	0	13,1448941367061	11,5412337535293	1,60366038317677	9,93757337035255
FALSE	ENSGACG00000001778	ENSGACG00000001778_0	klf6a	0	14,042667548737	10,6085815831499	3,43408596558706	7,17449561756285
FALSE	ENSGACG00000001782	ENSGACG00000001782_0	taf9	0	17,5351301257808	11,751308440552	5,7838216852288	5,96748675532325
FALSE	ENSGACG00000001783	ENSGACG00000001783_0	cxcr3.2	0	13,3679019874799	11,3344691378844	2,03343284959555	9,30103628828884
FALSE	ENSGACG00000001786	ENSGACG00000001786_0	pfkpa	0	16,9866391463102	14,0372451309743	2,94939401533587	11,0878511156384
FALSE	ENSGACG00000001789	ENSGACG00000001789_0	CXCR3	0	9,16898194506038	7,14670277752157	2,02227916753881	5,12442360998276
FALSE	ENSGACG00000001790	ENSGACG00000001790_0	CXCR3	0	9,7567881426291	8,22948613319252	1,52730200943658	6,70218412375594
FALSE	ENSGACG00000001792	ENSGACG00000001792_0	fbxl3a	0	39,086574658057	29,5831249085788	9,50344974947814	20,0796751591007
FALSE	ENSGACG00000001796	ENSGACG00000001796_0	ARRB2	25	26,660284536956	4,76748824721867	21,8927962897373	-17,1253080425187
FALSE	ENSGACG00000001798	ENSGACG00000001798_0	adarb2	0	14,6308569219523	12,5603234056123	2,07053351634005	10,4897898892722
FALSE	ENSGACG00000001800	ENSGACG00000001800_0	cln5	0	38,9639425485345	30,7536465252628	8,21029602327167	22,5433505019911
FALSE	ENSGACG00000001803	ENSGACG00000001803_0	trim35-28	0	18,3417119421933	15,7616577273118	2,5800542148815	13,1816035124303
FALSE	ENSGACG00000001804	ENSGACG00000001804_0	zgc:162944	0	6,29689361985848	5,41941840954538	0,877475210313097	4,54194319923229
FALSE	ENSGACG00000001806	ENSGACG00000001806_0	megf8	4	80,416265473214	25,7274567684273	54,6888087047867	-28,9613519363594
FALSE	ENSGACG00000001809	ENSGACG00000001809_0	wdr37	3	41,9146226081913	1,78218209333353	40,1324405148578	-38,3502584215242
FALSE	ENSGACG00000001813	ENSGACG00000001813_0		0	20,579399690375	16,1911596219634	4,38824006841161	11,8029195535518
FALSE	ENSGACG00000001814	ENSGACG00000001814_0	idi1	0	17,8485476650919	12,4792625345339	5,36928513055803	7,10997740397589
FALSE	ENSGACG00000001816	ENSGACG00000001816_0	acod1	0	12,2067248000115	10,1438652679243	2,06285953208726	8,08100573583701
FALSE	ENSGACG00000001819	ENSGACG00000001819_0		0	10,8289785758147	8,75966622408269	2,06931235173205	6,69035387235064
FALSE	ENSGACG00000001828	ENSGACG00000001828_0	ap4m1	0	22,0149017510633	15,8538684557593	6,16103329530396	9,69283516045537
FALSE	ENSGACG00000001829	ENSGACG00000001829_0	kctd12.1	0	6,10084470584388	5,11303950377378	0,987805202070095	4,12523430170369
FALSE	ENSGACG00000001830	ENSGACG00000001830_0	lmo7a	0	15,0581330657799	10,5756694457099	4,48246362006999	6,09320582563993
FALSE	ENSGACG00000001834	ENSGACG00000001834_0	psmb8a	0	11,8788311953501	10,4884326001583	1,39039859519181	9,09803400496646
FALSE	ENSGACG00000001836	ENSGACG00000001836_0	cpne3	0	21,6404020443347	13,8902216357533	7,75018040858136	6,14004122717194
FALSE	ENSGACG00000001837	ENSGACG00000001837_0		0	14,4545726909588	11,4183414742848	3,036231216674	8,38211025761076
FALSE	ENSGACG00000001843	ENSGACG00000001843_0		0	16,6898230582255	14,5125959139935	2,17722714423201	12,3353687697615
FALSE	ENSGACG00000001844	ENSGACG00000001844_0	daxx	0	16,767920212802	12,2361987009827	4,53172151181931	7,70447718916337
FALSE	ENSGACG00000001846	ENSGACG00000001846_0	uchl3	2	128,080462740272	57,6437882702099	70,4366744700619	-12,792886199852
FALSE	ENSGACG00000001848	ENSGACG00000001848_0		0	12,1489295212323	8,21750967111869	3,9314198501136	4,28608982100509
FALSE	ENSGACG00000001852	ENSGACG00000001852_0		0	10,8122597083857	6,14785473313202	4,66440497525369	1,48344975787832
FALSE	ENSGACG00000001854	ENSGACG00000001854_0		0	9,77038075555908	8,03918604865749	1,73119470690158	6,30799134175591
FALSE	ENSGACG00000001855	ENSGACG00000001855_0	rbmx2	0	30,1192374478359	16,1874062530651	13,9318311947708	2,25557505829434
FALSE	ENSGACG00000001856	ENSGACG00000001856_0	hsd17b8	0	22,8191884458502	14,5121276818268	8,30706076402339	6,20506691780345
FALSE	ENSGACG00000001857	ENSGACG00000001857_0	siah2l	0	21,7610898766552	13,5890786228805	8,17201125377469	5,41706736910578
FALSE	ENSGACG00000001858	ENSGACG00000001858_0	rmdn1	0	39,9216420587155	23,9073750606744	16,0142669980411	7,89310806263332
FALSE	ENSGACG00000001860	ENSGACG00000001860_0	zbtb22b	0	27,2769778023725	21,5863307040752	5,69064709829729	15,8956836057779
FALSE	ENSGACG00000001862	ENSGACG00000001862_0	wwp1	0	34,4636112313042	22,8250171206005	11,6385941107036	11,1864230098969
FALSE	ENSGACG00000001865	ENSGACG00000001865_0	kifc1	11	39,2718910989581	15,2439326677519	24,0279584312061	-8,78402576345422
FALSE	ENSGACG00000001871	ENSGACG00000001871_0	snx16	0	24,1129132230536	20,6664494792285	3,44646374382513	17,2199857354034
FALSE	ENSGACG00000001873	ENSGACG00000001873_0	commd6	3	65,6672725830849	20,1193435477512	45,5479290353337	-25,4285854875825
FALSE	ENSGACG00000001878	ENSGACG00000001878_0	tbc1d4	0	31,6137982096353	23,8039442158566	7,8098539937787	15,9940902220779
FALSE	ENSGACG00000001879	ENSGACG00000001879_0	znf384l	0	24,0060292013028	17,0157123165828	6,99031688472004	10,0253954318627
FALSE	ENSGACG00000001880	ENSGACG00000001880_0	slco2b1	0	14,4445111283655	11,3330869469586	3,11142418140696	8,2216627655516
FALSE	ENSGACG00000001881	ENSGACG00000001881_0		0	5,05497840244703	4,01733118448184	1,03764721796519	2,97968396651664
FALSE	ENSGACG00000001882	ENSGACG00000001882_0	FLOT1	0	11,1005895791586	8,24267096121429	2,85791861794435	5,38475234326994
FALSE	ENSGACG00000001883	ENSGACG00000001883_0	klf12b	9	77,0815267903714	9,47817537560522	67,6033514147662	-58,125176039161
FALSE	ENSGACG00000001884	ENSGACG00000001884_0		0	9,70668836661694	6,54906381650518	3,15762455011176	3,39143926639342
FALSE	ENSGACG00000001885	ENSGACG00000001885_0	klf5b	0	11,0546799619646	8,79402343187269	2,26065653009187	6,53336690178082
FALSE	ENSGACG00000001886	ENSGACG00000001886_0	dachd	0	23,0993813343535	18,412787624554	4,68659370979958	13,7261939147544
FALSE	ENSGACG00000001888	ENSGACG00000001888_0	pbdc1	3	83,6196836294917	40,3512862331413	43,2683973963504	-2,91711116320904
FALSE	ENSGACG00000001889	ENSGACG00000001889_0	xpo7	28	39,5935813123775	3,73282768257196	35,8607536298055	-32,1279259472335
FALSE	ENSGACG00000001891	ENSGACG00000001891_0	PALS1	0	10,3892597465456	6,69225405659095	3,69700568995469	2,99524836663626
FALSE	ENSGACG00000001892	ENSGACG00000001892_0	gpr18	0	38,0781906259403	31,1475707006559	6,93061992528448	24,2169507753714
FALSE	ENSGACG00000001893	ENSGACG00000001893_0	gpr183a	18	45,3516455082535	10,6323717890221	34,7192737192315	-24,0869019302094
FALSE	ENSGACG00000001894	ENSGACG00000001894_0	serpinf1	0	7,63372833197561	5,51238580124783	2,12134253072778	3,39104327052005
FALSE	ENSGACG00000001895	ENSGACG00000001895_0	si:ch211-184m13.4	0	9,78830893090578	6,83010582399957	2,95820310690621	3,87190271709336
FALSE	ENSGACG00000001896	ENSGACG00000001896_0	clybl	0	34,5187806324127	26,7105692269749	7,80821140543782	18,9023578215371
FALSE	ENSGACG00000001898	ENSGACG00000001898_0	ccdc88c	4	82,8812181383278	34,6110977513055	48,2701203870224	-13,6590226357169
FALSE	ENSGACG00000001899	ENSGACG00000001899_0	gfra2b	0	8,06385747610723	7,11582673768309	0,948030738424136	6,16779599925895
FALSE	ENSGACG00000001902	ENSGACG00000001902_0	tcf19l	0	45,8043106665976	32,808140031276	12,9961706353216	19,8119693959544
FALSE	ENSGACG00000001903	ENSGACG00000001903_0		0	10,6053351586703	8,685136005501	1,92019915316934	6,76493685233166
FALSE	ENSGACG00000001904	ENSGACG00000001904_0	tmtc4	0	5,13656685506904	4,11432111396168	1,02224574110736	3,09207537285432
FALSE	ENSGACG00000001905	ENSGACG00000001905_0	dusp11	0	20,6255194396885	13,3491165063943	7,27640293329423	6,07271357310009
FALSE	ENSGACG00000001908	ENSGACG00000001908_0	zgc:56585	0	12,3448665331021	9,08602779731878	3,25883873578335	5,82718906153543
FALSE	ENSGACG00000001909	ENSGACG00000001909_0		0	18,8910240327661	15,6661435318765	3,22488050088953	12,441263030987
FALSE	ENSGACG00000001910	ENSGACG00000001910_0		0	10,1789371796526	8,92402067355426	1,25491650609838	7,66910416745587
FALSE	ENSGACG00000001911	ENSGACG00000001911_0	slc13a5a	13	20,4316140561844	10,6620931594577	9,76952089672669	0,892572262731051
FALSE	ENSGACG00000001912	ENSGACG00000001912_0		0	12,7990457646275	6,99687288275146	5,80217288187608	1,19470000087538
FALSE	ENSGACG00000001913	ENSGACG00000001913_0		0	10,6437318065027	9,15707589938249	1,48665590712019	7,6704199922623
FALSE	ENSGACG00000001914	ENSGACG00000001914_0		4	44,4223798879365	14,2454932305212	30,1768866574154	-15,9313934268942
FALSE	ENSGACG00000001915	ENSGACG00000001915_0	GPR68	18	30,941129049107	4,86852418946126	26,0726048596458	-21,2040806701845
FALSE	ENSGACG00000001916	ENSGACG00000001916_0	med31	2	64,4271859655852	23,86374392482	40,5634420407652	-16,6996981159452
FALSE	ENSGACG00000001917	ENSGACG00000001917_0	pigm	0	62,3815405925694	25,1099092977549	37,2716312948145	-12,1617219970595
FALSE	ENSGACG00000001918	ENSGACG00000001918_0		0	27,0369061528508	16,7680736688316	10,2688324840192	6,49924118481234
FALSE	ENSGACG00000001919	ENSGACG00000001919_0		0	10,0227659819186	8,32839319836857	1,69437278355005	6,63402041481852
FALSE	ENSGACG00000001920	ENSGACG00000001920_0	dbnla	0	6,95047549059695	5,59702590143369	1,35344958916327	4,24357631227042
FALSE	ENSGACG00000001923	ENSGACG00000001923_0	eef1akmt1	0	21,1053381246155	13,8783104264346	7,22702769818092	6,65128272825369
FALSE	ENSGACG00000001925	ENSGACG00000001925_0		0	9,7715297905333	7,77636996357799	1,99515982695531	5,78121013662268
FALSE	ENSGACG00000001926	ENSGACG00000001926_0	nalcn	0	23,0739371727062	20,8274392310116	2,24649794169461	18,580941289317
[truncated: 15,282 more rows]
