# Supplementary material for: Molecular mechanisms of Eda‐mediated adaptation to freshwater in threespine stickleback
Source: Mol Ecol. 2023 May 16;34(15):e16989. doi: 10.1111/mec.16989 (PMC12288785; doi:10.1111/mec.16989)
Supplement: Supplementary file 8 — Table S7 [file MEC-34-e16989-s005.xlsx]

## Sheet: Supplementary Table S7
Table S7. SNPs in the RNAseq reads mapping to Rmnd5b, their genotype frequencies in CC and LL individuals (ref, alt or het) and genotype mismatches between CC and LL individuals.
chromossome	position	reference	alternative	CC ref	CC alt	CC het	CC NA	CC total	LL ref	LL alt	LL het	LL NA	LL total	CC+LL NA	CC and LL genotype mismatches	genotype mismatch ratio
chrIV	13320127	C	T	24	0	0	0	24	0	0	24	0	24	0	48	1
chrIV	13320727	G	C	24	0	0	0	24	0	0	24	0	24	0	48	1
chrIV	13320705	TC	TTC.TTTC	0	0	24	0	24	18	0	6	0	24	0	40	0.83
chrIV	13320693	CTTTTTTTTTTTT	CTTTTTTTTTTTTTT	0	24	0	0	24	18	6	0	0	24	0	36	0.75
chrIV	13318062	G	A	2	2	7	13	24	13	0	2	9	24	22	18	0.69
chrIV	13320178	C	T	16	0	8	0	24	0	0	24	0	24	0	32	0.67
chrIV	13320703	TTT	TTTTT	0	24	0	0	24	16	8	0	0	24	0	32	0.67
chrIV	13315606	C	T	7	7	7	3	24	20	0	0	4	24	7	27	0.66
chrIV	13315609	T	C	7	7	7	3	24	0	19	0	5	24	8	26	0.65
chrIV	13315531	A	T	16	0	2	6	24	6	0	15	3	24	9	23	0.59
chrIV	13320193	C	CT	10	14	0	0	24	19	5	0	0	24	0	18	0.38
chrIV	13316151	C	G	9	1	5	9	24	13	0	0	11	24	20	10	0.36
chrIV	13318837	C	T	8	0	16	0	24	16	0	8	0	24	0	16	0.33
chrIV	13318858	C	T	24	0	0	0	24	16	0	8	0	24	0	16	0.33
chrIV	13320027	C	A	16	0	8	0	24	24	0	0	0	24	0	16	0.33
chrIV	13320074	T	A	24	0	0	0	24	16	0	8	0	24	0	16	0.33
chrIV	13321109	A	G	24	0	0	0	24	16	0	8	0	24	0	16	0.33
chrIV	13318185	C	A	8	0	4	12	24	11	0	0	13	24	25	7	0.3
chrIV	13319816	A	G	0	24	0	0	24	1	17	6	0	24	0	14	0.29
chrIV	13318705	C	A	11	0	13	0	24	16	1	6	1	24	1	13	0.28
chrIV	13318261	A	G	11	0	4	9	24	15	0	0	9	24	18	8	0.27
chrIV	13316593	G	T	12	1	4	7	24	16	0	0	8	24	15	9	0.27
chrIV	13316731	A	G	0	9	0	15	24	0	15	0	9	24	24	6	0.25
chrIV	13316655	T	C	7	4	3	10	24	8	2	8	6	24	16	8	0.25
chrIV	13316657	G	A	8	4	2	10	24	8	2	8	6	24	16	8	0.25
chrIV	13319160	TAAAAAAAAA	TAAAAAAAA	0	18	0	6	24	0	11	0	13	24	19	7	0.24
chrIV	13317701	A	T	0	8	2	14	24	0	5	3	16	24	30	4	0.22
chrIV	13318213	G	T	0	14	0	10	24	0	9	0	15	24	25	5	0.22
chrIV	13318215	T	C	0	14	0	10	24	0	9	0	15	24	25	5	0.22
chrIV	13319202	ATTTTTTTT	ATTTTTTT	0	6	18	0	24	0	9	12	3	24	3	9	0.2
chrIV	13318009	C	A	8	0	9	7	24	8	2	5	9	24	16	6	0.19
chrIV	13319730	C	G	0	10	0	14	24	0	14	0	10	24	24	4	0.17
chrIV	13319585	T	C	20	0	4	0	24	24	0	0	0	24	0	8	0.17
chrIV	13319660	T	C	24	0	0	0	24	20	0	4	0	24	0	8	0.17
chrIV	13317617	G	A	0	11	0	13	24	0	8	0	16	24	29	3	0.16
chrIV	13318172	C	T	7	0	4	13	24	8	0	2	14	24	27	3	0.14
chrIV	13317719	C	G	0	11	1	12	24	0	8	1	15	24	27	3	0.14
chrIV	13316158	C	A	1	12	2	9	24	0	13	0	11	24	20	4	0.14
chrIV	13318223	C	A	0	14	0	10	24	0	11	0	13	24	23	3	0.12
chrIV	13318042	A	G	0	12	0	12	24	0	15	0	9	24	21	3	0.11
chrIV	13318045	C	A	0	12	0	12	24	0	15	0	9	24	21	3	0.11
chrIV	13317940	C	T	0	17	0	7	24	0	21	0	3	24	10	4	0.11
chrIV	13318096	T	C	0	9	0	15	24	0	11	0	13	24	28	2	0.1
chrIV	13318104	C	T	0	9	0	15	24	0	10	1	13	24	28	2	0.1
chrIV	13318286	T	C	0	14	0	10	24	0	17	0	7	24	17	3	0.1
chrIV	13319727	T	C	0	14	0	10	24	0	17	0	7	24	17	3	0.1
chrIV	13316160	A	G	9	2	4	9	24	10	2	2	10	24	19	3	0.1
chrIV	13315593	G	T	19	0	2	3	24	21	0	0	3	24	6	4	0.1
chrIV	13316709	C	T	0	15	0	9	24	0	18	0	6	24	15	3	0.09
chrIV	13318077	C	T	0	11	0	13	24	0	13	0	11	24	24	2	0.08
chrIV	13317984	A	G	0	17	0	7	24	0	20	0	4	24	11	3	0.08
chrIV	13316470	C	G	14	0	5	5	24	16	0	4	4	24	9	3	0.08
chrIV	13316496	G	A	0	20	0	4	24	0	17	0	7	24	11	3	0.08
chrIV	13316498	G	T	0	20	0	4	24	0	17	0	7	24	11	3	0.08
chrIV	13319783	A	T	22	0	2	0	24	20	0	4	0	24	0	4	0.08
chrIV	13319785	C	T	22	0	2	0	24	20	0	4	0	24	0	4	0.08
chrIV	13316717	C	G	0	13	0	11	24	0	15	0	9	24	20	2	0.07
chrIV	13319199	G	A	0	24	0	0	24	0	21	0	3	24	3	3	0.07
chrIV	13317663	A	T	0	9	0	15	24	0	8	0	16	24	31	1	0.06
chrIV	13318299	C	T	0	15	0	9	24	0	17	0	7	24	16	2	0.06
chrIV	13316668	A	T	0	16	0	8	24	0	18	0	6	24	14	2	0.06
chrIV	13316448	T	G	0	17	0	7	24	0	15	0	9	24	16	2	0.06
chrIV	13316452	G	C	0	17	0	7	24	0	15	0	9	24	16	2	0.06
chrIV	13318179	C	G	0	11	0	13	24	0	10	0	14	24	27	1	0.05
chrIV	13318324	T	A	0	13	0	11	24	0	14	0	10	24	21	1	0.04
chrIV	13318270	G	A	0	14	0	10	24	0	15	0	9	24	19	1	0.03
chrIV	13316275	T	C	0	16	0	8	24	0	15	0	9	24	17	1	0.03
chrIV	13316679	T	A	0	17	0	7	24	0	18	0	6	24	13	1	0.03
chrIV	13316703	C	A	0	17	0	7	24	0	18	0	6	24	13	1	0.03
chrIV	13316035	T	G	0	18	0	6	24	0	19	0	5	24	11	1	0.03
chrIV	13318637	C	G	0	24	0	0	24	0	23	0	1	24	1	1	0.02
chrIV	13318703	A	T	0	24	0	0	24	0	23	0	1	24	1	1	0.02
chrIV	13318714	A	C	0	24	0	0	24	0	23	0	1	24	1	1	0.02
chrIV	13319035	T	A	0	24	0	0	24	0	23	0	1	24	1	1	0.02
chrIV	13319054	T	A	0	24	0	0	24	0	23	0	1	24	1	1	0.02
chrIV	13316186	C	T	0	15	0	9	24	0	15	0	9	24	18	0	0
chrIV	13316912	G	A	0	24	0	0	24	0	24	0	0	24	0	0	0
chrIV	13319290	T	C	0	24	0	0	24	0	24	0	0	24	0	0	0
chrIV	13319360	C	T	0	24	0	0	24	0	24	0	0	24	0	0	0
chrIV	13319574	T	G	0	24	0	0	24	0	24	0	0	24	0	0	0
chrIV	13319590	A	G	0	24	0	0	24	0	24	0	0	24	0	0	0
chrIV	13319592	C	T	0	24	0	0	24	0	24	0	0	24	0	0	0
chrIV	13319636	T	A	0	24	0	0	24	0	24	0	0	24	0	0	0
chrIV	13319761	G	A	0	24	0	0	24	0	24	0	0	24	0	0	0
chrIV	13319811	A	T	0	24	0	0	24	0	24	0	0	24	0	0	0
chrIV	13319861	T	C	0	24	0	0	24	0	24	0	0	24	0	0	0
chrIV	13319990	A	G	0	24	0	0	24	0	24	0	0	24	0	0	0
chrIV	13320084	G	A	0	24	0	0	24	0	24	0	0	24	0	0	0
chrIV	13320130	T	C	0	24	0	0	24	0	24	0	0	24	0	0	0
chrIV	13320189	T	C	0	24	0	0	24	0	24	0	0	24	0	0	0
chrIV	13320198	C	T	0	24	0	0	24	0	24	0	0	24	0	0	0
chrIV	13320208	G	A	0	24	0	0	24	0	24	0	0	24	0	0	0
chrIV	13320373	G	A	0	24	0	0	24	0	24	0	0	24	0	0	0
chrIV	13320398	ATTTT	ATTTTATTTTT	0	24	0	0	24	0	24	0	0	24	0	0	0
chrIV	13320402	T	TATTTTT	0	24	0	0	24	0	24	0	0	24	0	0	0
chrIV	13320708	T	G	0	24	0	0	24	0	24	0	0	24	0	0	0
chrIV	13320716	G	T	0	24	0	0	24	0	24	0	0	24	0	0	0
chrIV	13320752	A	T	0	24	0	0	24	0	24	0	0	24	0	0	0
chrIV	13320828	CTTTTT	CTTTT	0	24	0	0	24	0	24	0	0	24	0	0	0
chrIV	13320885	T	C	0	24	0	0	24	0	24	0	0	24	0	0	0
chrIV	13320889	A	G	0	24	0	0	24	0	24	0	0	24	0	0	0
chrIV	13320934	G	A	0	24	0	0	24	0	24	0	0	24	0	0	0
chrIV	13321009	G	A	0	24	0	0	24	0	24	0	0	24	0	0	0
chrIV	13321026	G	A	0	24	0	0	24	0	24	0	0	24	0	0	0
chrIV	13321063	T	A	0	24	0	0	24	0	24	0	0	24	0	0	0
chrIV	13321091	C	T	0	24	0	0	24	0	24	0	0	24	0	0	0
chrIV	13321094	T	C	0	24	0	0	24	0	24	0	0	24	0	0	0
chrIV	13321122	ATGCTGCTGCTGCTGC	ATGCTGCTGC	0	22	2	0	24	0	22	2	0	24	0	0	0
chrIV	13321162	A	T	0	24	0	0	24	0	24	0	0	24	0	0	0
chrIV	13321182	T	C	0	24	0	0	24	0	24	0	0	24	0	0	0
Notes: NA columns show how many individuals did not have any reads mapping to that specific SNP. SNPs supported by less than 1/3 of the CC and LL samples were excluded from the analysis. SNPs were identified using bcftools using a depth filter of 10 and a quality filter of 20
