# Supplementary material for: Molecular mechanisms of Eda‐mediated adaptation to freshwater in threespine stickleback
Source: Mol Ecol. 2023 May 16;34(15):e16989. doi: 10.1111/mec.16989 (PMC12288785; doi:10.1111/mec.16989)
Supplement: Supplementary file 9 — Table S8 [file MEC-34-e16989-s006.xlsx]

## Sheet: Skin
Table S8A. WGCNA module and color table for figure S4a (skin)
Module	Color	Gene number
M0	grey	10791
M1	turquoise	1031
M2	blue	1009
M3	brown	528
M4	yellow	386
M5	green	385
M6	red	267
M7	black	234
M8	pink	214
M9	magenta	168
M10	purple	151
M11	greenyellow	148
M12	tan	148
M13	salmon	144
M14	cyan	123
M15	midnightblue	112
M16	lightcyan	111
M17	grey60	107
M18	lightgreen	88
M19	lightyellow	63
M20	royalblue	53
M21	darkred	52
M22	darkgreen	51
M23	darkgrey	50
M24	darkturquoise	50
M25	orange	48
M26	darkorange	42
M27	white	39
M28	skyblue	36
M29	saddlebrown	32
M30	steelblue	32
M31	paleturquoise	30
M32	violet	29
M33	darkolivegreen	25
M34	darkmagenta	24
M35	sienna3	21
M36	skyblue3	20
M37	yellowgreen	20

## Sheet: Head kidney
Table S8B. WGCNA module and color table for figure S4b (head kidney).
Module	Color	Gene number
M0	grey	12452
M1	turquoise	619
M2	blue	486
M3	brown	395
M4	yellow	292
M5	green	206
M6	red	193
M7	black	170
M8	pink	143
M9	magenta	101
M10	purple	97
M11	greenyellow	95
M12	tan	92
M13	salmon	82
M14	cyan	80
M15	midnightblue	77
M16	lightcyan	76
M17	grey60	70
M18	lightgreen	65
M19	lightyellow	64
M20	royalblue	61
M21	darkred	57
M22	darkgreen	52
M23	darkgrey	51
M24	darkturquoise	51
M25	orange	39
M26	darkorange	32
M27	saddlebrown	30
M28	skyblue	30
M29	white	30
M30	paleturquoise	28
M31	steelblue	28
M32	violet	22
M33	darkolivegreen	20
